# Supplementary material for: Exceptional Enlargement of the Mitochondrial Genome Results from Distinct Causes in Different Rain Frogs (Anura: Brevicipitidae: Breviceps)
Source: Int J Genomics. 2020 Jan 22;2020:6540343. doi: 10.1155/2020/6540343 (PMC6998742; doi:10.1155/2020/6540343)
Supplement: Supplementary Materials — Supplementary Table S1: list of primers used in this study. Supplementary Table S2: details on OTUs and gene data used. Supplementary Data S1: alignment data, partitioning strategy, and substitution models used in phylogenetic reconstructions and divergence time estimation. Supplementary Fig. S1: control regions of Breviceps poweri and B. mossambicus. Supplementary Fig. S2: PCR fragments of Breviceps poweri and B. mossambicus control regions. [file 6540343.f1.zip › Suppl_Data_S1.txt]

Alignment data, petitioning strategy, and substitution models used in phylogenetic reconstructions and divergence time estimation.

[Alignment data of 15093 bp without codon 3rd positions]

#NEXUS

Begin Data;
	Dimensions NTax=47 NChar=15093;
	Format DataType=DNA Gap=- Missing=?;
	Matrix
ASCTRU     AATTTCAACTAAATTTATACATGCAAGTATCCGCACCCCAGTGAAAATGCCCAGGAGCTGGTATCAGGCACGCCCATGACGCCTTGCTGCCACACCCCCACGGGACAGCAGTAATAAACATTGATTAAGCTTGAATCAGTTATAGTTAAAGAGTTGGTAAATCTCGTGCCAGCCACCGCGGTTATACGAAAACTCAAATTGAAACGGCGTAAAGGGTGATTAAATTAAGCTGTCGCACGCTACAAACTGGGATTAGATACCTGCTCAGCCTTAAACGCCAGGGAACTACGAGCGCTTAAAACCCAAAAGACTTGGCGGTGCCCCACCCCCTAGAGGAGCCTGTTCTATAATCGATAATCCCCGCTCCATTTCTTGCCCCGCCTATATACCACCGTCGCCAGCCCACCCTCACCAAAACGTCAGGTCAAGGTGTAGCATATGAAAGAAATGGGCTACATTTTCTACACGAAAGATGAAGGCGGATTTAGCAGTAAAAGAAATTAGAGTATTCTTTTTAATTTGGCCCTAAGGCGCGCACACACCGCCCGTCACCAGAAGAGGCAAGTCGTAACATGGTAAGTATACCGGAAGGTGTACTAAAACATTAAGGAGATAGAAAGAAAAGTACCGCAAGGGAACAATGAAAAAACACAAAATAGCAGAGATCAGCCTCGTACCTTTAGCATCATGGTCTAGCTAGTCACCCAAGCAAAATGTTAAAGTTTGACCCCCCGAAAGTGAGCTACTCCAGGACAGCGAGCAAACCCGTCTCTGTAGCAAAAGAGTGGGAAGATCCCCGAGTAGAGGTGATAGACCTAACGAACTTAGTGATAGCTGGTTGCTCAGGAATTTTAGTTCAGCCTTAAAGAGTTACTCAATAGAGGTACAGCTCTCTTGAAAAGAATACAACCTAAAATAGTGGGCTTGAAAGCAGCCACCTAAGAAAGCGTCACAGCTAATACCTATAATCCTAACCCATATACTGAGCAGATCTATAATAGAATTATTAATGCTAGAATTAGTAACAAATGTAAGTGTAAATCAAAAAGCCTATAAAACCGTTAACCTAACACAAGAGCATTAAAGAAAGATTAAAAGACATTGAAGGAACTCGGCAAACCTCGCCTGTTTACCAAAAACATCGCCTCTTGATAAGAGGTCCAGCCTGCCCAGTGAGTTCAACGGCCGCGGTATTCTGACCGTGCAAAGGTAGCGTAATCACTTGCCCTTTAAATAAGGACCAGTATGAATGGCCTCACGAGGGGTCGACTGTCTCCCATGTCCGATCAGTGAAATTGATTTCCCAGTGCAGAAGCTGAGATAACAACATAAGACGAGAAGACCCCATGGAACTTAAAACACATGTTTTTGGTTGGGGCGACCACGGAGAAAACCTCCGAGACCCCTCTAAGTACTGATCAACGAACCAAGCTACCCTGGGGATAACAGCGCAATCTACTCTAAGAGTCCCTATCGACGACAGGTTTACGACCTCGATGTTGGATCAGGACACCCCCATGGTGCAGCCGCTATTAAAGGTTCGTTTGTTCAACGATTAAAGTCCTACGTGATCTGAGTTCAGACCGGAGCAATCCAGGTCAGTTTCTATCTATGGCATCCTTCCTAGTACGAAAGGGCCGGAAAGATAGGGCCCCTACACCAGCAAGCCCTATGTGTAGGGTACTCTTGGTGCGGGGGGGTTGAAGTGGGTTTTATTTATTGGATGGTGTTGGTGGGCTCGGTGATTGAGTATATTCTTAGTTCATGGTTGTCGGTAGGGAATTGGGTATCATGTACTAATTGGTGTACGTGGTCGGTTTGTTCTCCACCCATCCTGTTTCCCCGGGCTTGTGCGTTCTCTTTTATGGTTTTTCACCCTCCACACACGGGGCTTTATTTATTTTCGTATCTAGGGTTGAAGGGTCGTATAGGGTTTTCGGTTTTCTATTTATCGGTGCTGCTATTTATAAGGCAAGGAGAGCAGTGTCGCCACGATGAAGGCAAATAGGGCCTCAGATGCGAGGCCGGGCAAACAGGAAGTGTTTTAGACAACGCTGCCCCTCCGGTAATTGGGAATAAGCCCTGCGCCGGCAGTGAAAGTGAGGGAAAGGGATGCAGAGCGAGCGCAGCCACTTTGAATACAGTAAGGTAGAGAATTATCTCAACTTGCGCAAGAAAAGGTCTAAAGATTGTAATAGGAGCCACCGAAGGAAAGCGAGGGAACCCTCCGAGGCAGACCTCATAGCCACACCTCCCGCGAGCGTAAGCCTCATGGAGCCGGAGGTCGGCTGGAACTGACGAATCGAGAAAAACAGGAAAAAGAATAGAGTACACAGCGTTGCGACCTGAGGTGCATCGGGCGCAAAGGAGGTAATAAAGCTGTGGCGGGACAAACCAGTTGAGGTAATGTATTTAATTGTTCGGGGGTGATCATTTTCATGTTGTGGGAACTTTATGTAATAGGACAGAAAGAGGGACTTAGGAGAGGAGCATCAGATCGGTCGCGGGGAGCGGGGGAAGAGAATAGCACACCGAGAGCCAGCGATCGTACCCAAAGTTCACGACTAAGGGAATAACGGGCGAAGGAACGGAAGAGGAGCGAAATTGCGATCTCGATGAGGCAAGCCGGGCAAAGTGGTAAGGGAGAGGTGTGTAGGAGGTACGGACAGACGGGAGGGATGGGGATTGCCAACCGATGAAGGATGTACGATCGTCGTCTAGAGAAGGAATCGCGAAAAAAAGGAAAAAACGTAGAGTACACAGCGTTGCGACTTCAGGTGCGTGGGGCGCTAAGGAGGTAATAAAGATGTGACGGGGAAGACCAGTTGATGTAATGTATCTAACGGTTCGGGCGTGGCCATTTTCGTGGCGTGGGACCCTTATACAATCAGACAGAAAGAGGGCCAGAGAGGAGAATCTCGGACTAAGGAGGGGTCAGAAAACAGTACACCGAGTGCTGGAGATTGTTCCCAAAGTTCACGAAAAAGGGAACAACGGGCTAAATAACGATAGGTGGTGTATTTGCTTTCTCGATGGGTTAGGAAGGGATATGTGGTAAGGGTGAGGGGTGTAGGACGTATGGACAGTTGGAAGGGATGGTCATGGTACCCTAACGTGGAGGTCACGTGCAGCTAGTGGCTGGCGGGGTCCTCACTAATTAATTAAAAATGAGAAAAACATACCGTTTGGATCTACCTTTTTAAAAAATACCATCTGTGGACACCGGGATGTGAGTGAGTCCCAAACCTATCGACTCTTAATCTCAGATAAATAACAGACTGATAAGGGGTAAGAGACAGGCCACATGCTCTAGAAATGGGTTGTACCGTGCCGGATTACTACTGACAACTTCGAACTAGGCCTAATCCGCATGTTAGTCGTGGCTAAACTACTCAGTGAACCTTCCTAATAAATTAGTACAATAAATGGCTCTTTAACGAGTGATGAAAGGGCCTCAACTGTCTCTTCTCCCAAAGGTGTTAACACACATGGACTGTTTCAACAAACTCCTTGCTTCAGACTACGATTTATGGTTGGTATATGGCGAAAATTGATAGTACCGCTATGCTGACCGTACCAATTTACTCGGACAAAAGAATGGCACTGACCAATGAGTAGTCCACTTACTCCTACTAGATGACCATAGTTATATGATAGACACCAAAGAGGACCTAAATGAATATACTTGTAGATCGATTGAACTACTGATTAGAAGGTTTGATTATATATACTGGCCGCCAAGCATTGAAGTACAGTCATTCCATAAGAAGATCAATAACTCATCATTAGAGCTGCGCGAGAACGAATTGGTGATACGACATAATAATCCAAAATCTAACAGACCACCTGTGAACTCATCTTCTGCCCCATTTCTTATGGAATACGATGCGCTTGGCCTATTTTTCTGTATTCAGATGATAATGTTTTCCCGGTTCACGTATTTCTTCCGTTATGAGTTCTTTTCTGTTTCGTCAGGTTTAAATAAGAGCGAAGGTTTACAGAGCCCACATATAGATTACACAATTAGCTTTATAAAAAAAAACGGATCGTTAATAAAACAAATAATTATCAAATTGAAAAGGCTAGTACCGTTCGCGATTAGACCAACGACTGTAATACATTAAACTGATATAATCAAGTAAGGCTCTCTTGGGGATCACTTTATGCAAGCCACGCAAATCAGCTTTACGACAAATGTGTTAAATTAAAAATTTATGATGTACAGCATATATAATCCTCGTGCCCCCCTCTATTCCAAGATTTAAAAGACCCCCTGTGAACTCATCTTCTGCCCCATTTCTTATGGAGTTCGATGCCCTTGGCCTATTTTTCTGTATTCAGATGATAATGTTTTCCCGGTTCATGTATTTCTTCCGTTATGAGTTCTTTTCTGTTTCGTCAGGTTTAAATAAAAGCAAAGGTTTACAGAACAGTATAGATTACATTAGATTATAGAATAACGGATTGTTAATAAAACAAATAATTATCAAACTCAAAAGGCTAGTACCGTTCGCGATTAAACCAACAGGCGTAATGTAACAATTCATATACGCAAGTAAGGCTTTCTTGAGGATCACTTTAAACAAGCCACGCAAATCAGCTTTACGACAAATCTGTTAAATTAA-------ACCCTGGGCCTGTACCTTTGGGGAGTTTAGTCTAGGCGATAGACTAAGTATGTAATGCTTGAGCGAAACGTAAATGGAGGTGGGTCCGGCTAGCGTGTGAGAGGGGTTGTGCATCCGACGATAAGTCTCCAAGGCGTCGTAACATTTGAATACTCTAGCCACAGTAAAGACACGTTGTTCCTTATCAAGATAACGAGATGTCCGAGGCATATAAGGAGACATCCCCGCAAGGAGCCCGTCCTGTACCCAAGTAAAGGGAAGGCTGTACTGGGTCGGAATAATATGTGCGTATAGAGGGACGGTATCGTGGTCAGCTAGGAAGTTGGAGGGAGACGTGCCGCGAGGCTTTAGAAAAGGAAAGAGAATGGAACATGCTTACCTCATGGGTGCGACAGACACCAGGAGGAAAAGCACGAGGGCAATATGTCGAGTGGACGCGGGGCGGTGTATATACTGGACCGGTCAAGTCTAAAACAGACGCTGCTAGACTCGTGGGCCCCGAGGTGACTAGACCAAGGTCTGAGAGGGTTAATCCGAGGGTAACAGAAGGAAATCGACGACCAAAAACACAAAAAGATGAACAAAGAGGGGTGTGCAGGACGGCAGCAGCTCAAACGTCATTCAAGTCGCCTCTATCTCCTGGTCTAATATATGGAAAATTCAACGCGCGAAGCGGTAGGTGAGGAGTGAACTACTCAAAGACTATTGAGGGTTACATAAAGGGCACTGTCCTTTGGCTATTGTTGTATCCACCGTCGATAATTGAACCAACAACCATACTACGTGACTAGCGGTAGAATATAAGTTATGCAGTTACCGGACCGAATCCACCGAGCCCCGGTAACAGAGCGCTCTGATGGAAACCATTTGATCTAGTTGATCAATACATGTAGCCTTCTAACGACATTGTTAACATGCTACAATGAAAAAGAGAAGTACGGATATCGTATTCAAGACAACGGGGGCGACGAAATTTAGCTCTGACGGAAACCAAGTCAGAGGGAAGATCGTAAGTTCGCGTCGAGTGGGGAGGCATCAAAAGATCACCTCTGACCAGACTGGTAACGCACA-------------CAATAAGTTTCCCCATCGGAACCGATGGGAACTCACGGAACAAGCTCACTAAAAGTTAAAAATCTTAGAGCGGGACGGATGCTGAGGCAAGAAGGGATGGCTTACCACAAAGATAAGAGTCCCGTCGGCCTGTTAGTTCCGCCGGCTTCGTTGAAGAATATGGCTCGAGAACCCGTACAGGCCCGACGGATAGCCGGATTTAGAGACAACGGTCAGGGTGTCACAACATAAGTAAGGAAGACGTGAC-------ATGGGAACGGAGCGAAGAATCAACTTATTCCGAAAACAAAAACTAGAAAAGCACTAATGGGACTGAAGGCTATACCGTAAACCAGACATGGATCTATAACATACAAAAAATTGTCAAAAGAAGTAATGGGGCCAAAGAGGTTCCAGGAC-------------CCCTCAACGATCCTGACCTGGTCCACAGGTCAATTAGGGCCAAATCAATATTCTTCCCAAATCTGGCAGATTGATCACGAGACTATTAGGGACCTTTTGGGCATCTGAGCCAAGAGTTAGACATTTTATATGGCGCACTGATAAGTCTATCTCGAACTATTGGACTAAATGCCATAGTATATCTGGCCTCGCTTAGGTCTCGCTTGACGCGATTTTGGAACACAAGTAGAGTCTGAACTATAATACC-------AAGACTTTAGCTTAATTAAAGTGTCTGAGTTGCATTCAGTTGATGTTGGATAATATCTTGCAAGTCTTAGGGCATTTAGTCTAAGTAAGACTGCTAATTTCGACTTAGCCGATTAAGGTTTAAACCCCTAACTACCCTTAGAATGAAGCTCGCTGGATAGAGTGTTTAGCTGTTAACTAAAGTGTCGTGGGATCAAGGCCCATCTTTCTAGGAGGGGTTAGTAAATGATTACATTATCTTGTCAAGATAAAATAACGAGTTAAAATCCTGTACCCTTTAAGTCCTGTAGTTGA-TACGTGAGATTGCAAATCTCAAGAAGCGAGTTAATCGCCGGGGCTTTAGAAAATAGTATAATGGAAATACGGAGGGTTTTGATCTCTCAGCTGTAGGTTCAAATCCTATTTTTTTAGGTTTTTATAGTTGAAGCACAACGGTGGTTTTTCATATCATTAGTCCTAGTTAAAGTCTTGGTAAAAATTATTTTCTTAGTATAGTACAAGTGACTTCCAATCACTTAGTCTTGGTTAAGC-CCGAGAGAAGATAGTGGATTTAATTTAAACAAAATATTAGATTGTGATTCTAAATATAGAAGTTAAACCCTTCTTATTCACCGGAAATGTGCCCG-GGGGATTACTTTGATAGAGTAACACACAGGGGTTAAAATCCCCTCATCTCCTGCTTTTAATGGTAAATAGTTTTTCCGTTGGTTTTAGGAGCCAAAGTTTCTTGGTGCAACTCCAAGTAAAAGCTGTTTGTGTGGCAGAGCCTGGAAATTGCAAAAGATCTAAGACCTTTTAGTCAGGGGTTCAAACCCTCTCACAAACACACTAAGAAGCTAATAGCAACAGCCTTTTAAGCTGTAGACTGGTGACC-AACCACCCTTAGTGGAGTAAAATCAGCTAAAAAGCTTTTGGGCCCATACCCCAAAATGTTGGTTAAACCCCCTCTTTTACTANNNNNNNNNNNNNNNNNNNNNNNNNNNNNNNGATGCTGAGACAAAACTTAAAAATTTTCGTAGGTACAGGGGGTAATTTACTTAGAATGTCGGCTTTGGGGGCCGGTAGGGGGGGTTTAATCCCCTTCCCCTGAAAGAGAGACAACAGGAACTGCTAATTACCCCATGGTTCAATTCCAAGGCTCGCTTAAAGAAAG--TGGCAGAAGCTATGTGGCTGATTTGAAATTAGCAGATGGAGGTTCAATTCCTTCCTTTCTCGGCCTAGATAGCTTAAAAAGCACTGGACTTGTAAACCAACGACTGGAGTAAACCCTCTCTAGACAAGAAACTTAGGATAAAATAGCCTTCAAAGCTTTAAGTAGAAGTTAAAACCTTCTAGTTTCTGGGTAAAATGGCTGAGTAAGCGGCGGGTTGTAGCCCTGAATACAGAGGTTTAAGTCCTCTTTTTACCACAAAATATAGCTTAATAAAGCCTTTCGCTTACACCGAAGTGATACCCGTTAAAACCGAGTTCTTTTGAAATATTGCTAACTCTGACTAACTACCCTATTCACTACTCAACTTACCTTTCTGTAACATTCAAACGCATGGACGTTAAATGTAACTGCTCTATACAACCTAAAGTGGCCTTGAGAAGACACCAGGCGCCCCGGACACTACATAGAGAAACTACCCGTGGCCAGATAGGCTCACCAGAGGTGTCCAACAGTTTATAATTTCAATGGGGGAACGTGTGCCTACTTCGAGAGCAACAACCCTAAGAATTGGCCGCTATTTTTATGTCTGGTTAACAAAGTTTGACTAGGATAGTTTGGCATCGGATGTCACAACGAGGTTTTATCTCCAGCGCTTGTTTTAGATAAGAACCTCGAGAGTGGTGTCTGCATTTGGAGAAACCTGACTAGAGCGCTATGGTTGGAGACACTTGTCTTTCTAAGGGAAACCCTCCCAGTAACAGTATGAGAGATCCTTTTAGCCGTTATTATCAACGTTACAGTGGCGATACGACTGACCCAACGTTTCTGTGACCTACAACGGGTGCGTTACACGTACCCCCTACCACACCCAACGCTTTCAGAACACATAGGCCGGGCTAGAGCAGTCATTTTTTATCCGTATAGAACCAACCCTAGCGCTGGGTTACGGCAGTGTACCCAGCAAGGCAGATCCAGGGAACTAAGCGCCTTTTCGCTTAACATGTACGCACTGCACACTGAAGCACGGTTACGCTACAGTTATGTGTGTATATGCAGGCCGGGCAATTGGATGCACTTCATTAGGTACTATAAACGCGTCTATATCTGGATTATACGGAACGCTGTAGGGTGCGTGTAGGTGGGCTGCTTTGGTGAATAAAATTAATTGGGTAAAACACAGAACTACTCTGCGTTCCTCTGCCACTGTAATTCCACGTACTCAGTCATATATCCAAAATTATAAAGAATGTGGTTCCAAACGAGATTCTGTGTGCCGTGCCCTTCCTTCGGATTCCTGCGAGCCCCACTGTCCGACATAGATGTTATCCCACGCGTGTCAGGTGTGGTATGTTAATTGCCTTGTCTTTTCTTTCGTTTCCCCCGGTAAGTCCTACGTTTTTCAATTCCTACCGAAGCCTTCCTTTTTTCTACTGTTCACTCCCCATCTATGTCTCTGTCCTTTGTGAACCCCTGATTCAGCCCTTTCTTTTTACTGTTTGCTCTGTGTCCATCCGATTTATTCCCCTTTTCTTCTTCTTCCCTTTTTCTTATCTCTTACATTTTTTGTATAAATTCATACACGTCTTTTCGTTTTCTTCCATTAATCCAATACACGTGCGTGCTCTCTTTCGTCTGCTTCTCGCAGTTCGTGTATACTCTTCTTCATAACGCTACCCAATTCACCCCCTTTTCGTAACGTTGAGATCATCTCTCTATGTCCTATGTCATTAGTATCCGTTTCCGAATCCTCTTAATACATATCTTTTTCTCCCTTGGGGGTAACATGATTCACCTCATGGTTTTTTTTCATTTTATGTATTTCCCTTTTTTCTCCCATGCTCTCGCACCCTCCTCCTCTTCTGGTCCTCGTTCAGTTTAATCAAATGTTCCTTCTCCTTGTTTATGTCAATCTCTCCATCACCTCGATCTCTTCTCCTTATTTCCTTTTCTCGTCATAGTGTCTCCAGTTTCCTCTCGTTTAAATCTAGTCCCTTTTCGGTTCTTTTCGAAATCCACCTGAGTATCCTTCTATCTTTCTGCCATTTTATTTACCTTCCTTTTCGGGAACAGTACGCATTTACTCGCTCTTTCTTTTAACTGCTCTCTGGCCGTTCTTTATCTAGCATGTCACATACCTCGCTTTCCTTTATGGAGTTGTCCTTCC-TCATCACTTTTCTGGTTTCGCTGTGACATACTTCACCTGATGTTTCCCTTACCGGTCGCTTTTTCAGTTCCCTTGTCACAAAGCAGGCTTTCGGTATTTCTTGCGGTTCATCATCTCCCCATTGATCTTTCTTAGCATCTTTCGTGCTTCCGACTATTTTCAGGCCCCATTCTACCACGAATTTCTATTCTTCTTTACATTTCTTATGTACCTCTCTCGTCTAGCATTCCTTGTAGTTTCTTTGTCTGCTATCCACTCTCCTTTTCTCCGACGCGTCTTTCCCGCAGCAATAATATTAGATCTTTACCTTTCTTTTGTCTACTTATCTTCGTTCTTTATAAGCATGGCATACTGTATGTATATACCTTTCTCTTTCGCTTATCTGATCCACTTAGTTAATTTTTTCTTTTTCCAATTATTTGGAGTGTTCTTTTGGGTCGCACACCCTACTTAAGTGATGTTTGTCGTCTACACGATAATTCTCTTGTTTCCCGACCATGTACGTCCCTGGCCCTCCTTACGCTTTCGTTTTTGTACTTAAACCCTCCGTGTGCTCCTTCCTGCTCAAATAATTCTCCCGATGTTTTCTGTAACATCTTATGCACTTACTTTTGCGCTTAGTAAAAATGATGGTAATTCTCCCGTCTGGTCTCGCCTTCGTTCAAATTACTACCATACGCTCTCTTCCCTCCTAGTGTTTTTCTGACGCTACTAAAAACTAGTCGGGTTCGTTTCCATCTTACCCTCTCCTTATCCTTTCTTGTTTCTACCTTCTTTAGTCCACGTCTGAAGCCATTATAGTAACGCAGTTAAATCTTACTCACAAGTTACATCTTTTCACCTACACTTGATATTTCACCATACAAAAACAATAAAACCTTTTCTAACAATTGCCTATGCGAAAACTAACTCCGTAGCGAAATGAACCATCCCCCCGGGGTAATTCACGAGTGCGCTTAAAAGTGCGGTAAAGCAAGCTAACGCGCCCTTTCGGCCGCATAAGTACTATCACGCTGCATCATCATAGTCTACTGATTACAGGTGGCACACCCAAAGTTTAGCCGTAAAGTATACACAGCATAATCTCATAATCAAAATAAAAAATTGATTTAACATAGCGTAACTTCGGCCCTTGTTCATCACCGTAACAAGGAGTAAGTTACCACTTTCCCATACACAATCATAAGCCATACTAACCCCTCACAATACAAACCCCATCTCTATCTATTAGCGCAAGAAATTTTTAATTTTGGCCTTCTTATATTCTCTAGCGACACCATGCCTCCCATCTGCAACCATTAAGTGGAGCAATTAATGAACACACACAACTGACGGCTAGGATTCTTACGGTCCCTAGCCACCATTGTTTCCCTTGGTCCGTCGAACCTGGCCTCCAGCGGGCAGGTAGTGGACCACGGTGAACATAACAC-AAACGTCTAATGTTGAAAAATATACCAGCAGAAGTTTGACAGCGAGGGTACACTATAGGAATAAGCGCATTGTTTCGAAATGCACACGTATGCGACAATCTAGATTCCGATGAAGTCCGCATAGGCAAAGGCTATTATAAAAAGGGATAAGATTCTATTAACCGTACCCTATACCACACGCAAATCCCACACGCAAACGCAAACACTATTTGTACGCAGTGTACACCCTGTCTCGGGACTTTGGCTGTTACAGTTATACGCATGTATTGTGGGAGTGCAGGATCACGTGACCACACCCTACCTATACTTCCACCCCTTCAAAAGCCGTTTACACCAATTGCGAGTTTAAAAATAGAAATATGATTAATACGGTTGATTACGTGTTTAGTGCCAACTTATTTATTAGAAACGTGAAATCTTAGTGGGGAATTCTAGTTTTCGGGAAGGCCGGATACAGGAGCATAAGTAGTAAAATGTCCATACCCTGTATGGGGATGCTGCCCTTCGGAGGCACGTGCCCTAAAGGGGATTCACACCTACAAAAGCAATCTTGGAAACTAGCTGCACAGAAAAGGTTATACCGTAAGAAGCATCCCGTTCATACGTTAGACTTTTGTAACACAGGCGACAAGGTCAACCAAATTTAAGATGCAGACTCGGTTTAGAAAGATAATAGAGTGCGAATGGATTAGATATCAATTGTAGTCCTGACAAGAAACAACTGTGAAAGGCCATAAAACAAACATAACCCAATAGCAATAAGCTAGAGATTTCAAACCCACAAACATGCATGACTGGTTTCGAAGCAGCAATCCCAGAAAAAGCCGTAAATCACTTAAGGAACTCTTAACAGAGACTTGTGGTGGAGGAGTACCACGGCACCGGCTGGGCATAGAGAGCGTGAATTAGACGAAGGTGATCGCTAAGGCGAGTCCAAAAATTTTCCTTCCCCGTTGGGGGGGAGTAGTCCTGGACGCGGGTGGCAATTCCCGGATTATGGAATAAAAAAAACCGATCTCACCTGTTGCAAGACTCCTCCGCGGGAAACCAGCACAAATTGCGGGGGCGCTCCCTTTTGCCGGTACATCGTGAATCAGATTTGAAGCTGTAGAGTGAATAGCCGTAGTGCCATAGGCAGGACGTTATGAAAAGACAGGAGTATTGAACGGAAATGGGACTGCGTATCTAGGGCAGAACGATTTGAGCCGATTGGGCTCTGCTAGGGTGAAGGTGCTTCCTTGTACCGATAAACTGTATGGGATATTCCCTTGTGGACCCTTGTCGGTACTAAGTTAGTTATTGGGGAAATAATGGTTGACGAGCAGTATAAGGTCCGTCCCTCATGGCGTGC-------GTATCTCATTTTTCTCTGCTACCTGGATAATTGACTATTACTATAGGTTTTCTTGTAGATCTTACCAGAGCGATTCAATTACGTGTCCTTTCTCATTTCGTGAAAGACTGAGTACTAAGAAGCTGTGTTATATGTTTCGTTTTCGAGTTTCATCACAGAAAGACTACCTTTTTCTTCGGTCAATGTCCACTTTTGTTAAAGTTAACTAAGTCTCACTTTCGGTTCCAAAATGCTATTTGCGCGTTGCCTGTTTGCATGACGCTTGAAATAATTTCCACTTTTTTTTTCTTTGGTGAGTTCTTTGCCATCTCGTAATGTGTTCCCTTTTTCCCGTACGCGCGGCTACCTCGATCACGCCTATCTTCTATCGTCCTTGCTATTCCCTATACCCTCAAACCTTTGCTTTCCTTTTTCTCTTCCGTCTTTCAGATACCTTACCGGGACTTAAATTGTTGACATATTTTCGTGTTCATTCAACGAAACTGATGTTGCTTCTGTTGTTTGCAATTCTATATACGCATCCCCTTTCTCCGTATTGGTCCTAGGCTAGACCTTGCTGTTTTTCTGGTCGTTTCACCTATTTAACAATTCATAATTCTGCTTCTTGGTTAGTCTTCGACTAACGCATATGTTTTGTATCTTCAATTGTCGTCGGACAACACACTGACTCCTGCTTCTTCTTCTTTTTGACTCCAGATATCATCTCATAGTAGGCCCAACTAACCTTATCACCATGTAACCCCTTAATTATAAACTTCTTTTGCTTTATTCTTTCCATCACACTACAATATTGCTTCCTTTTTTCTCCTGTTATTAATGACATCTACTGAAGAGGAATCAAAATCTACATCCCAATCTGATGTTATAAGTTTCTACCTGTTTCCAATTACGCTCCTGTACACTCGGTAACCTTTCGCGTTAGAGCATGGCAAGTTCTTTACTCTCGTAAGCTCAACACAATTACGCGCTCGCTCCTTTCCGTCTGTATCCCTTTCTGTTTTTTCTAAGGGATTGAGCTAGAACCCTAAGTGAGTTTTTCCATTTTTGTTGCTAACGTCCCTATGAGGCCCGTCCTACTATCTTACCTTTCCGTCTCGCAAGTTAGAGAACTACTCTCTTTGTATCCTACTAAAACCTCTCAGTAGCCTTTCCGTAGTATTTGCTTTTTGTTGACAAATCTAAATGTACCCGAGATTATTGTTTATCTAGGGCTATCTCACCGTTGGCTAACAAATCACGAACCTCCATTTTTTTGTCTATTCTATCTAAAATGCCTAATTTATCTCAATTTTGGTCTCTAGCTAGATTTGCCGGAAGTCTCTGTCGGGTCAAGGTTCTCGCACAGGTTAAACGTTAAAAAAAAATAAAAGAGGCGAGAGTAAACGAATAGAGCCTTCACTCAGGAAGCCTAAAGAGCCTTTATGTAATGGTGTGTTAACAGGCAAGCTCCCGGGACAAGCAGTCGCACGTGGGGCCTTGGCGCGGAAGGACGCCACAATAGACCGATTGCTTGATGGACATACAGGGGGCCAATGATTAGCCGCGTCAGGCACTCCAGGGGGCCAATGTGATTCTGTAACTACGCAAATTAATCTTCGAACGGATCGCCACCGCAGCCTGAATTAATGGTTTTGTTTGTTATACGCATGCGGTTCCAGAACCGCTGGCTCAAGGCTGTGGAGATGCCAAATGACAGGACTCACAATCGCTTAGCCGAGTTGGCTAAGGGGTGTATTGGAGTCGCCGAAGTCTCAATCCCCACTCTATCCCTGTGGGGTTTCTGGGGTCTCTATATTTGTTCCATGACACTTATTAACTTATCCCCATCCGGATGCTTGTGTTTATTCGTTTCTAACCACCCCTCCTCATGGATAAGGTTGATACAGCCTTTTGTATATGGGTAAGCATAAACGATGTTTTTTTTCCCTTGATTCGGATCTGGCCTTCATTCCTCATGATTTAGTGGGTCTAACCTCGTTCTATTTCTTTCGCGTTATTTTAACGCAACCGTACACAATCTACATCAAATTGTTTTTGTTTCTCTTTCACTGACAATCCCACTTCCCATACAGATTTCACTTGCTCAATGGTTCTCTCTTTTCTTCTTATCAAGGTTTGCTCAGTTGTTTCACTTTCGTGGACTAACATCTGATCCTCATTTTTTTTCCCGGCAAATTTACTTATCCTTTCTCTTCTTAGATTGATATGAGCATTGCTGTTACTCAGTATTTAACTGCCCCCACTTTTCCCTCTCTCTCTGCCTCTCTCTCATATGTTTTTCTCGTCTACTTGCGGCCACAACTTGCTGCTCACTCAATCTGTTTTGTTTTCGGTCTAATACCAAACGTTTCGGCTCCTGTTCCTCACAGCCTATCAGACATTCGTATAACGGCTCTTTTCAACATTTTACTCCTTTTGCTCCTATTTACCTTCTTTTGTGCCACGTGAAATTATTGAATTCTTTCTCTGATCTCTCTTGTCCTTCTTTTCCTTCTTTCCTGTGTCTTACACAATCCAAGGTACTGCCGTCTCTGTTTTCTTTTTTATATCTTTCCCGCCATATCTCCTTGCCCTTTTTCTGTTAAGTAGGTAGCA
Babihol    AACTATTTCCTAATTTACACATGCAAGTCTCAGCATGCCAGTGAGAACGCCCAGGAGCTGGCATCAGGCACGCCCACAACGCCTAGTCACCACACCCCCAAGGGTCAGCAGTGATAAATCTTGTGCAAGCTTGACCCAGTTAAGGAATAAGAGCCGGCCAACCCGGTGCCAGCCGCCGCGGCTACCCCGGGGCTCAAGTTGATACGGCGTTAAGCGTGATTATACTCGGTAGTTTAAAGCTACAAACTGGGATTAGATACCTGCCCAACCGTAAACGCCAGGGAATTACGAGCGCTTAAAACCCAAAGGACTTGACGGTTTCCCACCCACTAGAGGAGCCTGTTCTATAATCGATGATCCCCGCTCCATTCCTCGCTCAGTCTGTATACCTCCGTCGAAAGCTTACCGCCATCAACACGTCAGGTCAAGGTGCAGCTCAAGGAAGTAATGGGCTACAATTTCTAAACGAAAGACGAAGGCGGATTTAGTAGTAAAAGAAAATAGAGTGTTCTTTTTAATCCGGCTCTGGGACGCGTACACACCGCCCGTCACCAGAAGAGGCAAGTCGTAACATGGTAAGTGTACTGGAAAGTGCAATAAAACATTTAGGCGATCGAAAAAAAAGTACCGCAAGGGAATAATGAAAAAGCCTTAAACAGCATAGTTACCCCTTGTACCTTTTGCATCATGGTCTAGCTAGTCACCCAAGCAAAATATTTTAGTTTGAAATCCCGAAAGCGAGCTACTTCAAAACAGCGAGCCAATCCGTCTCTGTTGCAAAAGAGTGGAAAGATTTTCAAGTAGAGGTGATAAGCCTACCGAGCTTAGAGATAGCTGGTTGTTTAGGAGTTTTAGCTCTACCTTAAAGAGCTATTCAAATAAGGCACAGCTTTTTTGAAAAGGGTACAACCTCGAACAGTTGGCCTAAAAGCAGCCATCTCAGAAAGCGTTAAAGCTGATTCCTCAAGCATTAACCCTACTACTAAACTATTTTATTATAAAAGCTATTATGCTAGAACTAGTAACAAATGTAAGCTTAAACTAAAAACCTTATAAACGCGTCACCCTAACACTAGAACATTCAGGAAAGATTAAAAGAGAAAGAAGGAACTCGGCAAACCCCGCCTGTTTACCAAAAACATCGCCTCTTGATAAGAGGTCCAGCCTGCCCAGTGAATTCAACGGCCGCGGTACCCTAACCGTGCGAAGGTAGCATAATCACTTGTTCTCTAAATAGGGACTAGTATCAACGGCATCACGAGGGCTATACTGTCTCCTTTCTCTAATCAGTGAAACTGATCCCCCCGTGAAGAAGCGGGGATTTAAATATAAGACGAGAAGACCCCATGGAGCTTTAAACTTAAGTTTTAGGTTGGGGTGACCGCGGAGTAAACCTCCATGACAACTCTAAGACTCGATCAACGAACCAAGTTACCCTGGGGATAACAGCGCAATCTACTTCAAGAGCCCCTATCGACAATAGGTTTACGACCTCGATGTTGGATCAGGGTATCCTAGTGGTGCAGCCGCTTCTAATGGTTCGTTTGTTCAACGATTAAAACCCTACGTGATCTGAGTTCAGACCGGAGCAATCCAGGTCGGTTTCTATCTATAGTGCTTCCCCTAGTACGAAAGGACCGGGGTAACATGGCCAATGGAATAATAAGCCATATTGGCTGGGTACTCTTGGTGTGGGTGGGTCGTAAGGGATTTCACTAATTGGAAGGTGTTGGTGGGCTCGGTGACGGGATTTGTGGTTCGGGGTGCGGGGACGGTTGGGGTTTGGGTGATTGGTGTTCATTAGCGAGCGGGGTCGGTTTGTTCTCCACCCAACCTGTTGGCGCGGTTTTAGGTGTTCTCTTTTATGGTTTTTCAGCCTTCACACACGGGGTTTCATGTATCTTTTTGTAGAGCATGATAGGGTGGTTGAGGGTTTTGGGCTTTCTTTCTATTGGAGCTGCTATTTATAAGGCAAGGAGAGCAGCGTCGCCACGACGAAGGCAAGTAGGGCCTTAGATGCGAGGCCGGGCAAACAGGAAGTGATTTCGACAACGCTGCCTCTCCGGTAATCGGGAATAAGCCCTGCGCCGGCAGTGAAAGTGAGGGAAAGGGAAGCAGAGCGAGCGCAGCCACTTTGAATACAGTAAGGTAGAGAATTATCTCAACTTGCGCAAGAAAAGGTCTAAAG------ATAGGAGCCACCGAAGGCAAGCGAGGGAACCCTACGAGGCCGACCTCATAGCCACACCTCCCGCGAGCGTAAGCCTCATGGAGCCGGTGGTCGGCTGGAACTGACGAATCGAGAAAAACAGGAAAAAGAGTAGAGTATACAGCGTTGCGACCTGAGGTGCATCGGGCGCAAAGGAGGTAATAAAGCTGTGGCGGGAAAAACCAGTTGAGGTAATGTATCTAATTGTTCGGGGGTGATCATTTTCATGGTGTGGGCATTTTATGTAATCGGACAGAAAGAGGGACTTAGGAGAGGAGCATCAGATCGGTTGCGGGGAGCGGGGGAAGAGAACAGCACACCGAGAGCTAGTGATCGTACCCAAAGTTCACGACTAAGGGAATAACGGGCGAAGGAACGGAAGGGGAGCAAAATTGCTATCTTGATGAGGCAAGCCGGGTAAAGTGGTAAGGGAGAGGTGTGTAGGAGGTACGGACAGGAGGAAGGGATGGGGATCGCCAAGCAATGAAGGACGTACGGTCGTCG-------------------------GGAAGAAAAGTAGAGTACACAGCGTTGCGACTATAGATGCGTTGGGCGCTAAGGAGGTAATAAAGATGTGACGGGGAAAACCCGTTGAGGTAATGTATCTAACGGTTCGGGCGTGGTCATTTTCGTGGCGTGGGCCCTTTATACAATCAGACAGAAAGAGGGCCAGAGAGGAGAATCTCGGACTAAGGAGGGGTCAGAAAACAGCACACCGAGTGCCGGAGATTGTTCCCAAAGTTCACGAAAAAGGGAATAACGGGCTACAAATCGATTGGTGGTGTAATTGCTTTCTCGATGGGCTAGGAAGGGATAAAGGGTAAGGGTGAGGGGTGTAGGAAGTACGGAC---------------TCATGGTACCCTAACGTGGAGGTCACGTGCAGCTAATGGCTGGCGGGGTCCTCACTAATTAATTAAAACTGAGAAAAACATACCGTTTGCATCTACCTTTTTAAAAAATACCATCTGTGGACACCGGGATGTGAGTGAGTCCCAAACCTATCGACTCTTAATCTCAGATAAATAACAGACTGATAAGGGGTAAGAGACAGGCCACATGCTCTAGAAATGGGTTGTA----------TTACTACTGACAACTTCGAACTAGACCTAATCCGCATGTTAGTCGTAGCTAAACTACTCAGTGAATCTTCCTAATAAATTAGTACAATAAATAGCTCTTTAACGAGTGATGAAAGGGCCTCAACTGTCTCTTATGTCAAGGCTGTTAACACACATGGACTGTTTCAACAAACTCCTTGCTTCAGACTACGATTTATGGTTGATATTTGGCGAAAATTGATAGTACCGCTATGCTGACCGTACCAATTTACTCGGACAATAGAACGGCACAAACTAATGAGTAGTCCACTTACTCCTACTAGATGACCATAGTTATATGATAGGCACCAAAGAAGACTTAAATGAATATACTTGTAGATCGATTGAACTACTGATTAGAAGATCTAATTATATATACTGGCCGCCAAGCATTGAAGAACAGTCATTCCATAAGAAGATCAATAACTCATCATTAGAGCTGCGCGAGGACGAAT--------------------CCAAAATCTAACAGACCACCTGTGAACTCATCTTCTGCCCCATTTCTTATGGAATACGATGCGCTTGGCCTATTTTTCTGTATTCAGATGATAATGTTTTCCCGGTTCACGTATTTCTTCCGTTATGAGTTCTTTTCTGTTTCGTCAGGTTTAAATAAGAGCGAAGGTTTACAGAGCCCACATATAGATTACACAATTAGCTTTATAAAAAAAAACGGATCGTTAATAAAACAAATAATTATCAAATTGAAAAGGCTAGTACCGTTCGCGATTAGACCAACGACTGTAATAAACTAAACTGATATAACCAAGTAAGGCTCTCTTGGGGATCACTTTATGCAAGCCACGCAAATCAGCTTTACGACAAATGTGTTAAATTAAAAATTTATGATGTACACCATATACAATCCTCGTG-------------------------GACCCCCTGTGAACTCATCTTCTGCCCCATTTCTTATGGAGTACGATGCCCTTGGCCTATTTTTCTGTATTCAGATGATAATGTTTTCCCGGTTCATGTATTTCTTCCGTTATGAGTTCTTTTCTGTTTCGTCAGGTTTAAATAAAAGCAAAGCTTTACACAACAGTATAGATTACATTAGATTATAGAATAACGGATTGTTAATAAAACAAATAATTATCAAACTCAAAAGGCTAGTACCGTTCGCGATTAAACCAACAGGCGTAATGTAACAATTCATATACGCAAGTAAGGGTTTCTTGAGGATCACTTTAAACAAGCCACGCAAATCAGCTTTACGACA---------------NNNNNNNNNNNNNNNNNNNNNNNNNNNNNNNNNNNNNNNNNNNNNNNNNNNNNNNNNNNNNNNNNNNNNNNNNNNNNNNNNNNNNNNNNNNNNNNNNNNNNNNNNNNNNNNNNNNNNNNNNNNNNNNNNNNNNNNNNNNNNNNNNNNNNNNNNNNNNNNNNNNNNNNNNNNNNNNNNNNNNNNNNNNNNNNNNNNNNNNNNNNNNNNNNNNNNNNNNNNNNNN----ATCCCCTCAAGGAGTCCGTCCTGTACCCAAGTAAAGGGAAGGCTGCACTGGGTCGGGATAATATGGGTGTACAGAGGGAAGGTATCGTGGTCAGCTAGGGAGTTGGAGGGAGACGAGCGGCGAGGCTTTAAAAAAGCAAAGTGAATGGTACATGCTTACCTCACGGGTGCGACAGATGCTAGGAGGAATTGCATGAGGACAATATATCGAGTGGACGAGGGGCGGTGTATATACTGGACTGGTCATGTCTAAAACTGATCCTGATAGACCCGTGGGCCGAGAGGTGACTAGACCTAGGTCTGAGAGGGTTAATCCGAGGGTAACAGAAGGAAATCAACGACCAAAAACACAAAAAGATGCACAAAGAGGGGTGTGCTGGACCGCAGCAGATCAAACGTCTTTCGAGTCGCCTCTATCTCCTGGCTTAATATATGGAAAATTCAACGCGCGAAGCGGTAGGTGAGGAGTGAAT--------------------TTGCATAATGGGCACTGTCCTTCGGCTATTGTGGTATACACCGCCAATAACTGAACCAACCACTATACCATGTGACTAACTGTAGAATATCCGTTGTGCAGTTACCGGACCGAATCCACCGAGCCCCGGTAACAGAGCGCTCTGATGGAAACCATTTGATCTAGTTGATCAATACATGTAGCCTTCTAACCACATTGTTAACATGCTACAATGCAAAAAAGAGGTACGGAGATCATACTCGAGACAACGGGGGCGACGAAATTTAGCTCTGACGGAAAACAAGTCAGGGGGTTGATCGCAAGCTCGTGTCGAATGGGGGGCCGGCGAAGAATAACCTCTGGCCAGACTGGTAACGAAC-NNNNNNNNNNNNNNNNNNNNNNNNNNNNNNNNNNNNNNNNNNNNNNNNNNNNNNNNNNNNNNNNNNNNNNNNNNNNNNNNNNNNNNNNNNNNNNNNNNNNNNNNNNNNNNNNNNNNNNNNNNNNNNNNNNNNNNNNNNNNNNNNNNNNNNNNNNNNNNNNNNNNNNNNNNNNNNNNNNNNNNNNNNNNNNNNNNNNNNNNNNNNNNNNNNNNNNNNNNNNNNNNNNNNNNNNNNNNNNNNNNNNNNNNNNNNNNNNNNNNNNNNNNNATGGGAGCGAAAGGAAGAATCAACTTATTCGGAAAACAAAAACTAGAAGAGCACTAATGGGACTGAAGGCTATTCCACAAACCAGTCATGGATCTATAACACACAAAAGATTAGCTAAAGAAATAATGGAGCCAAAGAGGTTCCAGGA-NNNNNNNNNNNNNNNNNNNNNNNNNNNNNNNNNNNNNNNNNNNNNNNNNNNNNNNNNNNNNNNNNNNNNNNNNNNNNNNNNNNNNNNNNNNNNNNNNNNNNNNNNNNNNNNNNNNNNNNNNNNNNNNNNNNNNNNNNNNNNNNNNNNNNNNNNNNNNNNNNNNNNNNNNNNNNNNNNNNNNNNNNNNNNNNNNNNNNNNNNNNNNNNNNNNNNNNNNNNNNNNNNNNNNNNNNNNNNNNNNNNNNNNNNNNNNNNNNNNNNNNNNNNAGGGCTTTATCTTAATTAAAGGGTCTGAGTTGCATTCAGAAGATGTAGGTTAATATCCTGCAGGTCCTAGGGATTCTAGTCCAAAAAAGACAGCTGATTTCGACTCAACTAATTATGGTTTAAACCCATAGTATCCCTTAGAATGAAGCTCGCTGGATAGAGTGTTTAGCTGTTAACTAAAATATTACGGGATCGAGGCCCGTCATTCTAGGAGGGGTTAGTTAAA-ATAACATTGTCTTGTCAAGACAATATTACTAGTTAGAATCTTGTATCTCTCTGGCCCCGGGGTGTTACATGTGGGGTTGCAAACCTCAAGACGCAGGGTAACTGCCGGGGCTTTAAGGAGTAGTATAAAGGAAGTACAAAGGGTTTTGATCTCTTAGGTATAGGTTCGATTCCTATCTCTTTAAGTTTTTGTAGTTGAATTACAACGATAGCTTTTCAAGTTGTAGGTTCAGGTTAAAGTCCTGGCAGAAATAATTTTCTTAGTATAGTACAGTTGACTTCCAATCACCTAATCTTGGTTGAACCCCAGGAGAAAATAGTAAATATAGTTTAGT-AAAACTCTAGATTGTGATTCTAGCAACAAAGGTTAAACTCCTTTTATTTACCGGAAGTGTGCCCGTAAGGACCTCCTTGATAGGGAGGCTTATAGGGGTTCAAACCCCCTCTCTTCCTGCTTTTAAAGGAAAAAAG-CCATCCACTGGCCTTAGGAGTCAGCATCTCTTGGTGCAAATCCAAGTAAAAGCTGTTAGTATGGCAGAATATGGTT-ATGCAAAAGATCTAAGACCTTTGAAC-TGGGGTTCAAATCCCCATATTAACTCATTAAGAAGCTGTAAGCAACAGCCTTTTAAGCTGTAGATAGGTGATCCAACCACCCTTAATGAAGTAAGGTAAGCTAAAAAGCTTTTGGGCCCATACCCCAACATGTTGGTTAAAATCCTTCCTTTACTAGCACTTATAGCTTAAAAAGTATAGCGCTGAAAACGCTAAGATGAGCCCTAAAAAGCTCTGAGAGCACAAGGCATAATTTAAATAGAATGTTGGCTTTGGGGGTCATCAGTAGAGGTTAAATCCTTTTGCCTTGAGGGCCTGAAAATGAGAACTGCTAATTACTCCATGGTTCAATTCCGTGGCTCGCCCAGAGAAAGTGGCAGAGAGGTTTTGTGTCTGGCTTGAAACCAGGGTACGGGGGTTCAATTCCCTCCTTTCTCGGCCCTAGTAGCTTAAAAAGCACCGACCTTGTAAGCCGGAGACTGCAGTAACCCCTCCTAGGGCTAGAAATTTAGGTTAGAAAGGCCTTCAAAGCCTTAAGCGAAGGTTAAATTCCTCCAATTTCTGGGTAAAGTGGCCGAGCAGGCGGCGGATTGTAGTCCCGAACACAGAGGTTTAAGTCCTCTCTTTACCACAAAATGTAGCTTAAAAAAGCCTCCCGCTTACACCGAGAAGATATTTGCTAAACCCAGATCATTTTGAAAAGCTACTGCAATTGGCCACCGACACTTCACACTACTAAACCTAGCATTTATTAACCTCCCAACGCATGTCCATCAATCCAAACTGCTCTATACAACCTAATGTGACCTCAAGCGGTCACCACTCGCTCCGGACACCACGCACAGAAACTACCTGCGGCCAGACAGGCCCACTATTGGTGATTTTAAGTACATCGCGCTAACGAGGGAACGTGTGCCCACTCCGAAAGCAACATCCCCAAAAGTTAGCCTCAAATTTTATGTCTGCTCGGCAAAGCTCGACTAGGATCGTTTGGCATCGGAAGTCCCAACGAGGTTTTATATTCAGCGCTTGTTTTAGATAAGGACCTTGAGTGTGGTGCCTGCATTTGGAGAAACCTGGCTAGTACGCTATGGTTGGAGACACTTATCTACCTAAGGGAGCCCCTCCCAGTTACAGCATACGAGCTCCTTTTAGCTGTGACCGCCGACTATGCACCGGCGATACGACCGACCCAACGTTTCTGTGACCTACAACGGGCGCCCTACGCTGACAACATACCTCATCCAGAATTTACAGAAGACATAGGCCGGGCTATAGCAATGCTTTATGCCACATGCTGAACCACCTCTAGCACCGGGTCATAGCAACGTACCCAGCAAGGCTGCCCCAGGGGACTAAGCACCTATTCACTACGCACGCATGAGATACTCACACCTGCATAATTACGGTACAGTAATGTGTGTATATGCAGGCCGGGCAATTGGATGCAACTGGTCGGGTACTATATTCCAATCATCCTCTGTATTGTATGGAACGCTGCAGGGTGCGTGTAGGTGGGCTGCTTCGGTGAACAAAACTGAATCGTTAAATCAAAGTACTCTTTTGCGTTCCTCTGCCACCGTAATTCTACGCAATCATACATCCTACCATATCTAGTCCTGATGAAATTACCAACGAGACTCTGTGTGCCGTGCCCTTACTTCGGACTCCTGCGAGCCCCGCTGACCTACATAAATATACAGTTATGTATGTCCGGCGTGGTTTATTGATCCCCTTGTCTTTTCTTTCGTTTCCCCCAGTAAGTTCCAAGTTCCTCAATTTCTACCCAAGCTTTCCTTTTTTGTATTGTTCACTCCCCATCTATGTCCCTGTCCTTTGTGAATCACTCATTCAGCCCCTTCTTTTTACTGTTTGCTCTGTGTCCATCCGATTTATTCCCTCCTTTTCTCCCTTCTTTTTTTCTTATCTCTTACATTTTTTGTATAAACTCATACTCGTTATTTCGTTTTTTCCAATTGATACAACCAATGCGCGTACTCTTTTTTGTCTGCCTCTCGAAGTTCGTGTATACTCTTCTTCACCACGCTACCCAATTCACCCCCTTTTCGTTACGACGAGCTCCTCTCTTTATGTCCTATGTCATTAGTCTCCGTTTCCGAATCCTCTTTACCATTATATCTCTGTCCTTTGGGGGTGACATGATTCTCCTGATGGTTTTTATGCATCTTATTTATTTCCCTTTCTTCTCCCATCATCCCGCACCTTCCCCTTTTTCTCGTCCTCGTCCATTTTTATCAAACCTTCCTTTTCCTTCTTTATGTCATCCTCTCCACCACTTCGGTCTCTTCTCCTTTTTTCGTCTTTCTTTCCAAATGCTTCGAGTTTCTTCTCGTTCACTTTTAATCGCTCTTCGGTTCTCTTCGAGATATACTAGAGCATCAGCTTATCCTTCTCCCATTTTTTTTACCTTCCTTTTCGGGCAAGGTACGTATCTACTTGCTCTTTGTAATACCAGCTTCTTTGTCTACCTTTATCTAGTATGTCACATACCTCGCTTTCGCTTATGGAGTTGCCCTTAAACTAACTTTTTTCTTGTTCCCTTGTGTCATACTTCTCCTGATATTTCCCTTCCCGGACGCTTTTTCAGTCCCCTTGTCACCAAGCAGGCTTTTGGCTTTTCTCGCGGTCTTTTATCTCCCTATCGATTTTCCTTAGCCTCTTTTCTATTTCCCACTATTGCCAGGCTCGATACTTCAATGAATTTTTATTCGTTTTTACATT---TTTTTCTTTTTTTCGTCTAGTATTCCTTGTAGTTTCTTTGTGTGCGATCT-CCTTACTTTTCTCCGACGTGTCTTTCCCGCAGAAATACTGTTAGCCATTCTCCTTTCTTTTTACTAACTATCTTTCTCCTTTTTGACCCTAGTATACCCTCTCTACACACTTTTCTCTTTCGGTTATCTGATATAAATGTTTAATTTTTTCTTTTTCCGATTTTTTGGAGTGTTCTTTTGGAAGGGACCCCCTACTTAAGTGATGTTTCTGGTTAACACTATCATTCTTTTGTTCCCCGACCATGTACGTCCCTAGCCCTCCTTACGCTTTCGTTTTTGTACTTCAACTCTCTGTGTGCTCCTACCCACTCAAATAATTCACCCGATGTTTTCTGTATCATCTTATGCACTTACTTTTGCGTTTACTAAAAATGATGGTAACTCTCCCGTCCGGTCTTGTCTTCGTACAACTTACCCCCACACTCTTTCTTCCCTCCTAGTGTTAACCTTACGCCTTAAATAACTTGTTTGGTTCGTTTTTTCTCATCTCACTCCATATCCTTTCTTCTCTCAATCTTACTTAGCCCCTTTGCCCATTCATTACTTTATTGCGCTAATACCCTATTGTGACGTTACATCTTTTCACCCACGCTCATTCCATTACCTTGCCAATAAAACAAAAATATATCTAACAGAAATTCACGAGAAAACTATCTCCGTAGCGAAACGAACAAAAACCCCGAGGGAATTTACGAGTGTGTTTACAAGTCAGGTGAGTCTAGCAAACGTGCCCTTACGGCCGATTTAGCACTATCAAGCAGCACCATCCCACACAAAAGTATACAGGTGGAGCACCCAAAGTTTAGCCGTAACATATACCCTCTATTTTAAAAAGATTTCATGTGAATTGATATTTAACGTAAAAACACCTCGGCCCCAGTGCACCAACGCAACAGTACGGAAACGTCCGTTTTCCCATAAACACCCAACATTTTTCCGCTCCCCACATAAATGTCTATTAATTGCAACCTGCAAGCGTTTGTTTAGTTTTATTTTAGAATGCCGACATTTTCCAACGACAAGTCGCAACCCGTAGAAATCCCAACTGTAATGTATTTATTGGTCGCAAAAAACTGGCGCCCGGGATTGTTAACGGACCTATTAATTGACGTTCCACTTGATAGGTCAACCATTCCCTCCAGCGGGCAGGTAGCGGACCACGGTGACCATCACCGGACACACTGACGGACGATGAGCCTCCCAGCATCAGATTGACAACGGGGGTATACTATTGGAAAAAGCGCATTGCTTCGAATTGCAAACAAACCCGATAATCCGGGTTTAGACCAAGCCCAAATGGGGCAAGTCTATTCAGTCAGGTATATAAGTACTGCTTACCGCCCACAAACTCTCACGCTTCTCCACCGTCCAAACGAA---AATTTAAATTAGCGGCTTCCACCTTGCTTCGGAATAATAGCACTCACTTC-GCTAACCAATAATGTGGGTGCTTAAGAGCTCGAGACAACACCCTTTAAGGTATGAGTAATAAGCCAAGGAAGTTGTCGCCTTCTCGATAAATCATGATACCTAACTGATAAATCCAGTTGATAATGTTATTAGAGCAATGTTATCTATCCGAGCCGTGGACTCTTAATGGGGTATTTCAGTTCGCAAGGTGGTCGGCTACGGGAGTACGTTTCAAAACTCGCATACAAACCGTATGGGAATGCTGTCCTCGTGAGGCACGTGCCCTAAAGGGGATCCACACCCCTCATAGTAATCTCGGGTATTGGTTGCGCAGAAAAGGTTATACCGTAAGGAGCACCTCGTTCATACGTTAGACTTTTGTAACTCAGGCGACAAGGCCTGCCAAAATATAGATGCAGTCTCGGTTTAGGAAGGGAATTAATAGCCCACAGAGTAGGTAACAATTGTAACCCCACCTAGAGACTCCCGAGAAAGGCCATTGACCGACAACAACCCAATAGCAGAACGTGAGCGCGGTACGGCCAAAAAACATGTCAAGCACGTATCAACGCGCTGCTCTACAAGACGACAGCAAATTTATTAAGATACTTTTAACAGAGATTTATGGTGGAAGAGCACCACGGCACCGACCGGGCATAGAGAGCGTGAATTAGACATAGGTGATCGCTAAGGCGAGTCCAAAAATTCTCCTTTCCCGTTAGGGGGGAGTAGTCCTGGACGCGGCTGGTGATTCCTGGGTTACGGAATAAAAAAAACTTAACTCACCTGTTGCAAGGCCTCTTCGCGGGAAACCAGCATAAATTGCGGGGGCGCTCCCTTTTGCCGGTACACCGTGAATCGGGTTTAAAGCTGTAGAGTGACTAGCTGTAGTGCCATAAGCAGGACGTTATGAAAAGACAGGAGTATCGAACGGGAATGGCATTGCGTATTTAGGGCAGAGCGATTAGAGCCGATTGGGCTCTGTTAGGGTGAAGGTGCTTCTTAGTATCGTTGAACTGGATCGGATATTCCCTTGCGGACCCTTGTCGGTACTAATTTGGTCATCGGGGAAATAATGGTGTACTTTGGGCACAAAGTCTGTCCCTCATGGGATAANNNNNNNNNNNNNNNNNNNNNNNNNNNNNNNNNNNNNNNNNNNNNNNNNNNNNNNNNNNNNNNNNNNNNNNNNNNNNNNNNNNNNNNNNNNNNNNNNNNNNNNNNNNNNNNNNNNNNNNNNNNNNNNNNNNNNNNNNNNNNNNNNNNNNNNNNNNNNNNNNNNNNNNNNNNNNNNNNNNNNNNNNNNNNNNNNNNNNNNNNNNNNNNNNNNNNNNNNNNNNNNTTTCGGTTCCAAAATGCTATTTGCGCGTTGCCTGTTTGCATGACGCTTGAAATAATTTCCACTTTTTTTTTCTTTGGTGAGTTCTTTGCCATCTCGTAATGTGTTCCCTTTTTCCCTTACGTGCGGCTACCTCGATCACGCCTATCTTCTATCGTCCTTGCTATTCCTTATACCCCCAAACCTTTGCTTTCCTTTTTCTCTTCCGTCTTTCAGATACCTTACCGGGACTTAAATTGTTGACATATTTTCGTGTTCATTCAACAAAACTGATGTTGCTTCTGTTGTTTGCAATTCCATATACGCATCCCCTTTCTCCGTATTGGTCCTAGGTTAGACCTTGCTGTTTTTCTGGTCGTTTCACCTATTTAACAATTCATAATTCTGCTTCTTCGTTAGTCTTCGTCTAATGCACATTTTTTGTATCTTCAATTGTCGTCGGACAACACACTGACTCCTGCTTCTTCTTTTTTTTGACTCCAGTTCGCCTCCCATAGATGTCCAAACTAACCTCTTCACCATGTAACCCCTTAATTATAAACTTCTTTTGTTTTATTCTTTCCATCGCACTACAATATTGCTTCCTTTTTTCTCCTGTTATTAATGGCATCTACTGAAGAGGAAACATTATATACATTCCAATACGATGTTATAAGTTCCTGCCCGTTTCCAATTACGCTCCTGTACACTCGGTAACCTTTCACGTAAGAGCATGGCAAGTTCTTTACTCTCATTAGTTCAACACTATTACGCGCTCGCCCCTTTCCGTCCGTATACCTTTCTGTCTTTTCTAAGGGATTGAGCTAGAACCCTACGTGAGTTTTTCCATTTTTGTTGCAAACGTCCCCATGAGGCCCGTCCTACTATCTTACCTTTCCGTCTCGCAAGTTACAGAGCTACTCTCTCTGTATCTTACTAAAACCTCTCAGTAGCCTTTCCGTAGTATTTGCCTTTTGTTGATATATCCAAATGTACCCGAGATTATTGTTTATCTAGGGCTATCTCAACGTTGGCTAACAAATCACGAACTTCCATTTTTTTGTCTATTCTATCTAAAATGCCTAATTTATCTCAATTTTGGTCTCTACCTAGATTTGACGGAAGCCACCGTCGGGTCAAGGCCCTCGCGCAGGCTAAACGTTAATGTAAAACTAAAAAGGCGAGAGTAAACGAACAGAGCCTCCATTTAGGGAACGAAGAAAGCCTTTATGTTGTAATATGTTAACAAGCGCGCTCCCGGGACAAACAGAGGCATAAGGGGCCTTGGCGCGGATGGACGCCACTTTTAGCCGGTTGCTTGATGGACATACAGAGGCCGTATCATAAGCCGCGTCAGGCACTCTAGGAGGTTTATGCGGTTCTAATGATAAGCATATTAATCTTCGGGCGGATCGCCACCGCAGCCTGAACTAATGGTTTAGTTTGTTAGACGCACGGGGTTCCGGAACTACTGACTCAAGGCCGTGGTGATGCCAAACGGCAGGCCGCGAAAATGCTTACCCGAGTTGGCTAAGGGATGAATTGGAGTCGCCGAAGTGTCAATTCCCTTTCTATCCCTGTGGGGTTTCTGGGGTCTCTGTATTTGTTCCCTGACACTTATTAGCTTATCCCCATCCGGATGCTTGTGTTCATTCGTTTCTAACCACCTCTCCTCATGGATAAGGTTGATACAGCCTTTTGTATATGGGTAAGCATAAACGATGTTTTTTTTCCCTTGATTCGGATCTGGCCTTCATTCCCCATGCATTAGTGGGTCTAACCTCGTTCTATTTCTTTCCCGTTATTTTAACGCCACCGTACATAATCTACATCAAATTGTCTTTGTTCCTCCTCCATTGACAATCCCACTTCCCATACAGATTTCACTTGCTCAATGGTTCTTTCTTTTTTTCTTACCATGCTTTGCTCATTTGCTTCACCTTCGTGGACTAACTTCTGATCCGTATTTTTTTCCCTGTTAAATTTTCTTATCCTTTCTCTTCTTAGATTGATAAGAGCATTGCTGTTACTCAGTATTTAACTGCCCCCATTTTTCCCTCTCTCTTTGTCTCTCTCACATATGTTTTTCTCGTTTACTTGCGGCCACAACTTGCTGCTCACTCAATCTCTTTTGCTTTCGGTATCCTATTAAATGTTTCTGCTCTTGTTCCTCACAGCCTATCAGACATTCGTATAACGGCTCTTTTCAACATTTTACTCCTTTTGCTCCTTTTCACCTTCTGTTGTGCCACGTGAAATTATTGAATTCTCTCTTTTATCTCTCTTTCCCTTTTTTTCCTTCCTTCCTGTGTCTTGCACAATCCAAGGTACTGCCGTCACTGTTTTCTTTTTTATATCTTTCCCGCTATTACTTCTTGGCTTTTTTCTGTTAAGTAGGTAGCA
Bmos       AGCTAATCTTAAATTTACACATGCAAGTCTCCGCACACCAGTGAAAACGCCCAGGAGCCGGTATCAGGCACGCCCATAACACCTAGCTGCCACGCCCCCAAGGGCCAGCAGTGATAAACATTGACTAAGCTTGACTCAGTTAAAGACGCAGGGCCGGCCAATACGGTGCCAGCCGCCGCGGATACACCGCGACCCAAGTTGATACGGCGTAAAGCGTGATTAAACAAAGCCGTGAAACACTACAAACTGGGATTAGGAACCTGCCTAGCCGTAAACGCCCGGGAATTACGAGCACTTAAAACCCAAAGGACTTGACGGTGTCCCACCCCCTAGAGGAGCCTGTGCTATAATCGACTATACCCGCTCTGCTTTTTGACCAGCCTGTATACTTCCGTCGTAAGCTCACCATCCCCAACACGTCAGGTCAAGGTGCAGCCAATAAAAGTAATGGGCTACAGTTTCTAAACGAAAAGCGAAGCAGGATTTAGAAGTAAAAGAAAATAAAGTGTTCTTTTTAACTAGGTACTGGGACGCGTACAAACCGCCCGTCACCAGAAGAGGCAAGTCGTAACAAGGTAAGTATACTGGAAAGTGTAACAAAACATTCAGGCGATTAAAAAAATTGTACCGCAAGGGACTGATGAAAAAGCACATCAAAGCAGAGATTATCCTCGTACCTTTTGCATCATGGTCTAGCTAGTCAACCAAGCAAAATGTTACAGTTTGACTCCCCGAAAGTGAGCTACCTCAGAACAACGAGCCAACCCTTCTCTGTTGCAAAAGAGTGGGAAGATTCTCAGGTAGCGGCGAAAAACCTATCGAACTTAGAAATAGCTGGTTATTCAAGGATCTTAGTCCAACCTAAAAGCGTCATTCAAATAAGGTACAGCTTATTTGAACAGGATACAACCTCATACAGTTGACCTAAAAGCAGCCACCTAAAAAAGCGTCAAAGCTAATACCTAAAACCAGACCCCCAATATTGAATGACTCCATTATGGAAAACCTAATGCTAGAACAAGTAACAAATGCAAGTGTAATCCTAAAACTACACTATAGCGTCAACCTTACACAAGAACATTCATGAAAGATTAAAAAAAACGGAAGGAACTCGGCAAATCCCGCCTGTTTACCAAAAACATCGCCTCTTGATAAGAGGTCCAGCCTGCCCAATGATTTAAATGGGCGCGGTATCCTAACCGTGCGAAGGTAGCATAATCACTTGTCTACTAAATATAGACTTGTATGAATGGCATCACGAGGACTATACTGTCTCCCCCATTTAATCAGTAAAACTGATCTTCCCGTGAAGAAGCGGGAATTCATCTATAAGACGAGAAGACCCCATGGAGCTTTAAACTAAAGTTTTCGGTTGGGGCGACCACGGAGCAAACCTCCTCGACACCACAAAGATTTGATCAACGAACCTAGTTACCCTGGGGATAACAGCGCAATCCATTTCTAGAGCCCATATCGACAATGGGTTTACGACCTCGATGTTGGATCAGGATATCCTAGTGGTGCAACCGCTACTAAAGGTTCGTTTGTTCAACGATTAAAACCCTACGTGATCTGAGTTCAGACCGGAGCAATCCAGGTCGGTTTCTATCTATAGAGTTTACTCCAGTACGAAAGGACCGAATAAACATGACCAATGCATAAACAAGCCATATTAGTTGGTTACTCTTGGTGTGGGGGGGTCGTGGGGAATCTTACTTGTTGGAAGGTGTTGGTGGGCTCGGTGATGGGGTTGTTAGTTAAGTGTTGGTATTGAATTGATGATGGGGTGTTTGGTGTTTATTGGTGTGCGCG-----TTTGTTGTCCACCCAACCTGTTGGCGCGGTTTTAGGTCTTCTTTTTTATGGTTTTTGAGCCTTCACACACGGGTTTTTATCTAGGTTTTGGTTGGGTGCTATGGTGTCGTTGAGGGTTTTGGGGTTTCTTTCTATTGGAG-----NNNNNNNNNNNNNNNNNNNNNNNNNNNNNNNNNNNNNNNNNNNNNNNNNNNNNNNNNNNNNNNNNNNNNNNNNNNNNNNNNNNNNNNNNNNNNNNNNNNNNNNNNNNNNNNNNNNNNNNNNNNNNNNNNNNNNNNNNNNNNNNNNNNNNNNNNNNNNNNNNNNNNNNNNNNNNNNNNNNNNNNNNNNNNNNNNNNNNNNNNNNNNNNNNNNNNNNNNNNNNNNNNNNNNNNNNNNNNNNNNNNNNNNNNNNNNNNNNNNNNNNNNNNNNNNNNNNNNNNNNNNNNNNNNNNNNNNNNNNNNNNNNNNNNNNNNNNNNNNNNNNNNNNNNNNNNNNNNNNNNNNNNNNNNNNNNNNNNNNNNNNNNNNNNNNNNNNNNNNNNNNNNNNNNNNNNNNNNNNNNNNNNNNNNNNNNNNNNNNNNNNNNNNNNNNNNNNNNNNNNNNNNNNNNNNNNNNNNNNNNNNNNNNNNNNNNNNNNNNNNNNNNNNNNNNNNNNNNNNNNNNNNNNNNNNNNNNNNNNNNNNNNNNNNNNNNNNNNNNNNNNNNNNNNNNNNNNNNNNNNNNNNNNNNNNNNNNNNNNNNNNNNNNNNNNNNNNNNNNNNNNNNNNNNNNNNNNNNNNNNNNNNNNNNNNNNNNNNNNNNNNNNNNNNNNNNNNNNNNNNNNNNNNNNNNNNNNNNNNNNNNNNNNNNNNNNNNNNNNNNNNNNNNNNNNNNNNNNNNNNNNNNNNNNNNNNNNNNNNNNNNNNNNNNNNNNNNNNNNNNNNNNNNNNNNNNNNNNNNNNNNNNNNNNNNNNNNNNNNNNNNNNNNNNNNNNNNNNNNNNNNNNNNNNNNNNNNNNNNNNNNNNNNNNNNNNNNNNNNNNNNNNNNNNNNNNNNNNNNNNNNNNNNNNNNNNNNNNNNNNNNNNNNNNNNNNNNNNNNNNNNNNNNNNNNNNNNNNNNNNNNNNNNNNNNNNNNNNNNNNNNNNNNNNNNNNNNNNNNNNNNNNNNNNNNNNNNNNNNNNNNNNNNNNNNNNNNNNNNNNNNNNNNNNNNNNNNNNNNNNNNNNNNNNNNNNNNNNNNNNNNNNNNNNNNNNNNNNNNNNNNNNNNNNNNNNNNNNNNNNNNNNNNNNNNNNNNNNNNNNNNNNNNNNNNNNNNNNNNNNNNNNNNNNNNNNNNNNNNNNNNNNNNNNNNNNNNNNNNNNNNNNNNNNNNNNNNNNNNNNNNNNNNNNNNNNNNNNNNNNNNNNNNNNNNNNNNNNNNNNNNNNNNNNNNNNNNNNNNNNNNNNNNNNNNNNNNNNNNNNNNNNNNNNNNNNNNNNNNNNNNNNNNNNNNNNNNNNNNNNNNNNNNNNNNNNNNNNNNNNNNNNNNNNNNNNNNNNNNNNNNNNNNNNNNNNNNNNNNNNNNNNNNNNNNNNNNNNNNNNNNNNNNNNNNNNNNNNNNNNNNNNNNNNNNNNNNNNNNNNNNNNNNNNNNNNNNNNNNNNNNNNNNNNNNNNNNNNNNNNNNNNNNNNNNNNNNNNNNNNNNNNNNNNNNNNNNNNNNNNNNNNNNNNNNNNNNNNNNNNNNNNNNNNNNNNNNNNNNNNNNNNNNNNNNNNNNNNNNNNNNNNNNNNNNNNNNNNNNNNNNNNNNNNNNNNNNNNNNNNNNNNNNNNNNNNNNNNNNNNNNNNNNNNNNNNNNNNNNNNNNNNNNNNNNNNNNNNNNNNNNNNNNNNNNNNNNNNNNNNNNNNNNNNNNNNNNNNNNNNNNNNNNNNNNNNNNNNNNNNNNNNNNNNNNNNNNNNNNNNNNNNNNNNNNNNNNNNNNNNNNNNNNNNNNNNNNNNNNNNNNNNNNNNNNNNNNNNNNNNNNNNNNNNNNNNNNNNNNNNNNNNNNNNNNNNNNNNNNNNNNNNNNNNNNNNNNNNNNNNNNNNNNNNNNNNNNNNNNNNNNNNNNNNNNNNNNNNNNNNNNNNNNNNNNNNNNNNNNNNNNNNNNNNNNNNNNNNNNNNNNNNNNNNNNNNNNNNNNNNNNNNNNNNNNNNNNNNNNNNNNNNNNNNNNNNNNNNNNNNNNNNNNNNNNNNNNNNNNNNNNNNNNNNNNNNNNNNNNNNNNNNNNNNNNNNNNNNNNNNNNNNNNNNNNNNNNNNNNNNNNNNNNNNNNNNNNNNNNNNNNNNNNNNNNNNNNNNNNNNNNNNNNNNNNNNNNNNNNNNNNNNNNNNNNNNNNNNNNNNNNNNNNNNNNNNNNNNNNNNNNNNNNNNNNNNNNNNNNNNNNNNNNNNNNNNNNNNNNNNNNNNNNNNNNNNNNNNNNNNNNNNNNNNNNNNNNNNNNNNNNNNNNNNNNNNNNNNNNNNNNNNNNNNNNNNNNNNNNNNNNNNNNNNNNNNNNNNNNNNNNNNNNNNNNNNNNNNNNNNNNNNNNNNNNNNNNNNNNNNNNNNNNNNNNNNNNNNNNNNNNNNNNNNNNNNNNNNNNNNNNNNNNNNNNNNNNNNNNNNNNNNNNNNNNNNNNNNNNNNNNNNNNNNNNNNNNNNNNNNNNNNNNNNNNNNNNNNNNNNNNNNNNNNNNNNNNNNNNNNNNNNNNNNNNNNNNNNNNNNNNNNNNNNNNNNNNNNNNNNNNNNNNNNNNNNNNNNNNNNNNNNNNNNNNNNNNNNNNNNNNNNNNNNNNNNNNNNNNNNNNNNNNNNNNNNNNNNNNNNNNNNNNNNNNNNNNNNNNNNNNNNNNNNNNNNNNNNNNNNNNNNNNNNNNNNNNNNNNNNNNNNNNNNNNNNNNNNNNNNNNNNNNNNNNNNNNNNNNNNNNNNNNNNNNNNNNNNNNNNNNNNNNNNNNNNNNNNNNNNNNNNNNNNNNNNNNNNNNNNNNNNNNNNNNNNNNNNNNNNNNNNNNNNNNNNNNNNNNNNNNNNNNNNNNNNNNNNNNNNNNNNNNNNNNNNNNNNNNNNNNNNNNNNNNNNNNNNNNNNNNNNNNNNNNNNNNNNNNNNNNNNNNNNNNNNNNNNNNNNNNNNNNNNNNNNNNNNNNNNNNNNNNNNNNNNNNNNNNNNNNNNNNNNNNNNNNNNNNNNNNNNNNNNNNNNNNNNNNNNNNNNNNNNNNNNNNNNNNNNNNNNNNNNNNNNNNNNNNNNNNNNNNNNNNNNNNNNNNNNNNNNNNNNNNNNNNNNNNNNNNNNNNNNNNNNNNNNNNNNNNNNNNNNNNNNNNNNNNNNNNNNNNNNNNNNNNNNNNNNNNNNNNNNNNNNNNNNNNNNNNNNNNNNNNNNNNNNNNNNNNNNNNNNNNNNNNNNNNNNNNNNNNNNNNNNNNNNNNNNNNNNNNNNNNNNNNNNNNNNNNNNNNNNNNNNNNNNNNNNNNNNNNNNNNNNNNNNNNNNNNNNNNNNNNNNNNNNNNNNNNNNNNNNNNNNNNNNNNNNNNNNNNNNNNNNNNNNNNNNNNNNNNNNNNNNNNNNNNNNNNNNNNNNNNNNNNNNNNNNNNNNNNNNNNNNNNNNNNNNNNNNNNNNNNNNNNNNNNNNNNNNNNNNNNNNNNNNNNNNNNNNNNNNNNNNNNNNNNNNNNNNNNNNNNNNNNNNNNNNNNNNNNNNNNNNNNNNNNNNNNNNNNNNNNNNNNNNNNNNNNNNNNNNNNNNNNNNNNNNNNNNNNNNNNNNNNNNNNNNNNNNNNNNNNNNNNNNNNNNNNNNNNNNNNNNNNNNNNNNNNNNNNNNNNNNNNNNNNNNNNNNNNNNNNNNNNNNNNNNNNNNNNNNNNNNNNNNNNNNNNNNNNNNNNNNNNNNNNNNNNNNNNNNNNNNNNNNNNNNNNNNNNNNNNNNNNNNNNNNNNNNNNNNNNNNNNNNNNNNNNNNNNNNNNNNNNNNNNNNNNNNNNNNNNNNNNNNNNNNNNNNNNNNNNNNNNNNNNNNNNNNNNNNNNNNNNNNNNNNNNNNNNNNNNNNNNNNNNNNNNNNNNNNNNNNNNNNNNNNNNNNNNNNNNNNNNNNNNNNNNNNNNNNNNNNNNNNNNNNNNNNNNNNNNNNNNNNNNNNNNNNNNNNNNNNNNNNNNNNNNNNNNNNNNNNNNNNNNNNNNNNNNNNNNNNNNNNNNNNNNNNNNNNNNNNNNNNNNNNNNNNNNNNNNNNNNNNNNNNNNNNNNNNNNNNNNNNNNNNNNNNNNNNNNNNNNNNNNNNNNNNNNNNNNNNNNNNNNNNNNNNNNNNNNNNNNNNNNNNNNNNNNNNNNNNNNNNNNNNNNNNNNNNNNNNNNNNNNNNNNNNNNNNNNNNNNNNNNNNNNNNNNNNNNNNNNNNNNNNNNNNNNNNNNNNNNNNNNNNNNNNNNNNNNNNNNNNNNNNNNNNNNNNNNNNNNNNNNNNNNNNNNNNNNNNNNNNNNNNNNNNNNNNNNNNNNNNNNNNNNNNNNNNNNNNNNNNNNNNNNNNNNNNNNNNNNNNNNNNNNNNNNNNNNNNNNNNNNNNNNNNNNNNNNNNNNNNNNNNNNNNNNNNNNNNNNNNNNNNNNNNNNNNNNNNNNNNNNNNNNNAAGGCTCTATCTTAATTAAAGAGATGGACTTGCAATTCATTGCTGTGGGTTATACTCCCACGAGTCTTAGGCAGGCTAGTCCAAACAAGACAATTGATTTCGACTCAATAAACTATGGTTTAAATCCATAGCCTCCCATAGAATGAAGTTCGTTGGTTTGAGCATTTAGCTGTTAACTAAATAATTATGGGATCGAAGCCCATCTTTCTAGGAGGCGTTAGTTAAAAATAACTTGACCTTGTCAAGATCAAATAACAAGTTAAACCCTTGTACTCCTCTAGCCCTGGGGTGTTACATGTGGGGTTGCAAACCTCAAGAGGCGGAGTAGCCGCCAGGGCTTTAGGAAATAGCATAGGGGGAGTGCGAAGGGTTTTGATCCCTTAAGGATGGGTTCAAGTCCCATTTTTCTAGGTTCTTGTAGTTGAAT-ACAACAATAGTTTTTCAGATTATTAGTCTAGGTTTAAGTCCTTGCAGGAATAACTTTTTTAGTATAGTACAAGTGGCTTCCAACCACTCAGCTCTGGTTAAAC-CCAGAAAAAAGTAGTGGACATAGTTTAATCAAAACATTAGGTTGTGATCCTAACAACGGAGGCTAATACCCCCCTGTTCACCGGAAAAGTGCCTGTAAGGACCTCCTTGATAGGGAGACCAATATGGGTTCAAACCCCATCTCTTCCTGCTTTTAAAGGATAATAG-TTTTCCCCTGGTCTTAGGCTCCAAAAATTCTCGGTGCAAGTCCGAGTAAAAGCTGTTAATAAAGCAAAATA-GCT--ATGCAAAAGACCTAAGCCCTTTGACCTTGGG-TTCAAATCCCATTATTAACTCATTAAGAAGCTTTAAGCAACAGCCTTTTAAGCTGCAGATAGGTGA-ACAACCACCCTTAATGAAGTAAAGTAAGCTAATAAGCTCTTGGGCCCATACCCCATAATGTTGGTTAAACCCCTTCCTTTACCAGCATATATAGCTTAAAAAGCATAGCGCTGAAAACGCTAAGATAGACCCTAAAAAGTCTTATAAGCACAGGATATAATTCAAGTAGAATGCTGGCTTTGGGGGTCAGTTGTAAAGGTTTAATCCTTTTGTCTTGAGAACACGAAAACGAGTACTGCTAATCCTCCCACGGTTCAACTCCGCGGCGCGTTCAGAGAAAGTGACAGAATGGGGATGTGTTTGGCTTGAAACCAAAATATGGGGGTTCAATTCCTTCCTTTCTTGGCCTCAGTAGCTTAAAAAGCATTGGTCTTGTAAACCAAAGACTGTAGTAATATCCCCTGAGGCTAGAAACTTAGGTTAA-------TTCAAAGCTCTAAGCAGGAGTTAAACTCTTCTAGTTTCTGGGTAAGGTGGTCGAGTAGGCGGCGGGTTGTAACCCCGAGAACAGAGGTTAAAGCCCTCTCCTTATCACAAAATGTAGCTTAATAAAGCAACTCGCTTACACCGAGCCAATGTCTGTTAAATTCAATCCATTTTGAAATACTACTACCTACGCCAATACCCACACTTCCCAACTAAACCAAACTTTTAATAACATTCAATATCATGTACCTTACACGACACAGCCCTATACAACCTAACGCGGCCTTGAGAAGCCACCAGTCGCTCCGGACACCACATAAAGAAACTACCAGCGGCCAGACAGGCCCACCAGAGAAGAGCATCCCTCCATGACCCCAATGCGGGAACGTGTACCCACTCCGAAAAC-ACATCCATAAAAATTAGCCTCGACTTTTATGTACGATCAGCAAAGCTCGACTAGGATCGTATCGAATCGGAAGTCTCACCGAGGTCTTATATCCAGCGCTTATTCTAGATAAGGGCCTCGAGAGTGGTGCCTGCATTTGGAGAAACCTGGCTAGAATGCTATGGTTGGAGATACTTATCTCCCTCAGGCAAACCCTCCCAGTTACAGCATACGAACTCCTTTTAGTCTTTAATACCAACTATGCAATGGCGATACGACCAACCCAACGTTTCTGTGACCTACAATGGGCGCCCTAAGCCCACCACATACCAAATCCAAAATTTCCGGAATACATAGGCCGGCCTAAAGCTGTGATTTATACCCCTTGTCGAACCAGTACTAACACCGGGTTACAGCAGCGTACCCAGCAAAGCTGCCCCAGGGAACTAAGCGCCTATTCACTTCACAAGCTCGAAATACCCACACCTGTACAACTATGATACAGTTATGTGTGTATATGCAGGCCGGGCAATTGGACGCAACTAACCTGATACAATTGACCTATCACCATCCAGATTATACGGAACGCTGCAGGGTGCGTGTAGGTGGGCTGCTTCGGTGAACAAAACAAAATTATATAACCAAAAATCTTCTCTACGTTCCTCTGCCACCGTAATCCAACGAAATTATACATAAAACCACCCATAGAAAACACCAAATTCCTAACGAGATTCTGTGTGCTGAGCCCTTACTTTGGACTCCTGTGAGCCCCACTGACCACCATAGTTATAACCCCAAGTATGTCCGGCGTGGTTTATTAATTCCCTTGTCTTTTCTTTCTTTTCCCCAGGTCAGTTCCACGTTACTCAATTTCTATACAAGCTTTTCTTTTTCCTATTGTTCACTCCCCATCTATGTCTCTGTCCTTTGTGAATCCCTCATTCAGCCCCTTCTTTTTACTGTTTGCTCTGTGTCCATCCGATTTATTCTCCTCTCCTCTCTCTTCTTTTTTTCTTATCTCTTACATTTTTTGTATAAACTCATTCGCGTATTTCCGTTTTTTTCGATTCACTTACACAACGCGCGTACTCTCTTCTGTCTGCCCCTTCAAGTTCGTGTATACTCTTCTTCACCACGCTACCCAATTCACCCCCTTTTCGTTACGACGTGACCACCTCTCCATGTCCTATGTCATTAGCCTTCGTTTCCGAATCCTCTTTATCCCCATATTCCTGTCCTTTGGGGGCAACATGATTCTCCTGATGGCCTTTATGCATCTTATCTATTTCCCCTTCTATCCCCATCATCCCCCACCCTCCTTTTCTTCTCGTCCTCGTCCATTTTTATGAAATATTCTCTTTCCTTCTTTATATCATTGTCTTCACCCCATCGGTCTTTTCTCCTTTTCTCGTCTTTTGTTACAACTGTTCCAAGTTTCTTCTTCTTCAATTTTAATCCCTCTTCGGTTCTTTTCGAAACTTACACGAGTATCACCTTATCCTTCTCCCATTTTTTAAACCTTCCTTTTCGGGCTAAGTTCGAATTTACTTCCCCTTTTTTCTACACGCTCTCTTGTTGATCTTCATCTACTATGTCACATACCTCGCTTTCGCTTATGGAGTTGTCCTT-CTCTAATCTTTCTCTTGTTCCCTTGTGACATACTTCTCCTGATATTTCCCTTACCAGTAGCCTTTTCAGTCCCCTTGTCACTAATCACGTTCCTGGCTTTTCTCGTGGTTTTTTATCTCCCTATTGATTATCTTTCACCACTTTTCTGTTCCCCACTATTCCTAGGCCCAATACTCTACTGAATTTCTATTCCTCTTTACATT--TTTCTTCCTTCTTTTGTCTAGTATTCCTTGTAGTTTCTTTGTGTGCAATCT-CCCTCCTTTTCTCCGACCTGTCTTTCCCGCAGCAATACTACTAGACATTTCTGTTTTTTCTTCCTCACTACCTATCTCCTCTTTGAACAGCGTATCCCATATCTATATACTTTCCTCTTTCGATTATCCGATCAACATATTTAATTTTTTTTTTTTCCGATTTTTTGGAGTGTTCTTTTGGAAGGAACACCCTACTTAAGTGATGTTTCTGGTTTACCCTATTATTCATTTCTTTCCCGACCATCTACGTCCCTAGCCCTCCTTACGCTTTCGTTTTTGTCCTTAAAACCTCCGTGTGCTCCTTCCCGCTCAAATAATTCACCCGATGTTTTCTGTATCATCTTATGCACTTACTTTTGCGCTTAATAAAAATGATGGTAAGTCTCCCGTCTGGTCTTGCCTTCGTACAACTTACTACCCCACTCTCTCTTCCCTCCTAGTGTTTACCTACCGCCTTTAAACACTAGTTAGGTCCGTTTAATTTCCCCTCACTCCATATGCTTTCTTCTTTCTATCTACCTTACGCCCCTTATGACTCGATTACCGTAATGCAGTCATATCCTATTAGCACGTTACATCCTCTCACCCCCGCTTTATATTTCAACTCTCCAACAAACCAAAATTATATCTAACAGCTACATATGGGAAAACATTCTCCGTAGCGAAACGAACAAAAACCCCGAGGGAATTCACGAGTGAACTGGAAAGTTAGATGAACCTAGCGAACGCGCCCTTACGGACGTCCCAGCATTATCAAGCAACCAAAGCAAACTCAAACGCATACAGGTGGAACACCCACAGTTTAGCTGTAAAACATACACGCTATAATAAAATGGTCTCCTTTTAAATCCTATCTAACACACCAACATTTCGGCCCCTGTCCATCAATGCTACAACACGCAATATTCAGCTTTCCCATACAAACCCATTTTAGATCCGCCCCCAACATAAACGTTTCACAATTTCAATCTACGAGCATAAAAATTATCATACCTAAGCCTGCCGTCATTCTCCAACGACAAAGTGCGGCCCCTAGAGGTCCTAACTGTAATGATCTTATTGATCACAAAAAACTGCAAGCCAGGATAGCTACGGGACTCATCAATTTAAGACTCCCCTCATACGTCGAACCTGCCCTCAAGCGGGCAGGTAGCGGACTACGGTGCCCTTATA-CGACGAATCTTAAGCTGAGGAGTTTCCCAGCATCAGCTTGACAACGAGGGAACACGATAGGAAAAAGCGTGTTGTTTCGATATGCACACAATGCCGAACATCCGAATTCTAATAAAGCCCTAATAAGCAACAGACGATCAGTATAGAGATAAAGTTATGCTACCTGCACACCATCTCTAACGCACCGCCGACGGAAAAACCAT--ACACCCAGATTACCAGCTTCCCCCCTGCTTCGGAACAATAGTACTTAACAT-GATTTCCAACAATGTGGGCGCTCAAGAGCTCGTGACAACAACCTCACCTAAAATACATCAAATCAAAGGAAGTTATCCCCGCTGACGAGTTTATCGACAAATACCCGCTTAATACAGCTGATAATGTTATTATAGCAAACTTATCCGTCCAAAACGTGGAACGCTAGTGGGGAATTCCAGTTCGCAAGAAGGCCGGCTACAGGAGTTTAATTCTTAATTCACCCTTATCCAGACGGGGAATGCTTTCCTCGTGAGGCACGTGCCCTAAAGGGGATCCACATCCCCAACAGCAATTTTGGATAATGGATGAACAGAAAAAGTTATACCGCAAGGAGCATCCCGTTCATACGTTAGACTCTTGTAACACAGGCGACAAGGCCAACCAAATTATAGACGCAGACTCGGTTTAGAAAGAAAATAGAGTGATTAAAGATTAGATATCCATTGTATTCCAAAAGAGAAACCACCGTGAAAAGTAACCCACCCACAACAACACTAAAGCCGAGCGTAAGGGCGTTCTAACGTTTTGTAATGCAAAACCCGAATCGAAGCAGCATCCCCCAAAACAGCAGAAAATTTGCAAA-AAACTTTTAACAGAGACTCATGGTGGAAGAGCACCACGGCACCGACCGGGCATAGAGAGCGTGAATTAGACGCAGGTGATTACTAAGGCGAGTCCAAAAATTCCCCTTTCCTGTTTGGGGGGAGTAGTCCCGGAAGCGGGTGGCGATTCCTGGGTTACGGAATAAAATAAACCTAACTCACCTGTTGCGAGACCCCTCCGCGGGAAATCAGCACAATTTGCGGGGGCGCTCCCTTTTGCCGGTACACCGTGAATCGGATTTAAAGCTGTAGAGTGACTAGTCGTAGTGCCATAAGCAGGACGTTATGAAAAGACAGGAGTATCGAACGGAAATGGCACTGCGTATCTAGGGTAGAGCGATTAGAGCCGATTGGGCTCTGCTAGGGTGAAGGTACTTCCTAGTACCAGTAAGCTAAATAGGATATTCCCTTGCGGACCCTTGTCGGTACTAAATTAGTCGTTAGGACAATAATGGCAGACCTAGAGATCAGAGTCTGTCCCCCATGGCATTANNNNNNNNNNNNNNNNNNNNNNNNNNNNNNNNNNNNNNNNNNNNNNNNNNNNNNNNNNNNNNNNNNNNNNNNNNNNNNNNNNNNNNNNNNNNNNNNNNNNNNNNNNNNNNNNNNNNNNNNNNNNNNNNNNNNNNNNNNNNNNNNNNNNNNNNNNNNNNNNNNNNNNNNNNNNNNNNNNNNNNNNNNNNNNNNNNNNNNNNNNNNNNNNNNNNNNNNNNNNNNN-TTCGGTTCCAAAATGCTATTTGCGCGTTGCCTGTTTGCATGACGCTTGAAATAATTTCCACTTTTTTTTTCTTTGGTGAGTTCTTTGCCATCTCGTAATGTGTTCCCTTTTTCCCCTACGTGCGGCTACCTCGATCACGCCTATCTTCTATCGTCCTTGCTATTCCTTATACCCTCAAACCTTTGCTTTCCTTTTTCTCTTCCGTCTTTCAGATACCTTACCGGGACTTAAATTGTTGACATATTTTCGTGTTCATTCAACAAAACTGATGTTGCTTCTGTTGTTTGCAATTCCATATACGCATCCCCTTTCTCCGTATTGGTCCTAGGTTAGACCTTGCTGTTTTTCTGGTCGTTTCACCTATTTAACAATTCATAATTCTGCTTCTTCGTTAGTCTTCGTCTAATGCATATCTTTCGTATCTTCAATTGTCGTCGGACAACACACTGACTCCTGCTTCTCCTTTTTTTTGACTCAAGTAAGCATACCACAGTTGTCCAAACTAACCTCTTCAACATGTAACCCCTTAATTATAAACTTCTTTTGCTTTATTCCTTCCATCGTGCTACAATATTGCTTCCTTTCCTCTCCTGTTATTAATAACATCTACTGAAGAGGAAACATCATCTACATTCCACTACGATGTTATAAGTTTCCGTCCGTTTCCAATTACGCTCCTGTACACTCGGTGACCTTTGACGTAAGAGCATGGCAAGTTCTTTACTCCAATTAGCTAAACACAATTACGCGCTCGCCCCTTTCCGTCCGTATACCTTTTTGTCTTTTCTTAGGGATCGAGCTAGAACCCTAAGTGAGTTTTTCCATTTTTGTTGCTAACGTCCCTACGAGGCCCGTCCTACTATCTTACCTTTCCGTCTCGCAAGTTACAGAACTACTCTCTTTGTATCTTACTAATACCTCTCAGTAGCCTTTCCGTAGTATTTGCTTTTCGTCGATTAATCCAAATGTACCCGAGATTATTGTTTATCTAGGGCNNNNNNNNNNNNNNNNNNNNNNNNNNNNNNNNNNNNNNNNNNNNNNNNNNNNNNNNNNNNNNNNNNNNNNNNNNNNNNNNNNNNNNNNNNNNNNNNNNNNNNNATTCACAGTCGGGTCGAGGCCCTCGCATAGGTCAAGAGCTAAAACAAAACTAAAAAGGCGAGAGTAGACGAACAAAGCCTCCACTCAGGAAACAAACAACGCCTTTATGTTGTACCGTGTTACCTATCCCGCTCCCGGGACAATCGGCAACGAAAGGGGCCTTGACTCGAAAGGACGCCACATTAGTCCGATTGCTTGATGGACATACAGAGGCCACGTTATAAACCACGTCAGACACTCCAGGAGGTCTATGCATTTCTATAACTACGTGCATTAATCTTCGGACGGATCGCCTACGCAGCCTGAACTAATGGTTTTGTTTGTTAGACTCACGAGGTTCCAGAACCACTGGCCTAAGGCCGTGGTGATGCCAAACGACGAGACTTACAAGCGGTTAACCGCGTTGGCTAAGGGATGTATTGGAGTCGCCGAAGTCTCCATTTCCCATCTATACCTGTGGGGTTTCTGGGGTCTCTGTATTTGTTCC-CGACACTTATTAACTTATCCCCATCCGGATGCTTGTGTCCATTCGTTTCTAACCACCTCTACTCATGGATAAGGTTGATACAGCCTTTTGTATATGGGTAAGCATTAACGATGTCTTTTTTCCCTTGATTCGGATCTGGCCTTCATTCCCCATGCCTTAGTGGGTCTAACCTCGTTCTATTTCTTTTCTCTTATTTTAACGCCACCGTACATAATATACATCAAACTGTTTTTCTTCTTCCTCCATTGACAATCCCACTTCCCATACAGATTTCACTTGCTCAATGGTTCTTTCTTTTTTTCTTACCAAGCTCTGCTCATTTGTTTCACTTTCGTGGACTAACTTTTGATCCCTATTTTTTTTCCTCCTAAATTCCCTTATTCTTTCTCTTCTTAGATTGATAAGAGCATTGCTGTTACTCAGTATTCAACTGCCCCCATTTTTCCCTCTCTCTTTGCCTCTCCCTCATATGTTTTTCTCGTTTACTTGCGGCCACAACTTGCTGCTCACTCAATCTCTTTTCCTTTCGGTCTCATCCCAAACGTTTCCGCTCCTGTTCCTCACAGCCTATCAGACATTCGTATAACGGCTCTTTTCAACATTTTACTCCTTTTACTCCTCTTTACCTTCTTTTGTGCCACGTGAAATTATTGAATTCTCTCTTTGTTCTCTCCCTACCTATATTTCTCTCTTTTTTGTGTCCTGCACAATCCAAGGTACTGCCGTCACTGTTTTCTTTTTTATATCTTTCCCGCCATCACCTCTTGCCCTTTTTCTGTTAAGTAGGTAGCA
BOMORI     AATTGTAGCTAAATTTACACATGCAAGTATCCGCGCCCCAGTGAAAATGCCCAGGAGCCGGTATCAGGCACGCCCATGACACCTTGCTGCCACACCCTCAAGGGTCAGCAGTGATAAACTTTGAATAAGCTTGAATCGGTTATAGCTAAAGAGTCGGTCAATCTCGTGCCAGCCGCCGCGGTTATACGAAGACTCGAACTGACACGGCGTAAAGAGTGATTACACTAAGCCGTCGCACGCAACAAACTGGGATTAGATACCTGCCTAGCCTCAAACGCCCGGGAACTACGAGCGCTTAAAACCCAAAGGACTTGGCGGTGCCCCACCACCTAGAGGAGCCTGTTCTATAATCGATAACCCCCGCTCCACTTCTTGCCCCGCCTATATACCACCGTCGCCAGCCCACCCCCACCAAAACGTCAGGTCAAGGTGTAGCGTATGAAAGAAATGGGCTACATTCTCTACACGAAAAATGAAGGAGGATTTAGTAGTAAAAGAAACAATAGTGTTCTTTTTAAGTTGGCCCTGGGGCGCGCACACACCGCCCGTCACCAGAAGAGGTAAGTCGTAACATGGTAAGTATACCGGAAGGTGTACTAAAACATTAAGGCGATAGAACAAAAAGTACCGCAAGGGAACGATGAAAAAGCATAAAAAAGCAAAGACCCCCCTTGTACCTTTTGCATCATGGTCTAACAAGTCATCCAAGCAAAAAGTTTCAGCTTGTTCCCCCGAAAGCGAGCTACTCCTGGACAGCGAGCAAACCCGTCTCTGTGGCAAAAGAGTGGAAAGATCCACGAGTAGTGGTGATAGACCTAACGAGCTTAGTGATAGCTGGTTGCCCGAGAACATAAATTCTGCCTTAAAGAGTTATTCAAACGAGGTACAGCTCGTTTGAAAAGGAAACAACCTAACACAGTTGGCCTAAAAGCAGCCACCTAAGAAAGCGTCACAGCTAATACCTATAATTCTTACCCTACTATCGAGCCCATTTATTATAAAAAAGTTTATGTTAGGACTAGTAACAAATGCAAGTGTACATCAAAAACCATACACAACCGTTAAACTTACACAAGAGCATCCAAGAAAGATTAAAAGGTGCGGAAGGAACTCGGCAAACTTCGCCTGTTTACCAAAAACATCGCCTCTTGATAAGAGGTAACGCCTGCCCAGTGAGTTCAACGGCCGCGGTATTCTGACCGTGCAAAGGTAGCGTAATCACTTGTCTTTTAAATAAAGACTAGTATGAATGGCATCACGAGAGTTCAACTGTCTCCCCCACCCAATCAGTGAAACTGATCTCCCCGTGCAGAAGCGGGGATAAAACCATAAGACGAGAAGACCCCATGGAGCTTTAAACTAACGTTTTCGGTTGGGGCGACCACGGAGAAATCCTCCGAGACAATTCTAAGAATTGATCAACGAACCAAGTTACCCTGGGGATAACAGCGCAATCTATTTTCAGAGTTCATATCGACAATAGGTTTACGACCTCGATGTTGGATCAGGGCCTCCTAGCGGTGCAGCCGCTGCTAAGGGTTCGTTTGTTCAACGATTAAAGCCCTACGTGATCTGAGTTCAGACCGGAGTAATCCAGGTCAATTTCTATCTATGAGAATTTTCCTAGTACGAAAGGACCAGAAAAATGTGGCCACTACCCCCCTATGCCACATGTGTGGGGTACTCTTGGTGTGAGGGGGTTGAGATGGTTTTTGTTTATTGGATGGTGTTGGCAGGCTCGGTGATTGGGTATGTCTCGAAGTTGGGGGGGGCGGTGGGTCATTTGGTATGGGGTATTCATTGGTGTACGCGGCCGGTTTGTTCTCCACCCAACCTGTTTCCGCGGGTTTATGCCTTCTTTTTTATGGTTTTTCACCCTCCACACACGGGGCTTGATTTATTTTCTGAATTGACTTTGGATTGTCTTACCGGCTTCTGGGTTTTCTTTTTATCGGAGGTGCT---------GCAAGGAGAGCAGTGTCGCCACGACGAAGGCAAAAAGGGCCTTAGATGCGAGGCTGGGCAACCAGGAAGTGTTTTAGATAACGCTGCCCCTCCGGTAATTGGGAATAAGCCCTGCGCCGGCAGTGAAAGTGAGGGAAAGGGATGCAGAGCGAGCGCAGCCACTTTGAATACAGTAAGGTAGAGAATTATCTCAACTTGCGCAAGGAAAGGTCTAAAGATTGTA---------CCCGAAGGAAAGCGAGGGAACCCTCCGAGGCAGACCTCATAGCCACACCTCCTGCGAGCGTAAGCCTCATGGAGCCGGAGGTCGGCTGGAATTGACGAATCGAGAAAAACAGGAAAAAGAATAGAGTATACAGCGTTGCGACCTGAGGTGCATCGGGCGCAAAGGAGGTAATAAAGCTGTGGCGGGAAAAACCAGTTGAGGTAATGTATTTAACTTTTCGGGGGTGGCCATTTTCATGCTGTAGGAACTTTATGTAATAGGACAGAAAGAGGGACTTAGGAGAGGAGCATCAGATCGGTTGAGGGGAGCGGGGGAAGAGAATAGTACACCGAGAGCCAGCGATCGTACCCAACGTTCACGACTAAGGGAATAACGGGCGAAGGAACGGAAGAAGAGCAAAATTGCTATCTCGATGAGGCAAACCGGGCAAAGTGGTAAGGGAGAGGTGTGTAGGAGGTACGGACAGGCGGAAGGGATGGGGATTGCCAAGCGATGAGGGACGTACGACCGTTGTCAAGAGA---AATCGCGAAAAACAGGATAAAACGTAGAGTATACAGCGTTGCGACCTCAGGTGCGTGGGGCGCTAAGGAGGTAATAAAGATGTGACGGGGAAAACCAGTTGAGGTAATGTATCTAACGGTTCGAGGGTGGTCATTTTCGTGGCGTGGGACCCTTATACAATCAGACAGAAAGAGGGCCAGAGAGGAGAATCTCGGACTAAGGAGGGGTCAGAACACAGTACACCGAGTGCTGGAGATTGTTCCCAAAGTTCACGAAAAAGGGAACAACGGGCTAAAGAACGGTCGGTGGTGTAATTGCTTTCTCGATGGGTCAGAAAGGGATAATTGGTAAGGGTGAGGGGTGTAGGATGTATGGACAGTTGGAAGGGAT-----------CCTAACGTGGAGGTCACGTGCAGCTAGTGGCTGACGGGGTCCTCACTAATTAATTAAAAATGAGAAAAACATACCGTTTGGATCTACCTTTTTAAAAAATACCATCTGTGGACACCGGGATGTGAGTGAGTCCCAAACCTATCGACTCTTAATCTCAGATAAATAACAGACTGATAAGGGGTAAGAGACAGGCCACATGCTCTAGAAATGGGTTGTACCGTGCCGGATTACTACTGACAACTTCGAACTAGACCTAATCCGCATGTTAGTCGTAGCTAAACTATTCAGTGAACCTTCCTAATAAATTAGTACAATAAATGGCTCTTTAACGAGTGATGAAAGGGCCTCAACTGTCTCTTATGTAAAAGTTGTTAACACACATGGACTGTTTCAACAAACTCCTTGCTTCAGACTACGATTTATGGTTGATATTTGGCGAAAATTGATAGTACCGCTATGCTGACCGTACCAATTTACTGGGACAATAGAACGGCACAAACTAATGAGTAGTCCACTTACTCCTACTAGATGACCATAGTTATATGATAAACACGAAAGAAGACCTAAATGAGTATACTTGTAGATCGACTGAACTACTGATTCGAAGAACTGATTATATATACTGGCCGCCAAGCATTGAAGTACAGTCATTCCATAAGACGATCAATAACTCATCACTAGAGCTGCGCGAGAACGAATTGGTGATACGACATAATAATCCAAAATCTAACAGACCCCCTGTGAACTCATCTTCTGCCCCATTTCTTATGGAATACGATGCGCTTGGCCTATTTTTCTGTATTCAGATGATAATGTTTTCCCGGTTCACGTATTTCATCCGTTATGAGTTCTTTTCTGTTTCGTCAGGTTTAAATAAGAGCGAAGGTTTACAGAGCCCACATATAGATTACACAATTAGCTTTATAAAAAAAAACGGATCATTAATAAAACAAATAATTATCAAATTGAAAAGGCTAGTACCGTTCGCGATTAGACCAACGACTGTAATACATTAAACTGGTATAATCAAGTAAGGCTCTCTTGGGGATCACTTTATGCAAGCCACGCAAATCAGCTTTACGACAAATGTGTTAAATTAAAAATTTATGATGTACCCCACATATAATCCTCGTGCCCCCCTC---TCCAAGATTTAACAGACCCCCTGTGAACTCATCTTCTGCCCCATTTCTTATGGAGTTCGATGCCCTTGGCCTATTTTTCTGTATTCAGATGATAATGTTTTCCCGGTTCATGTATTTCTTCCGTTATGAGTTCTTTTCTGTTTCGTCAGGTTTAAATAAAAGCAAAGGTTTACACAACAGTATAGATTACATTAGATTATAGAATAACGGATTGTTAATAAAACAAATAATTATCAAACTCAAAAGGCTAGTACCGTTCGCGATTAAACCAACAGGCGTAATGTAACAATTCATATACGCAAGTAAGGCTTTCTTGAGGATCACTATAAACAAGCCACGCAAATCAGCTTTACGACAAATCTGTTAAATT--AAAAGATACCCTGGGCCTGTACCTTTGGGGCGTTGGGTCTAAGCGATAGACTAAGCATGTAATGCTTGAGCGAAACGTAAGTGGAGGTGGGTCCGGCTAGCGTGTGAGAGGAGCGATGCATCTGACGTTAAGTATCCAAGGCGTCGCAATATTTGAATACTCTAGCCACAGTAAAGACACGTTGTTCCTTGTCAAGATATCCACATGTATGAATCATATAAGGAGACATCCCCGTAAGGAGCTCGTCCTGTACCCAAGTATAGAGAAGGCTGCACTAGGTCGGGATAATATGGGCGTATAGAGGGACCGTATGGCGGTTAGCTAGGAAGTTGGAGGGAGACGAGCGGCGAGGCTTTAAAAAAGAAAAGCGAATGGGACATGCTTACCTCATGGGTGCGACAGACACCGGGAGGAAAAGTATGAGGACAATATATCGAGTGGACGCGGGGTGGTGTGTATACTGGACCGGTCATGTCTAAATCAGATCCTGATAGACTCGTGGGCCGAGAGGTGACTAGACCTAGGTCTGAGAGGGTTATTCCGAGGGTAACAGAAGGAAATCTACGACCAAAAACACAAAAAGATGAACAAAGAGGGGTGCTCTGGAACGCAGCAGCTCAAACGTCTTTCGAGTCGCCTCTATCTCTTGGCCTTATATATGGAAAATTCAATGCGCGAAGCGGTAGGTGAGGAGTGAACTACTCAAAGACTATTGAGGG---------GGGCACTGTCCTTTGGCTATTGTGGTATCCACCGCCAATAACTGAACCAACAACCATACTACGTGACTAGCGGTAAAATATACGTTGTGAAGTT---------AATCCACCGAGCCCCGGTAACAGAGCGCTCTGATGGAAACCATTTGATCTAGTTGATCAATACATGTAGCCTTCTAACGACATTGTTAACATGCTACAATGAAAAAGAGAGGTACGGAGATCATATTCGAGACGACGGGGGCGACGAAATTTAGCTCTGACGGAAAACAAGTCAGAGGGTTGATCGTAAGTTTATGTCGAGTAGGGAGGCGGCAAAAGATAACCTCTGACCAGAATGGTAATGCACATCCACATAGTATATAATAAATTTCCCCATCGAACCCTATAGGTACTCACGGAACAAGATCATTAATAGCTGAAAAACTTAGAGCTGGACGGATGCTAAGGCAAGATGAGCTGGATTGCTAAAAAGATAAGGGTCCCGTCAGCCTGTTATTACCGCCGGATTCGTTGACGAGTAAGGCTAGAATATAAATAAAGGCCCGACGGATAGCCGATTTTAGAGACAACGGTAAGGGTGTGACAATATAAGTAAGGAAGACATGACGTAGGAAATGGGAGCGGAGCGAAGAATCAACTTATTCCCAGAAAAAAAACTAGAGAAGCACTAATGGGACTGGAGGCTATACAGTAAACCAGACATGGATCTGTAACATACAAAAAATTGTCGAAAGAAGTAATGGGGCCAAAGAGGTTCCAGGACTTTATAGAATGTGCCCTGAACGATCCTGACCTCATCCGCAAACCAATTAGGACCAAATCAATATTCTTCCTAAATTTGGTAAATTGATCACGAGACTATTAGGGACCCTTTGGGCATCTGAGCCAAGAGTCAGACTTATTATATGTCCCAATCATAAGTCTATCTCAAACTATTGGAGTAGAGGCCATAATATATCTGGCCTCGCTTAGGTCTCGCTCCACGTAATTTTGGAACAGAAGTTGAGTGTAAACTATAACACCAGCGATAAAGGCTTTAGCTTAATAAAAGTGTCTGAGTTGCATTCAGGTGATGTTGGATAAAGTCCTGCAAGTCTTAGGGTAACTAGTCCAAACAAGACAGCTGATTTCGGCTCAACAAATTGTGGTTCAAACCCACAGTCACCCTTAGAATGAAGCTCGCTGGATAGGGCTTTTAGCTGTTAACTAAACTTTTACGGGATCGAGGCCCGTCTTTCTAGAAGATATTAGTAAATA-TTATACTGCCTTGTCAAGGCAAAGTTGTAGGTTAAACCCCTGCATATCTTAAGTCCCGTGGTGTATCACATGAGATTGCAAATCTCAAGAAGCGAGATAATCGCCGGGGCTTTAGGAAGAAGTATAGTGGGAGTACAGAGAGTTTTGATCTCTCAGGGGTAGGTTCAATTCCTATCTTTCTAAGTTTTTATAGTTGAAAGACAACGGAGGTTTTTCAGACCTCTGGTCTTGGTTAGAATCCAGGTAAGAACTATTTTCTTAGTATAGTACAAGTGACTTCCAATCACATAGCCTCGGTTAAACCCCGGGAGAAAATAGTAGCTATAGTTTAGC-AAAACACTAGATTGTGATTCTAGAATCAGAAGTTAAACCCTTCTTATCTACCGGAAATGTGCCCGCAAGGATCACTTTGATAGAGTGAAACATAGGGGTTCAAACCCCCTCATTTCCTGCTTTTAAAGGAAAAAAGTCGATCCGTTGGTCTTAGGAACCAGAGACTCTTGGTGCAACTCCAAGTAAAAGCTGTTAGTGTGGCAGAGCCCGGTAAATGCAAAAGACCTAAGCCCTTTGACCCAGGGGTTCAATTCCCCTCACTAACTCACTAAGAAGCTAATAGCAACAGCCTTTTAAGCTGTAGATAGGTGGCCTAATCACCCTTAGTGAAGTAAAGTCAGCTAAAAAGCTTTTGGGCCCATACCCCAAAATGTTGGTTAAACCCCCTCCTTTACTAGCCCGCGTAGCTTAAAAAGCACAGCACTGAAGATGCTGAGATGAGCCCTAAAAAGCCCCGTGAGCACGAAACATAGTTTAAGAAGAACGTCGGCTTTGGGGGTCGATAGTGGGGGTTTAATCCTCTTGTTTCGAGAATAAGACACCAAGAACTGCTAATTACTCCGTGGTTCAATTCCACGGCTTCTTCGAAGAAGGTGACAGAGCGGTTATGTGGCTGACTTGAAATCAGTTGATGGGGGTTCGATTCCTTCCCTTCTCGGTCAACGTAGCTTAAAAAGCACCGGTCTTGTAAACCGAAGAGTGAAGTCACCCCACCTTTGACAAGAAACTTAGGATAAAAAAGCCTTCAAAGCTTTTAGCAGGAGTTAAACTCTCCTAGTTTCTGGGTAGAATGGCCGAGTAGGCGGCGGCTTGTAGCTCCGCAAACAGGGGTTAAAGTCCTCTTCCTACCACAAGATGTAGCTTAA-AAAGCAATTCGCTTACACCGAATAGATGCCCGCTGAAACCGGACCATTTTGTAACATTGCTAACCTCGACTAGAGATACACCCCACTACTGAACCAACCATTAAATAACATTCAATGGCATGTATGTCATTCATAACCGTCCTATACAACTTCAAGCGGCCTCGAGCAGCCACCAGGTGCCCCGGACACCACACAAAGAAACTACCCGCGGCCAGACAGGCCCACCAGAGGTGCCCAACAGTAAATAACTCCAACGAGGGAACGTGTGCTCACTTCGAGAGCACCATCCTGAAAAGTTAGCCGCTAATGTTATGTTCGATCAACACAGCTCGACTAGGAAAGTTTGGCATCGGATGTCACACCGAGGTTTTATATTCAGCGATTGTTCTAGATAAGGATTTTGAGAGTGGTGCCTGCATTTGGAGAAACTTGACTGGAACGCTATGGTTGGAGACACTTGTCTCCCTGAGGGGACCCCTCCGAGTAACAGCATAAGAACTCCTTTTAGCCGTCAATAACGCCGATTCACTGGCGATACGACCGACCCAACGTTTTTGTGACCTACAACGGGTGCGTTACACGCCCTCCAGACCACATCCAACAATTTCAGGACATATAGGCCGGGCTACAGCGGTTATTCATTACCCATGTCGAACCGATCCTAACGCTGGGTCACGGCAGTGTACCCAGCAAGGCAGACCCAGGGTACTTAGCGCCTATTCCCTAAACAAGCACGCTATACCCACTTCGGAACAATTACGATACAGTTACGTGTGTATATGCAGGTCGGGCAATTGGACGCACTTCAATAGATACTATAGTCGTATCAGCGTCAGAATTATATGGAACGCTGCAGGGTGCGTGTAGGTGGGCTGCTTTGGTGAACAAAATTAACTTGTCTCCACAAAGAGTTACTCTGCGTTCCTCTGCCACCGTAATCCAACGCAATCAGCCATAGGCCCATAATCAGTGGAACCGCGATTTCCATCGAGACTCTGTGTGCCGTGCCCTTACTTCGGACTCCTGCGAGCCCCACTGACCGTCACAATTTTTATACCACGCATGTTCGGTGTGGTATGTTAATTGCTTTGTCTTCTCTTTCGTTTCCCCAGGTAAGTTCTACGTTAATCAATTCCTATGGAAGCTTTCCTTTTTTCTATTGTTCACTCCCCATCTATGTCTCTGTCCTTTGTGAACCCCTGATTCAGCCCCTTCTTTTTACTGTTTGCTCTGTGTCCATCCGATTTATTCCCCTTTTCTTCCTCTTCCTTTTTTCTTATCTCTTACATTTTTTGTATAAATTCATACGCGTCTTTTCGTTTTCTACAATCAATCCAACACCCGCGCGTGCTTTCCTTCGTCTGCTTCCCGAAGTTCGTGTATACTCTTCTTCATAACGCTACCCAATTCACCCCCTTTTCGTCACGCCGAGATTATTTCTTTATGTCCTATGTCATTAGTATCCGTTTCCGAATCCTTTTTATCAATACATTTCCGTTCCTTGGGGGTAACATGATTCACCTCATGGTTCCTCTCCATCCTATTTATCTCCCTTTCTACTCCCATCCTCCCGAACCCTCCTCCTCTTCTGGTCCTCGTTCAGTTTAATCAAGCCTTCCTTCTCCTTGTTTATGTCACTCTCCACACCCCCATGGCCTCTTCCCCTTATTTCCTTTTCTTGTCCCAGTGCTCCTAGTTTCTTGTTGTTCCATTCTAATCCCTTTTCGGTTCTTTTCGAAATCCACTAGAGCATCCTCCTATCTTTCTCCCATTTTATCTATCTTCCTTTTCGGGAACAGTACGTATTTACTTGCTCTTTCTTCTAACAGCTCCTTGGTCGTTCTTTATCTAGGATGTCACATACCTCGCTTTCCTTTATGGAGTTGTCTTTCCCTAATCACTTTTCTGGTTTCGCTGTGACATACTTCACCTGATGTTTCCCTTACCGGTGGCTTTTTCAGTTCCCTTGTCACAAAGCAGGCTTTCGGTATTTCTTGCGGTTCATCATCTCCCCATTGATCTTTCTTAGCGGCTTTCGCGCTTCCCACTATTTTCAGGCCCAATCCTACCACGAACTTTTATTCTCCTTTACCTTTCTCATGTGGCTTTGTCGTCTAGCATTCCTTGTAGTTTCTTTGTCTGCCATCCTCTCTCCTTTTCTCCGACGCGTCTTTCCCGCAGCAATGATATTAGATCTTTGCCTTTCTCCTTTCTACGTACCTTTGTTCTTTTTAAGCATAGTATACAATATGTATATACCTTTCTCTTTCGCTTATCTGATCCACTTAGTTAATTCTTTCTTTTTCCAATTATTTGGAGTGTTCTTTTGGGACGCACACCCTACTTAAGTGATGTTTGTCGTCTATACGATAATTCTCTTGTTTCCCGACCATGTACGTCCCTAGCCCTCCTTACGCTTTCGTTTTTGTACTTAAAATTTCCGTGTGCTCCTTCCCGCTCAAATAATTCTCCCGATGTTTTCTGTAGCATCTTATGCACTTACTTTTGCGCTTAGTAAAAATGATGGTAACTCTCCCGTCTGGTCTTGCCTTCGTTCAACTTACTACCCCACGCTTTCTTCCCTCCTAGTGTTATCCTAACGCTCCTAAAAACTAGTCGGGTTCGTTTCCATCCTACCTTCTCTTCATCCTTTCTTGTTTCTATCTTCATTAGCTCATCTACGACTCCATTATGGAAATGCAGTCAAATCTTACCCATAAGTTACATCTTTTCACCCACACTTGACATTTCACCAGTCCAGAACTTAAATACACTATCTAACTGTTACGTACGCGAAAAGTACCTCTGTAGCGAAACGAACCAGAACCCCGAGGAAATTAACGGGTGGACTTAAAAGTAAGGTGAAACCAGACAACGGGCTCTTCCGGCCGAGCAAGCACTATCACGCAACCACGTCATACCCCTAGGAATAGGGGTGGCACACCCAAAGTTTAGCCGTAAGGCAATCGCGACATAATAAAAAGATTTCAACTTAAATACTTTTCAACACGGATATACCTAGGCCCTAGGACATCACCGAAACAGAATGAAAGCTGCCACTTTACCATAAACAACCAAGCTACCTCGTAGCCCTACACAAAACTCACACCATTTCTATGTACTAACACAAGTTATATTTAACACTAGCCTTCCCATTTTCCCAAAAGACACTGAGCTACCCATAAACATCCAGCAGGTTGAGCATTTAATGAACACACATAACTGACGGCCAGGATTTTTACAGTCCCCGGCCTCCATGGACTACCTTCGTTAGTAGAACCTGGCCTTCAGCGGGCAGGTAGTGGACCACGGTGAACATACCCATAAATGTCTAACGCTGGAAAATATTCCAGTATAAGTTTGACAGCGAGGGAACACTATAGGAGTAGGCGCGTTGCTTCGAAATGCACACACTCTCGACAACCCAGGTTTCTACGAAGCCCTCACAGGCTGAGGATGTTGTAACCAGTGACCAGGTTCTATTAACCGCACCCCAGCACACACGCATACCCCCCAGCCAAACTTAAACACTATTAGTACGCAGCGTCCACCTTGTTTTGGAACTCTCGCTCTTGCATTGTTTCGCACACATTGTGGGAGCGCCGGAACACGAGACCACACCCTACTCGTATTCCCAAAATTCCAATAGAAGTTAACACTTATCGCGAGTCTAACAATGAAAATATGCTTAGTACAGCTGATTACGTGATTATGGCTAGCCTATCTATCGAACACGAGAACTCCTAGTGGGGAATTCCAGTTTTCGGGAAGGTCGGATACGGGAGCACAAGTCTGCCATTGCCCATACCACGTACGGAGATGCTGCCCTCCGGAGGCACGTGCCCTAAAGGGGATCCACGCCAAGAACCATAATCTCGGTAACTAGGTGCACAGAAAAGGTTATACCGCAAGAAGCATCCTGTCCATACGTTAGACTCTTGTAACATAGGCGACAAGGCCCTCCGAAATCAAGACGTAGACTCGGTTTAGGAAGGCAATCGATTGCGTAACGATTAGATATCAATTGTAACCCCCTCAAGAAACAACCGTGAAAGGCATATATACAAACGAAACTTGAAGGTCGAAAGCAAGTGCTTTCAAACCGCCAATTAAGCAATACCCGGATTGAGGCAGAGGCCCCAAAAAAAACCGCAAATTAATCCAGGAACTCTTAACAGAGACTTGTGGTGGAGGAGCATCACGGCACCGATCGGGCATAGAGAGCGTGAATTAGACAAAGGTGATCGCCAAGGCGAGTCCAAAAATTCCCCTTCCCTGTTGGGGGGGAGTAGTCCTGGATGCGGGTGGTAATTTCCGGGTTACGGAATAAAAAAAACCGATCTCACTTGTTGCAAGACTCCTCCGCGGGAAACCAGCATAAATTGCGGGGGCGCTCCTTTTTGCCGGTACATCGTGAATCAGATTTGAAGCTGTAGAGTGAATAGCCGTAGTGCCATAGGCAGGACGTTATGAAAAGACAGGAGTATTGAACGGAAATGGGATTGTGTATCTAGGGTAGAGCGATTTGAGCCGATTGGGCTCTGTTAGGGTGAAGGTGCTTCCTAGTACCGATAAACTGGATGGGATATTCCCTCGTGGACCCTTGTCGGTACTAAGTTGGTCATCGGGAAAATAATGGTTAACGGCCAGCATAAAGTCCGTCCCTCATGGCGTGCGCTCAAAGTATCTCATTTTTCTCTGCTACTAGGATGTTTGACTATTACTATAGGTTTTCTTGTAGATCTTACCAGAGCGATTCAATTACGTGTCCTTTCTCATTTCCTGAAGGTCTGAGTACAAAAAAGCTGTGTTATCTGTTTCGTTTTCGAGTTTCATCACAGAAAGACTACCTTTTTCTTCGGTCAATGTCTACTTTTATTAAAGATAACTAAGTCTCACTCTCGGTTCCAAAATGCTATTTGCGCGTTGCCTGTTTGCATGACGCTTGAAATAATTTCCACTTTTTTTTTCTTTGGTGAGTTCTTTGCCATCTCGTAATGTGTTCCCTTTTTCCCGTACGCGCGGCTACCTCGATCACGCCTATCTTCTATCGTCCTTGCTATTCCCTATACCCTCAAACCTTTGCTTTCCTTTTTCTCTTCCGTCTTTCAGATACCTTACCGGGACTTAAATTGTTGACATATTTTCGTGTTCATTCAACGAAACTGATGTTGCTTCTGTTGTTTGCAATTCTATATACGCATCCCCTTTCTCCGTATTGGTCCTAGGCTAGACCTTGCTGTTTTTCTGGTCGTTTCACCTATTTAACAATTCATAATTCTGCTTCTTGGTTAGTCTTCGACTAACGCATATGTTTCGTATCTTCAATTGTCGTCGGACAACACACTGACTCCTGCTTCTTCTTTTTTTTGACTCCAGATTTCATCCCATAGTAGGCCCAACTAACCTTATCACCATGTAACCCCTTAATTATAAACTTCTTTTGCTTTATTCCTTCCATCACACTACAATATTGCTTCCTTTTTTCTCCTGTTATTAATGACATCTACTGAAGAGGAATCAAAATCTACATTCCAATCCGATGTTATAAGTTTCTACCCGTTTCCAATTACGCTCCTGTACACTCGGTAACCTTCCGCGTTAGAGCATGGCAAGTTCTTTACTCTACTAAGCTCAACACAATTACGCGCTCGCTCCTTTCCGTCCGTATACTGTTATGTTTTTTCTTAGGGATTGAGCTAGAACCCTAAGTGAGTTTTTCCATTTTTGTTGCTAACGTCCCTATGAGGCCCGTCCTACTATCTTACCTTTCCGTCTCGCAAGTTAGAGAACTACTGTCTTTGTATCCTACTAAAACCTCTCAGTAGCCTTTCCGTAGTATTTGCTTTCTGTTGATATATCCAAATGTACCCGAGATTATTGTTTATCTAGGGC---------GTTGGCTAACAAATCACGAACTTCCATTTTTTTGTCTATTCTATCTAAAATGCCTAATTTATCTCAATTTTGGTCTCTAGCTAGATTTGCCGGTAGCCACCGTCGGGTCAAGGCTCTCGCGCAGGTTAAACGCTAAAAAAAAATAAAAGAGGCGAGAGTAAACGAACAGAGCCTCCACTCAGGAAGCCCAGAGAGCCTTTATGTAATGGCTTGTTAGCACGTTCGCTCCTGGGACAGGCAGTCACACAAGGGGTCTTGGCGTGAAAGGACGCCACATTAGACCGGTTGCTTGATGGACATACAGGGGGCTAATGATTAGCCGCGTCAGGCACTCCAGGGGGCCCATGCGATTCTATCACCTCGCAAAATAATCTTCGGACGGATCGCCACCGCAGCCTGAATTAATGGTTTAGTTTGTTATACGCACGCGGTTCCGGAACCACTGGCCTAAGGCCGTGGAGATGCCAAACGACAGGACTCGCAAACGCTTAGCCGAGTTGGCTAAGGGGTGTATTGGAGTCGCCGAAGTCTTGGTCACCACTCTATACCTGTGGGGTTTCTGGGGTCTCTGTATTTGTTCCATGACACTTATTAGCTTATCCCCATCCGGATGCTTGTGTTTATTCGTTTCTAACCACCTCTCCTCATGGATAAGGTTGATACAGCCTTTTGTATATGGGTAAGCTTTAACGATGTTTTTTTTCCCTTGATTCGGATCTGGCCTTCATTCCTCATGCCTTAGTGGGTCTAACCTCGTTCTATTTCTTTCGCCTTATTTTAACGCGACCGTACACAATCTACATCAAATTGTTTTTCTTCTTCTTCCATTGACAATCCCACTTCCCATACAGATTTCACTTGCTCAATGGTTCTTTCTTTTCTTCTTACCAAGGTTTGCTCATTTGCTTCACTTTCGTGGACTAACTTTTGATCCTTATTTTTTTTCTCGGTAAATTTATTTATTCTTTCTCTTCTTAGATTGATATGAGCATTGCCGTTACTCAGTATTTAACTGCCCCCATTTTTCCCTCTCTCTTTGCCTCTCTCTTATATGTTTTTCTCGTCTACTTGCGGCCACAACTTGCTGCTCACTCAATCTCTTTTGTTTTCGATCTCGTATCAAGTGTTCCGGCTCTTGATCCTCACAGCCTATCAGACATTCGTATAACGGCTCTTTTCAACATTTTACTCCTTTTGCACCTTTTTACCCTCTTTTGTGCCACGTGAAATTATTGAATTCTCTCTCTGATCTCTCCCGTCCTATTTTCCCCTCCTTCTTGTGTCATCCACAATCCAAGGTACTGCCGTCTCTGTTTTCTTTTTTATATCTTTCCCGCTATACCTTCTTGCTTTTCTTCTGTTAAGTAGGTAGCA
Bpow       AACTAGTCTTAAATTTACACATGCAAGTCTCCGCACACCAGTGAAAACGCCCAGGAGCTGGTATCAGGCACGCCCACAACACCTAGCAGCCACACCCCCAAGGGTCAGCAGTGATAAACATTGTCCAAGCTTGACTCAGTTAAAGACATAGGGCCGGCCAATCCGGTGCCAGCCGCCGCGGATACACCGAGGCCCAAGTTGATACGGCGTAAAGCGTGATTAAACAACATCGTAATACACTACAAACTGGGATTAGGTACCTGCCTAGCCGTAAACGCCCGGGAATTACGAGCACTTAAAACCCAAAGGACTTGACGGTGTCCCACCCCCTAGAGGAGCCTGTGCTATAATCGACTACACCCGCTCTGCTTTTTGACCAGCCTGTATACTTCCGTCGCAAGCTCACCCTCGCCAACACGTCAGGTCAAGGTGCAGCCTACAAAAGTAATGGGCTACAATTTCTACACGGAAGGCGAAGCAGGATTTAGTAGTAAAAGAAAATAAAGTGTTCTTTTTAACTAGGTTCTGGGACACGTACAAACCGCCCGTCACCAGAAGAGGCAAGTCGTAACAAGGTAAGTATACTGGAAAGTGTAAAAAAACATTTAGGCGAACAAAAAAACCGTACCGCAAGGGACCCCTGAAAAAGCACACTAAAGCAGAGATTACACTCGTACCTTTTGCATCATGGTCCAGCTAGTCAATCAAGCAAAATGTTACAGTTTGACCCCCCGAAAGTGAGCTACCCCGGAACAACGAACCAACCCGTCTCTGTCGCAAAAGAGTGGGGTGATTCCCGGGTAGAGGCGAAAAACCTATCGAACTTAGAGATAGCTGGTTATTCAAGGATCTTAGTCCAACTTAAAAATGTCATTCAAATAAGGTACAGCTTATTTGAACAGGGCACAACCTAGCACAGTAGGCCTAAAAGCAGCCACCTCAAAAAGCGTCAAAGCTAATACCTCTCACCAAAACCCCTATATTGAATGACTCCATTATGGAAAACCTAATGCTAGAACAAGTAACAAATGCAAGCTTAATCCCAAAACTACGCTAAAACGTCAACCTTACACAAGTGCATTCATGAAAGATTAAAAAAGAAGGAAGGAACTCGGCAAACCCCGCCTGTTTACCAAAAACACCGCCTCTTGATAAGAGGTCCAGCCTGCCCAATGATTTAAATGGCCGCGGTACCCTAACCGTGCAAAGGTAGCGTAATCACTTGTCTACTAATTATAGACCAGTATGAACGGCACCACGAGGGCTCTACTGTCTCCCTTCTTTAATCAGTAAAACTGATCTTCCCGTGAAAAAGCGGGAATTTACCCATAAGACGAGAAGACCCCATGGAGCTTTAAACTAAAGTTTTAGGTTGGGGTGACCGCGGAGCAAACCTCCACAACTATACAAAGATTTGATCAACGAACCTAGTTACCCTGGGGATAACAGCGCAATCCATTTCAAGAGCCCCTATCGACAATGGGTTTACGACCTCGATGTTGGATCAGGGTATCCTAGTGGTGCAACCGCTACTTAAGGTTCGTTTGTTCAACGATTAAAACCCCACGTGATCTGAGTTCAGACCGGAGCAATCCAGGTCAGTTTCTATCTATTGAGCTTGCTCCAGTACGAAAGGACCGAGCAAACATGGCCAATACATAAACAAGCCATCTTAGTTGGTTACTCTTGGCGTGTGGGGGTTATGGGGTATTTTGTTTGTTGGAAGGTGTTGGTGGGCTCGGTGACGGGGTAGGTGGTTAGGTGGTGGTAATTAGTCGCTGGTATGGTATTTGGTATCTATTGGTGGGCGCGGTCGGTTTGTTGTCCACCCAACCTGTTGGCGCGGTTTTGGGTCTTCTTTTTTATGGTTTTTGAGCCTTCACACACGGGTTTCTATTTAGTTTTTGGTTGGGTGCTTTAGTGTCATTGGGGGTTTTGGGGTTTCTTTCTATTGGAGTTGTTNNNNNNNNNNNNNNNNNNNNNNNNNNNNNNNNNNNNNNNNNNNNNNNNNNNNNNNNNNNNNNNNNNNNNNNNNNNNNNNNNNNNNNNNNNNNNNNNNNNNNNNNNNNNNNNNNNNNNNNNNNNNNNNNNNNNNNNNNNNNNNNNNNNNNNNNNNNNNNNNNNNNNNNNNNNNNNNNNNNNNNNNNNNNNNNNNNNNNNNNNNNNNNNNNNNNNNNNNNNNNNNNNNNNNNNNNNNNNNNNNNNNNNNNNNNNNNNNNNNNNNNNNNNNNNNNNNNNNNNNNNNNNNNNNNNNNNNNNNNNNNNNNNNNNNNNNNNNNNNNNNNNNNNNNNNNNNNNNNNNNNNNNNNNNNNNNNNNNNNNNNNNNNNNNNNNNNNNNNNNNNNNNNNNNNNNNNNNNNNNNNNNNNNNNNNNNNNNNNNNNNNNNNNNNNNNNNNNNNNNNNNNNNNNNNNNNNNNNNNNNNNNNNNNNNNNNNNNNNNNNNNNNNNNNNNNNNNNNNNNNNNNNNNNNNNNNNNNNNNNNNNNNNNNNNNNNNNNNNNNNNNNNNNNNNNNNNNNNNNNNNNNNNNNNNNNNNNNNNNNNNNNNNNNNNNNNNNNNNNNNNNNNNNNNNNNNNNNNNNNNNNNNNNNNNNNNNNNNNNNNNNNNNNNNNNNNNNNNNNNNNNNNNNNNNNNNNNNNNNNNNNNNNNNNNNNNNNNNNNNNNNNNNNNNNNNNNNNNNNNNNNNNNNNNNNNNNNNNNNNNNNNNNNNNNNNNNNNNNNNNNNNNNNNNNNNNNNNNNNNNNNNNNNNNNNNNNNNNNNNNNNNNNNNNNNNNNNNNNNNNNNNNNNNNNNNNNNNNNNNNNNNNNNNNNNNNNNNNNNNNNNNNNNNNNNNNNNNNNNNNNNNNNNNNNNNNNNNNNNNNNNNNNNNNNNNNNNNNNNNNNNNNNNNNNNNNNNNNNNNNNNNNNNNNNNNNNNNNNNNNNNNNNNNNNNNNNNNNNNNNNNNNNNNNNNNNNNNNNNNNNNNNNNNNNNNNNNNNNNNNNNNNNNNNNNNNNNNNNNNNNNNNNNNNNNNNNNNNNNNNNNNNNNNNNNNNNNNNNNNNNNNNNNNNNNNNNNNNNNNNNNNNNNNNNNNNNNNNNNNNNNNNNNNNNNNNNNNNNNNNNNNNNNNNNNNNNNNNNNNNNNNNNNNNNNNNNNNNNNNNNNNNNNNNNNNNNNNNNNNNNNNNNNNNNNNNNNNNNNNNNNNNNNNNNNNNNNNNNNNNNNNNNNNNNNNNNNNNNNNNNNNNNNNNNNNNNNNNNNNNNNNNNNNNNNNNNNNNNNNNNNNNNNNNNNNNNNNNNNNNNNNNNNNNNNNNNNNNNNNNNNNNNNNNNNNNNNNNNNNNNNNNNNNNNNNNNNNNNNNNNNNNNNNNNNNNNNNNNNNNNNNNNNNNNNNNNNNNNNNNNNNNNNNNNNNNNNNNNNNNNNNNNNNNNNNNNNNNNNNNNNNNNNNNNNNNNNNNNNNNNNNNNNNNNNNNNNNNNNNNNNNNNNNNNNNNNNNNNNNNNNNNNNNNNNNNNNNNNNNNNNNNNNNNNNNNNNNNNNNNNNNNNNNNNNNNNNNNNNNNNNNNNNNNNNNNNNNNNNNNNNNNNNNNNNNNNNNNNNNNNNNNNNNNNNNNNNNNNNNNNNNNNNNNNNNNNNNNNNNNNNNNNNNNNNNNNNNNNNNNNNNNNNNNNNNNNNNNNNNNNNNNNNNNNNNNNNNNNNNNNNNNNNNNNNNNNNNNNNNNNNNNNNNNNNNNNNNNNNNNNNNNNNNNNNNNNNNNNNNNNNNNNNNNNNNNNNNNNNNNNNNNNNNNNNNNNNNNNNNNNNNNNNNNNNNNNNNNNNNNNNNNNNNNNNNNNNNNNNNNNNNNNNNNNNNNNNNNNNNNNNNNNNNNNNNNNNNNNNNNNNNNNNNNNNNNNNNNNNNNNNNNNNNNNNNNNNNNNNNNNNNNNNNNNNNNNNNNNNNNNNNNNNNNNNNNNNNNNNNNNNNNNNNNNNNNNNNNNNNNNNNNNNNNNNNNNNNNNNNNNNNNNNNNNNNNNNNNNNNNNNNNNNNNNNNNNNNNNNNNNNNNNNNNNNNNNNNNNNNNNNNNNNNNNNNNNNNNNNNNNNNNNNNNNNNNNNNNNNNNNNNNNNNNNNNNNNNNNNNNNNNNNNNNNNNNNNNNNNNNNNNNNNNNNNNNNNNNNNNNNNNNNNNNNNNNNNNNNNNNNNNNNNNNNNNNNNNNNNNNNNNNNNNNNNNNNNNNNNNNNNNNNNNNNNNNNNNNNNNNNNNNNNNNNNNNNNNNNNNNNNNNNNNNNNNNNNNNNNNNNNNNNNNNNNNNNNNNNNNNNNNNNNNNNNNNNNNNNNNNNNNNNNNNNNNNNNNNNNNNNNNNNNNNNNNNNNNNNNNNNNNNNNNNNNNNNNNNNNNNNNNNNNNNNNNNNNNNNNNNNNNNNNNNNNNNNNNNNNNNNNNNNNNNNNNNNNNNNNNNNNNNNNNNNNNNNNNNNNNNNNNNNNNNNNNNNNNNNNNNNNNNNNNNNNNNNNNNNNNNNNNNNNNNNNNNNNNNNNNNNNNNNNNNNNNNNNNNNNNNNNNNNNNNNNNNNNNNNNNNNNNNNNNNNNNNNNNNNNNNNNNNNNNNNNNNNNNNNNNNNNNNNNNNNNNNNNNNNNNNNNNNNNNNNNNNNNNNNNNNNNNNNNNNNNNNNNNNNNNNNNNNNNNNNNNNNNNNNNNNNNNNNNNNNNNNNNNNNNNNNNNNNNNNNNNNNNNNNNNNNNNNNNNNNNNNNNNNNNNNNNNNNNNNNNNNNNNNNNNNNNNNNNNNNNNNNNNNNNNNNNNNNNNNNNNNNNNNNNNNNNNNNNNNNNNNNNNNNNNNNNNNNNNNNNNNNNNNNNNNNNNNNNNNNNNNNNNNNNNNNNNNNNNNNNNNNNNNNNNNNNNNNNNNNNNNNNNNNNNNNNNNNNNNNNNNNNNNNNNNNNNNNNNNNNNNNNNNNNNNNNNNNNNNNNNNNNNNNNNNNNNNNNNNNNNNNNNNNNNNNNNNNNNNNNNNNNNNNNNNNNNNNNNNNNNNNNNNNNNNNNNNNNNNNNNNNNNNNNNNNNNNNNNNNNNNNNNNNNNNNNNNNNNNNNNNNNNNNNNNNNNNNNNNNNNNNNNNNNNNNNNNNNNNNNNNNNNNNNNNNNNNNNNNNNNNNNNNNNNNNNNNNNNNNNNNNNNNNNNNNNNNNNNNNNNNNNNNNNNNNNNNNNNNNNNNNNNNNNNNNNNNNNNNNNNNNNNNNNNNNNNNNNNNNNNNNNNNNNNNNNNNNNNNNNNNNNNNNNNNNNNNNNNNNNNNNNNNNNNNNNNNNNNNNNNNNNNNNNNNNNNNNNNNNNNNNNNNNNNNNNNNNNNNNNNNNNNNNNNNNNNNNNNNNNNNNNNNNNNNNNNNNNNNNNNNNNNNNNNNNNNNNNNNNNNNNNNNNNNNNNNNNNNNNNNNNNNNNNNNNNNNNNNNNNNNNNNNNNNNNNNNNNNNNNNNNNNNNNNNNNNNNNNNNNNNNNNNNNNNNNNNNNNNNNNNNNNNNNNNNNNNNNNNNNNNNNNNNNNNNNNNNNNNNNNNNNNNNNNNNNNNNNNNNNNNNNNNNNNNNNNNNNNNNNNNNNNNNNNNNNNNNNNNNNNNNNNNNNNNNNNNNNNNNNNNNNNNNNNNNNNNNNNNNNNNNNNNNNNNNNNNNNNNNNNNNNNNNNNNNNNNNNNNNNNNNNNNNNNNNNNNNNNNNNNNNNNNNNNNNNNNNNNNNNNNNNNNNNNNNNNNNNNNNNNNNNNNNNNNNNNNNNNNNNNNNNNNNNNNNNNNNNNNNNNNNNNNNNNNNNNNNNNNNNNNNNNNNNNNNNNNNNNNNNNNNNNNNNNNNNNNNNNNNNNNNNNNNNNNNNNNNNNNNNNNNNNNNNNNNNNNNNNNNNNNNNNNNNNNNNNNNNNNNNNNNNNNNNNNNNNNNNNNNNNNNNNNNNNNNNNNNNNNNNNNNNNNNNNNNNNNNNNNNNNNNNNNNNNNNNNNNNNNNNNNNNNNNNNNNNNNNNNNNNNNNNNNNNNNNNNNNNNNNNNNNNNNNNNNNNNNNNNNNNNNNNNNNNNNNNNNNNNNNNNNNNNNNNNNNNNNNNNNNNNNNNNNNNNNNNNNNNNNNNNNNNNNNNNNNNNNNNNNNNNNNNNNNNNNNNNNNNNNNNNNNNNNNNNNNNNNNNNNNNNNNNNNNNNNNNNNNNNNNNNNNNNNNNNNNNNNNNNNNNNNNNNNNNNNNNNNNNNNNNNNNNNNNNNNNNNNNNNNNNNNNNNNNNNNNNNNNNNNNNNNNNNNNNNNNNNNNNNNNNNNNNNNNNNNNNNNNNNNNNNNNNNNNNNNNNNNNNNNNNNNNNNNNNNNNNNNNNNNNNNNNNNNNNNNNNNNNNNNNNNNNNNNNNNNNNNNNNNNNNNNNNNNNNNNNNNNNNNNNNNNNNNNNNNNNNNAAGGTTCTATCTTAATTAAAGAGAGGGATTTGCATTCCCTGGATGTGGGTTACACCCCCGCGGACCTTAGGTAGGCTAGTCCAAACCAGACAATTGATTTCGGCTCAATAAATTATGGCTCAAACCCATAGCCTTCCTTAGAAAGAAGCTTGTTGGTTCGAGCATTTAGCTGTTAACTAAAGAGTTATGGGATCGAGGCCCATCTTTCTAGAAGGGGTTAGTTAAAAATAACATAACCTTGTCAAGGTTAAATAACAAGTTAAACCCATGTACCCCTTTGGCCCCGGGGTGTTACACGTGAGGTTGCAAACCTCAAGAGGCGGAGTAGCCGCCGGGGCTTTAGAGAATAGTATAGAGGGAGTACGGGGGGTTTTGATTCTCCAAGTATGGGTTCAAATCCCATTTTTCTAAGTTCTTGTAGTTGAACAACAACAGTAGTTTTTCGAGCTATAGGTCTAGGTTTGAGTCCTTGCAGGAACGACTTTTTTAGTATAATACCATTGGCTTCCAACCAATTAACTCTGGTTCAACCCCAGAAAAAAGTAGTGAACATAGTTTAACTAAAACATTAGGTTGTGATCCTAATAATGAGGACTACCCCTCCCCTGCTCACCGGAAAAGTGCCTGTAAGGATCTCCTTGATAGGGAGACTAATATGGGTTTAAACCCCATCTCTTCCTGCTTTTATAGGATAATAG-TTTTCCCCTGGTCTTAGGCTCCAGAACCCCTTGGTGCAAATCCAAGTAAAAGCTGTTAATAAAGCAAAATCCGGCCC-TGCAAAAGACCTAAACCCTTTTACCTTGGG-TTCAAATCCCATTATTAACCCATTAAGAAGCTTTAAGCAACAGCCTTTTAAGCTGCAGATAGGTGA-ACAACCACCCTTAATGAAGTAAAGTAAGCTAACAAGCTCTTGGGCCCATACCCCACAATGTAGGTTTAACTCCTCCCTTTACTAGCATATATAGCTTACAAAGCATGGCGCTGAAAACGCCAAGACAGACCCTAAAAAGTCTTATAAGCACAAGACATAATTTAGTTAGAATGTTGGCTTTGGGGGCCATTTGTAAAGGTTTAATCCTTTTGTCTTGAGAACTTGAAAACGAGTACTGCTAATCCTCCCACAGTTCAATTCTGTGGCGAGTTTAAAGAAAGTGACAGAGTGGAGATGTGTTTGGCTTGAAACCATAGTATGGGGGTTCAATTCCCTCCTTTCTTGGCCCCAGTAGCTTAAAAAGCATTGGCCTTGTAAACCAAAGAATGTAGTAAACCCTCCTGAGGCTAGAAACTTAGGTTAA-------TTCAAAGCTCTAAGTAGGAGTTACACCCTCCTAGTTTCTGGGTAAGGTGGTCGAGTAGGCGGCGGGTTGTAACCCCGAGCACAGAGGTTGAAGTCCTCTTCTTACCACAAAATGTAGCTTAACAAAGCAACCCGCTTACACCGAGTCAATGTCTGTTAAATTCAGACCATTTTGAAAAACTGCTACCAAAATCTTCACCCTCCTCCCACAACTAGACCAAACTTCTAGTAACATTCAACATCATGTACATCACTCAACACAGCTCTATACAACCTAACGCGACCTCAAGCAGTCACTAATTGCCCCGGACACCACACAAAGAAACCACCAGCGGCCAGACAGGCCTACCATTGACAATTATACCTACATAACCCTAACGCGGGAACGTGTACCCGCTCCGAAAAC-ACATCCACATAAATCAGCCTCTACTTTTATGTATGATCAACAGAGCTCGACTACGATCGTATCGAATCGGAAGTCTCACCGAGGTTTTATATCCAGCGTTTGTTTTAGGTAAGAACTTCCAGAGTGGTGCCTGCATTTGGAGAAACCTGCCCAGAGCGCTATGGTTGGAGATACTTATCTGCCTCACGCAAACCCTCCCAGTTACAGCATGTGAACTCCTTATAGTCTTTATCATCACCGATACTACGGCGATACGACCGACCCAACGTTTCTGTGACCTACAACGGGCGCACTATGCTCACTACCTACCAAATCCAAAATTTACGGAATACTTAGGCCGGGCTACAGCCGTATTTTATACCTCGCGCTGAACCATGATTAACATCGGGTTACAGCAGTGTACCCAGCAGGGCTGCCCCAGGGAACTAAGCACCTATTCACTCCACAAGCTCGTATTACCCCCACATGCATAACTACGATACAGTAACGTGTGTATATGTAGGCCGGGCAATTGGACGCAACTAACCTGATTCCATAAACCTATCACCGTCCGGATTATACGGAACGCTGTAGGGTGCGTGTAGGTGGGCTGTTTCGGTGAACAAAACAAAATCATCTATACAAAGTCCTTTTTTACGTTCCTCTGCCACCGTAATTCAACGAAATTATTCATAGAACCACCTATAGATGTCACCACATTCCTCACGTGACTCTGTGTGCCGTGCTCTTACTTTGGACTCCTGCGAGCCCCACTGACTCCCATAAATATAACCCCAAGTATGTCCGGCGTGGTTTATTAATCCCCTTATCTTCTCTTTCTTTTTCCCAGGTCAGTTCCACGTTACTCAATTCCTACACTAGCTTTCCTTTTTTGTATTGTTCACTCCCCATCTATGTCTCTGTCCTTTGTGAATCCCTCATTCAGCCCTTTCTTTTTACTGTTTGCTCTGTGTCCATCCGATTTATTCCCCTCTCCTCTCTCTTCTTTTTTTCTTATCTCTTACATTTTTTCTATAAACTCATTTACGTTTTCCCGTTTTTTTCCATTCATCCACATACCGCGCGTACCCTCTTTTGTGTGCCCCTTCAAGTTCGTGTATACTCTTCTTCACCACGCTACCCAATTCACCCCCTTTTCGTTACGTCGTGATCATCTCTCCATGTCCTATGTCATCAGCCTTCGTTTCCGAATCCCCTTTATCCCCATATTCCTGTCCTTTGGGGGCAACATGATTCTCCTGATGGCCTTTATACATCTTATTTATTTCCCCTTTTAACACCATCATCTCCCATCCTCCTTTTCTTCTCGTCCTCGTCCATTTCTATGAAATATTCTCTTTCCTTCTTTATGTCATTGTCTCCACCCCACCGGTCTTTTCTCCTTTCTTCGCCTTTTGTTACGATTGCTCCAAGTTTTTTCTTCTT-AATTCTAATCCCTCTTCGGTTCTCTTCGAAATTTACACGAGCATCACCTTATCCTTCTCCCATTTTTTATACCTTCCTTTTCGGGCTGAGTTCGAATTTACTTCCCCTTTTTTATTTACACTCTCTTGTTGATCTTCATCTACTATGTCACATACCTCGCTTTCGCTTATGGAGTTGTCTTC-CCCTAATCTTTCTCTTGTTGCCTTGTGACATACTTCTCCTGATATTTCCCCTACCAGTAGCCTTTTCAGTCCCCTTGTCACTAAATACGCTCCTGGCTTTTCTCGCGGTTTTTCATCTCCCTATTGATTTTCCTCCACAACTTTTCTGTTTCCCACTATTCCTAGGCTCAATACTCTACCGAACTTTTATTCCTTTTTACATT--TCTCTTCCCTCTTTTGTCTAGTATTCCTTGTAGTTTTTTTGTGTGCAATCT-TCCTTCTTTTCTCCGACCTGTCTTTCCCGCAGCAATACTACTAGTCCTTCCCCTCTCTTCTCCCTCACTACCTTTCTTCTCTTTAAATAGCGTTTCAAATTTCTATAGACTTTTCTCTTTCGATTATCCGATTAAAATCTTTAATTTTTTCTTCTTCCGATTTTTTCGAGTGTTCTTTTGGAAGGAACACCCTACTTAAGTGATGTTTCTGGTTAACCCTATCATTAATTTCTTCCCCGACCATCTACGTCCCTAGCCCTCCTTACGCTTTCGTTTTTGTCCTTAAACCCTCTGTGTGCTCCTTCCTGCTCAAATAATTCACCCGATGTTTTCTGTATCATCTTATGCACTTACTTTTGCGCTTAATAAAAATGATGGTAACTCTCCCGTCTGGTCTTGCCTTCCTACAACTTAATATCCCACTCTCTCTTCCCTCCTACTGTTTACCTTACGTCTCTAAAAACTAGTCGGGTTCGTTTAATTTCCCCTCACTCCATATGCTTTCTTCTTTCTATCTTAACCACGTCCTTTATGACCTAATTACCGTAATGCAGTCGCATCCTACCAACACGTTACATCCTCTCACCCACGCTCTATATTTTATCCTTCAAATAAAACAAACCCTTATCTAACAGCTATCTACGTGAAAACAGCCTCCGTAGCGAAACGAACCAAAACCCCGGGGGAATTCACGAGTAAACTGGAAAGTTAGCTGAACCTAGCGAACGCGCCCTTACGGACGTCCAAGCACTATCAAGCAGCCACAGCTAACTTATACGCATACAGGTGGAACACCCACAGTTTAGCCGTAAAACACACACGTTATAATAGAATAGTCTCCTACTAAATACCAGCGAAATCACCAAAACCTCGGCCCCTGTTCACCAACGCTACGACTCGCAATAATTCGCTTTCCCATACAAACCCACTCTGATTCCAACTCCAACATAACCGTTTTACAATATCCACCTACAAGCGTAAAAGTTTTCT-ACCTAAGCCTGCCGCCATTCTCCACCGACAAAATGCGACCCATAGAGGTCCCAACTGTAATGATTTTCTTGGTCACAAAAAACTGCACGCTTGGATAGTTACGGGACTTATCAATTTAAATCTCCCCTCATATGTCGAACCTTCCCTCAAGCGGGCAGGTAGCGGACTACGGTGCTCTTATA-CTACGAATCTCGAGCTGGAGGGTCTTCCAGCATAAGTTTGACAACGAGGGGACACGATAGGAAAAAGCGTTTTGTTTGGATCTGCACACAATGCCGAAAATCCAAGTTCTAACTAAGTCCAAATAAGAAAAAAAAGATCAGTCTCGAGATAAAGTTCTGCTACCTGCCCACTACCTCTTGCGCACGGCCAACGAAAACACCAT--ACACCCTGTTTATCAGGTTCCCCCCTGCCTCGGAACGATAGCACTTAACAC-TTTGTCCGACATTGTGGGCGCTCAAGAGCTCGTGACAACAACCTAGCCCAGTGCTCACCAAAACCAAGGAAGTTATCTCCACTACCAAGTTTATCAACAACTTTCCGCTTAATACAGCTGATAATGTTATTACGGCAAACTTATCCATCTGAAACGTGGAACATTAGTGGGGAATTCCAGTTCGCAAGAAGGCCGACTACAGGAGTTTGATTCCCAATTCGCACATATTCCGCAAGGGAATGCTTCCCTTGTGAGGCACGTGCCCTAAAGGGGATCCACATCCCCGACAGCAATTTCGGGTAATGGGTGAACAGAAAAAGTTATACCGCAAGGGGCATCCCGTTCATACGTTAGACTTTTGTAACACAAGCGACAAGGCCATCCAAATTATAGACGCAGACTCGGTTTAGAAAGAAAATCAAATGATAAAAGATTAGGTACCCATTGTCCTCCGTATAAGAAACAACCGTGAAAAGCGAACCATCCACAACAACACCAATGCCGTCTGTAAGCGCGTTCTAACCCTTTCTAATGCAGAACCCGAATCGACGCAGCGATCCCCAAAACAGCAGTAAATTTTAAAT-AAACTTTTAACAGAGACTCATGGTGGAAGAGCACCACGGCACCGACCGAGCATAGAGAGCGTGAATTAGACATAGGTGATTGCCAAGGCGAGTCCAAAAATTTCCCTTTTTTGTTAGGGGGGAGTAGTCCTGGAAGCAGCTGGCGATTCCCGGATTACGGAATAAAATAAACTTGACTCACTTATTGTGAGACCCCTCCGCGGGAAACCAGCACAATTTGCGGGGGCACTCCTTTTTGCCGGTACACCGTGAATCGGACTTAAAGCTGTAGAGTGACTAGCTGTAGTGCCATAAGTAGGACGTTATGAAAAGACAGGAGTATCGAACGGGAATGGCATTGCGTATTATGGGAGTTTACATTAGGGCCGATTGGGCTCTGCTAGGGTGAAGGTGCTTCCCAGTATCGATAAACTAAATGGGAAATTCCCTCGCGGACCCTTGTCGGTACTAAATTAGTGATCAGGGCAATAATGGCAGACTGAAGGATCAGAGTCCGTCCCCCATGGCTTGANNNNNNNNNNNNNNNNNNNNNNNNNNNNNNNNNNNNNNNNNNNNNNNNNNNNNNNNNNNNNNNNNNNNNNNNNNNNNNNNNNNNNNNNNNNNNNNNNNNNNNNNNNNNNNNNNNNNNNNNNNNNNNNNNNNNNNNNNNNNNNNNNNNNNNNNNNNNNNNNNNNNNNNNNNNNNNNNNNNNNNNNNNNNNNNNNNNNNNNNNNNNNNNNNNNNNNNNNNNNNNN-TTTGGTTCCAAAATGCTATTTGCGCGTTGCCTGTTTGCATGACGCTTGAAATAATTTCCACTTTTTTTTTCTTTGGTGAGTTCTTTGCCATCTCGTAATGTGTTCCCTTTTTCCCCTACGCGCGGCTACCTCGACCATGCCTATCTTCTATCGTCCTTGCTATTCCTTATACCCTCAAACCTTTGCTTTCCTTTTTCTCTTCCGTCTTTCAGATACCTTACCGGGACTTAAATTGTTGACATATTTTCGTGTTCATTCAACAAAACTGATGTTGCTTCTGTTGTTTGCAATTCCATATACGCATCCCCTTTCTCCGTATTGGTCCTAGGTTAGACCTTGCTGTTTCTCTAACGAACATACTTATTTAACAATTCATAATTCTGCTTCTTCGTTAGTCTTCGTCTAACGCATATCCTTCGTATCTTCAATTGTCGTCGGACAGCACACTGACTCCTGCTTCTTCTTTTTTTTGACTCAAGTCAACACCTTACAGTTGTCCAAACTAACCTCTTCAACACGCAACCCCTTAATTATAAACTTCTTTTGCTTTATTCCTTCCATCGCCCTACAATATTGCTTCCTTTCCTCTCCTGTTATTAATGGCATCTACTGAAGAGGAAACATTATATACATTACATTACGGTGTTATAAGTTTCCGACCGTTTCCAATTACGCTCCTGTACACTCGGTGACCTTTGTCGTAAGAGCATGGCAAGTTCTTTACTCCGATTAGCTCCACACAATTACGCGCTCGCCCCTTTCCGTCCGTATACCTTTTTGTCTCCTCTTTGGGATTGAGCTAGAACCCTACGTGAGTTTTTCCATTTTTGTTGCTAACGTCCCCACGAGGCCCGTTCTACTATCTTACCTTTCCGTCTCGCAAGTTAAAAAGTCACTCTCTTTGTATCTTACTAAAACCTCTCAGTAGCCTTTCCGTAGTATTTGCTTTTCGTAGATTCATCCAAATGTACCCGAGATTATTGTTTTTCTAGGGCNNNNNNNNNNNNNNNNNNNNNNNNNNNNNNNNNNNNNNNNNNNNNNNNNNNNNNNNNNNNNNNNNNNNNNNNNNNNNNNNNNNNNNNNNNNNNNNNNNNNNNNATTCGCAGCCGGGTCGAGGCCCTCGCGTAGGTTAAGAGCTAATATATAACTAATAAGGCGAGAGTAGACGAACAAAGCCTCCACTCAGGAAACAAAAAACGCCTTTATGTTGTAGCATGTTACCAAACCCGGTCTCGGGACAGACAGCGACAAATGGGGCCTTGGCTCGGAAGGACGCTACATTAATACGGTTGCTTGATGGACATACAGAGGCCACGTAATGAACCACCTCAGACACTCCAGGTGGTCCGTGCGTTTCTATTCCCTCGTACACCAAACTTCGGGCGGATCGCCACCGCAGTCTGAACTAATGGTTTTGTTTGTTAGACACACGAGGTTCCGGAACCACTGGCCCAAGACCGTGGTAATGCCAAACAGCCGCACTTACAAGCGATTACCCGCGTTGACTAAGGGATGTATTGGAGTCGCCGAAGTCTCCATCTCCACTCTACACCTGTGGGGTTTCTGGGGTCTCTGTATTTGTTCC-CGACACTTATTAACTTATCCCCATCCGGATGCTTGTGTTCATCCGTTTCTAACCACCTCTACTCATGGATAAGGTTGATACAGCCTTTTGTATATGGGTAAGCATTAATGATGTTTTTTTTCCCTTGATTCGGATCTGGCCTTCATTCCTCATGCCTTAGTGGGTCTAACCTCGTTCTATTTCTTTTGTCCTATTTTATCGCCACCGTACATAATATACTTCAAACTGTTTTTCCTCTTCCTCCACTGACAATCCCACTTCCCATACAGATTTCACTTGCTCAATGGTTCTTTCTCTTTTTCTTATCAAGCTTTGCTGATTTGCTTCACGTTCGTGGACTAACTCTTGATCCCCATTTTCCTTCCTCTTAAATTCCTTCTTTCTTTCTCTTCTTAGATTGATAAGAGCATTGCTGTTACTCAGTATTCAACTGCCCCCATTTTTCCCTCTCTCTTTGCCTCTCCCTCATATGTTTTTCTCGTTTACTTGCGGCCACAACTTGCTGCTCACTCAATCTCTTTTCTTTTCGATCTCATTCCAATCGTTTCCGCTCCTGTTCCTCACAGCCTATCAGACATTCGTATAACGGCTCTTTTCAACATTTTACTCCTTTTACTCCTTTTCACCTTCTCTTGTGCCACGTGAAATTATTGAATTCCCTCTTTGTTCCCTCTCTCCCTATATCCTTTTCTTTTCTGTGTCCTGCACAATCCAAGGTACTGCCGTCACTGTTTTCTTTTTTATATCTTTCCCGCCATTACCCCTCGCCTTTTTTCTGTTAAGTAGGTAGCA
Breviceps  AACTGATCTTAAATTTACACATGCAAGTCTCCGCACACCAGTGAAAACGCCCAGGAGCCGGTATCAGGCACGCCCATAACACCTAGCTGCCACGCCCCCAAGGGTCAGCAGTGATAAACATTGTTCAAGCTTGACTCAGTTAAAGATATAGGGCCGGCCAATCCGGTGCCAGCCGCCGCGGATACACCGTGGCCCAAGTTGATACGGCGTAAAGCGTGATTAAACAAAGCCGTGATACGCCACAAACTGGGATTAGGAACCTGCCTAGCCGTAAACGCCAGGGAACTACAAGCACTTAAAACCCAAAGGACTTGACGGTGTCCCACCCCCTAGAGGAGCCTGTGCTATAATCGACAACACCCGCTCTGCTTTTCGACCAGCTTGTATACTTCCGTCGTAAGCTCACCGTCACCAACACGTCAGGTCAAGGTGCAGCCAACAAAAGTAATGGGCTACAATTTCTATACGAAAAGCGAAGGAGGATTTAGAAGTAAAAGAAAATAAAGTGTTCTTTTTAATTAGGTACTGGGACGCGTACAGACCGCCCGTCACCAGAAGAGGCAAGTCGTAACAAGGTAAGTATACTGGAAAGTGTAACAAAACATTTAGGTGATCAAAAAAACTGTACCGCAAGGGATTAATGAAAAAGCACATCAAAGCAGAGATTACTCTCGTACCTTTTGCATCATGGTCTAGCTAGCCAATCAAGCAAAATGTTACAGTTTGACCCCCCGAAAGTGAGCTACCTCAGAACAGCGAGCCAACCCATCTCTGTTGCAAAAGAGCGGGAAGATTCCTAGGTAGCGGCGAAAAACCTATCGAACTTAGAGATAGCTGGTTATTCAAGGATTTTAGTCCAACCTAAAAGCGCCACTCAAATAAGGTACAGCTTATTTGAGCAGGATACAACCTCACATAGTTGGCCTAAAAGCAGCCACCTCAAAAAGCGTCAAAGCTAATACCTATAACCAGACCCCCCCCATTGAATGACTCCATTATGGAAACCCTAATGCTAGAACAAGTAACAAATGTAAGTGTAAACCCAAAACCGCGCTAAAGCGTCAACCTTACACAAGAACATTTATGAAAGATTAAAAAAACCGGAAGGAACTCGGCAAACCCCGCCTGTTTACCAAAAACATCGCCTCCTGATAGGAGGTCCAGCCTGCCCAATGATTTAAATGGCCGCGGTACCCTAACCGTGCAAAGGTAGCGTAATCACTTGTCTACTAAATATAGACCTGTATGAACGGCACCACGAGGGCCACACTGTCTCCCCCCTTTAATCAGTAAAACTGATCCCCCCGTGAAGAAGCGGGGATTCAAATACAAGACGAGAAGACCCCATGGAGCTTTAAACCAAAGTTTTCGGTTGGGGCGACCGCGGAGCAAACCTCCACGACACCACAAAGGCTTGATCAACGAACCTAGTTACCCTGGGGATAACAGCGCAATCCATTTCAAGAGCCCATATCGACAATGGGTTTACGACCTCGATGTTGGATCGGGGTATCCCAGTGGTGCAACCGCTACTAAAGGTTCGTTTGTTCAACGATTAAAACCCCACGTGATCTGAGTTCAGACCGGAGCAATCCAGGTCGGTTTCTATCTATAGAGCTTGCCCTAGTACGAAAGGACCGAGCAAACATGGCCAATAAACTAATAAGCCATCTTGGTTGGTTACTCTTGGTGTGGGGGGGTTGTAAGGGATTTTGCTTGTTGGAAGGTGTTGGTGGGCTCGGTGATGGAGTTAATGGTTGGGTATTGGTCTTAATTTGTTGATGGGGTGTTTGGTGTTTATTGGTGGGCGCGGTCGGTTCGTTGTCCACCCAACCTGTTGGCGCGGTTTTAGGTCTTCTTTTTTATGGTTTTTGAGCCTTCACACACGGGCTTTTATTTAGTTTTTGGTTGGGTACTGTGGTGTCATTGTGGGTTTTGGGGTTTCTTTTTATTGGAGCTGTTATTTATAAGGCAAGGAGAGCAGCGTCGCCACGACGAAGGCAAGTAGGGCCTCAGATGCGAGGCCGGGCAAACAGGAAGTGATTTAGACAACGCTGCCTCTCCGGTAATCGGGAATAAGCCCTGCGCCGGCAGTGAAAGTGAGGGAAAGAGAAGCAGAGCGAGCGCAGCCACTTTGAATACAGTAAGGTAGAGAATTATCTCAACTTGCGTAAGAAAAGGTCTAAAGATTGT-ATAGGAGCCACCGAAGGCAAGCGAGGGAACCCTCCGAGGCCGACCTCATAGCCACACCTCCCGCGAGCGTAAGCCTCATGGAGCCGGAGGTCGGCTGGAACTGACGANTCGAGAAAAACAGGAAAAAGAATAGAGTATACAGCGTTGCGACCTGAGGTGCATCGGGCGCAAAGGAGGTAATAAAGCTGTGGCGGGAAAAACCAGTTGAGGTAATGTATCTAATTGTTCGGGGGTGATCATTTTCATGATGTAGGCACCTTATGTAATCGGACAGAAAGAGGGACTTAGGAGAGGAGCATCAGATCGGTTGTGGGGAGCGGGGGAAGAGAACAGCACACCGAGAGCTAGTGATCGCACCCAAAGTTCACGACTAAGGGAATAACGGGCGAAGGAACGGAAGGAGAGCGAAGTTGCTATCTTGATGAGGCAAGCCGGGTAAAGTGGTAAGGGAGAGGTGTGTAGGAGGTACGGACAGAAGGAAGGGATGGGGATTGCCAAGCGATG-AGGACGTACGACCGTCGCCTAGAGAGAA-------NGAAACAGGATGAAAAGTAGAGTATACAGCGTTGCGACTTTAGATGCGTGGGGCGCTAAGGAGGTAATAAAGATGTGACGGGGAAAACCCGTTGAGGTAATGTATTTAACGGTTCGGGCGTGGTCATTTTCGTGGCGTGGGCCCCTTATACAATCAGACAGAAAGAGGGCCAGAGAGGAAAATCTCGGACTAAGTAGGGGTCAGAAAACAGCACACCGAGTGCCGGAGATTGTTCCCAAAGTTCACGAAAAAGGGAATAACGGGCTACTAATCGATTGGTGGTGTAATTGCTTTCTCGATGGGTTAGGAAGGGATAAAAGGTAAGGGTGAGGGGTGTAGGATGTATGGACAGTTGGAAGGGATGGTCATGGTACCCTAACGTGGAGGTCACGTGCAGCTAATGGCTGGCGGGGTCCTCACTAATTAATTAAAACTGAGAAAAACATACCGTTTGCATCTACCTTTTTAAAAAATACCATCTGTGGACACCGGGATGTGAGTGAGTCCCAAACCTATCGACTCTTAATCTCAGATAAATAACAGACTGATAAGGGGTAAGAGACAGGCCACATGCTCTAGAAATGGGTTGTACCGTG-----------------------AACTAGACCTAATCCGCATGTTAGTCGTAGCTAAACTACTCAGTGAATCTTCCTAATAAATTAGTACAATAAATGGCTCTTTAACGAGTGATGAAAGGGCCTCAACTGTCTCTTATGACGAAGCTGTTAACACACATGGACTGTTTCAACAAACTCCTTGCTTCAGACTACGATTTATGGTTGGTATTTGGCGAAAATTGATAGTACCGCTTTGCTGACCGTACCAATTTACTCGGACAATAGAACGGCACAAACTAATGAGTAGTCCACTTACTCCTACTAGATGACCATAGTTATATGATAAACGCCAAAGAAGACTTAAATGAATATACTTGTAGATCGATTCAACTACTGATTACAAGACCTAATTATATATACTGGCCGCCAAGCATTGAAGAACAGTCATTCCATAAGAAGATCAATAACTCATCATTAGAGCTGCGCGAGAACGA----------------------CCAAAATCTRACAGACCACCTGTGAACTCATCTTCTGCCCCATTTCTTATGGAATACGATGCGCTTGGCCTATTTTTCTGTATTCAGATGATAATGTTTTCCCGGTTCACGTATTTCTTCCGTTATGAGTTCTTTTCTGTTTCGTCAGGTTTAAATAAGAGCGAAGGTTTACAGAGCCCACATATAGATTACACAATTAGCTTTATAAAAAAAAACGGATCGTTAATAAAACAAATAATTATCAAATTGAAAAGGCTAGTACCGTTCGCGATTAGACCAACGACTGTAATAAACTAAACTGATATAACCAAGTAAGGCTCTCTTGGGGATCACTTTATGCAAGCCACGCAAATCAGCTTTACGACAAATGTGTTAAATTAAAAATTTATGATGTAGA-CATACACAATCCTCGTGCCCCCCTCGCG-------TTTGACAGACCCCCTGTGAACTCATCTTCTGCCCCATTTCTTATGGAGTTCGATGCCCTTGGCCTATTTTTCTGTATTCAGATGATAATGTTTTCCCGGTTCATGTATTTCTTCCGTTATGAGTTCTTTTCTGTTTCGTCAGGTTTAAATAAAAGCAAAGCTTTACACAACAGTATAGATTACATTAGATTATAGAATAACGAATTGTTAATAAAACAAATAATTATCAAACTCAAAAGGCTAGTACCGTTCGCGATTAAACCAACAGGCGTAATGTAACAATTCATATACGCAAGTAAGGCTTTCTTGAGGATCACTTTAAACAAGCCACGCAAATCAGCTTTACGACAAATCTGTTAAATTAAAAAAGATACCCTGGGTCTGTACCTTTGGGGAGTTTAGTTTAGGCGATAGACTAAGTATGTAACGCTTGAGCGAAACGTAACCGGAGGTGGGTTCGGATACCGTGTGAGAGGGGTCATGCATCCCACCCTAAGTATCCAAGGCCTCGCAACATTTGAATACTCTAGCCACAGTAAAGACAGGTTTTTCCTTGTCAAGATGTCAACACGTGAGAACCATATAAGG----------------------TCCTGTACCCAAGTAAAGGGAAGGCTGCACTGGGTCGGAAGAATATGGGTGTGTAGAGGGACGGTATCGTGGTCAGCTAGGGAGTTGGAGGGAGACGAGCGGCGAGGCTTTAGATAATCGAAGTGAATGGAACATGCTTACTTCATGGGTGCGACAGATACCAGGAGGAATTGCACGAGGACAATATATCGAGTGGACGAGGGGCGGTGTATATACTGGACCGGTCATGTCTAAAACTGATCCTGATAGACTCGTGGGCCAAGAGGTGACTAGACCTAGGTCTGAGAGGGTTAATCTGAGGGTAAGAGAAGGCAATCAACGACCAAAAACACAAAAAGATGCACAAAGAGGGGTGTCCTGGACRGCAGCAGTTCAAACGTCTTTCGAGTCGCCTCTATCTCCTGGCTTAATATATGGAAAATTCAACGCGCGAAGCGGTAGGTGAGGAGTGA----------------------TTACATAAAGGGCACTGTCCTTCGGCTATTGTGGTATACACCGCCAATAACTGAGCCAACCACTATACCATGTGACTAGCTGTAAATTATTCGTTGTGGAGTTACCGGACCGAATCCACCGAGCCCCGGTAACAGAGCGCTCTGATGGAAACCATTTGATCTAGTTGATCAATACATGTAGCCTTCTAACGACATTGTTAACATGCTACAATGAAAAAAAGAGGTACGGAGATCCTCCTCAAAACAACGGGGGGGACGAAATTTAGCTCTGACGGCAAACAAGTCAGGGGGTTGATCGCCAGCTCGAGTCGAGTGGGGAGTAGACAAAGAATAACCTCTGGCCAGAATGGTAACGCAC-TCGGCGAAGCCCCCAATARGTTTCCCCACCGGAATTGATGAGGACTCACGGAACAAGYTAACTAATTGTTGAAAGGAATAGAGTGGGACGGATGCTAAGGCAAGAAGGGCTGGATTACTACAAAGATAAGCGTCCTRTCAGCCTGTTAATATAGACGGCTTCGTGTAAGAGTAAGGCACGAAAATCAATAAAGGCCCGACGAATAGCCGCTTGTAGAGACAACACTCAGGGTGTGACAAAATAAATAAAGAAGACGGGACGTAGGAAATGGGAGCGGAAGGAAGAATCAACTTATTCCGAAAACAAAAACTAGAAAAGCACTAATGGGACTGGAGGCTATTCCACAAACCAGACATGGATCTATAACACACAAGAGATTAGCTAAAGAAATAATGGAGCCAAAGAGGTTCCAGGA-TGTATAAAATATGCCATCAACGATCCTGACCTCGTCAGCGGATAAATTAGGACCAAATCAATATTCTTCCCAAGAATAGTAAATTGATCACGAGACTATTAGGGACCTTTTGGGCATCTAAGCCAAGAGTTAGACCTATTATATGGCCTATCAATAAGTCTATCTCGAACTATTGGAATAGACGCCATGATATATCTGGCCTCGCTTAGATCTCGCTTCACGCAATTTTGGAACAGAAGTCGAATCTAAACTATAANACCAGCGATGAAGGCTCTATCTTAATTAAAGAGTGGGACTTGCAATCCCGAGATGTGGGTTACACCCCCACGAGTCTTAGGCAGGCTAGTCCAAACAAGATAATTGATTTCGACTCAATAGATTATGGCTCAAACCCATAGCCTCCCCTAGAATGAAGCTCGTTGGTTTGAGCATTTAGCTGTTAACTAAATAATTATGGGATCGAGGCCCATCTTTCTAGGAGGGGTTAGTTAAAAATAACATGACCTTGTCAGAGTCAAATAACAAGTTAAACCCATGTACTCCTCCGGCCCTGGGGTGTTACATGTGAGGTTGCAAACCTCAAGAGGCGGAGTAGCCGCCAGGGCTTTAGAAAATAGCATAGTGGGAGTGCGGGGGGTTTTGATTCCTCAAGTGTGGGTTCGAGTCCCATTTTTCTAAGTTCTTGTAGTTGAATGACAGCAATAGTTTTTCGGGCTATCGGTCTAGGTTAGAGTCCTTGCAGGAATAACTTTTTTAGTATAGTACAAGTGGCTTCCAACCACTCAGCTCTGGTTCAACCCCAGAAAATAGTAGTGGACATAGTTTAATCAAAACATTAGGTTGTGATCCTAACAACGGAGGCTAATACCCCCCTGCTCACCGGAAAAGTGCCCGTAAGGACCTCCTTGATAGGGAGACCAATATGGGTTCAAACCCCATCTCTTCCTGCTTTTAAAGGATAACAG-TCTTCCCCTGGTCTTAGGCTCCAGAATTTCTTGGTGCAAGTCCAAGTAAGAGCTGTTAATAAAGCAAAACC-GGCC-ATGCAAAAGACCTAAACCCTTTCACCTATGGGTTCAAATCCCATTATTAACTCATTAAGAAGCTATAAGCGACAGCCTTTTAAGCTGTAGACAGGTGA-ACAACCACCCTTAATGAAGTAAAGTCAGCTAATAAGCTCTTGGGCCCATACCCCACAATGTCGGTTAAACTCCTTCCTTTACTAGCCTATATAGCTTATAAAGCACAGCGCTGAAAACGCTAAGATAGACCCTAAAAAGTCTTATAAGCACAAGATATAATTTAGTCAGAATGTTGGCTTTGGGGGCCAGTTGTGAGGGTTTAATCCCTCTATCTTGAGAGCTCGAAAACGAGTACTGCTAATCCTCCCACGGTTCAACTCCCTGGCGAACTCAAAGAAAGTGACAGAGTGGTGATGTGTTTGGCTTGAAATCAAATTATGGGGGTTCGATTCCCTCCTTTCTCGGTTTCAGTAGCTTATAAAGCATTGGCCTTGTAAACCAAAGAATGTGATAACCCCCCCTGAAACTAGAAATTTAGGTTAAAAGGGCCTTCAAAGCCCTAAGCAGGGCCAACCTCCCCCTAATTTCTGGGTAAGGTGGTCGAGTAGGCGGCGGGTTGTAACCCCGAGGACAGAGGTTAAAGTCCTCTTCTTACCACAAAATGTAGCTTAACAAAGCAACTCGCTTACACCGAGCCAATGTGTGTT-AACTCAGACCATTTTGAAACACTACTACCAACGTCGAAATTCACCCCCCACAACTAAACCAAGCTTCTAGTAACATACAATATCATGCACTTTATACAACACAGCCCTATACAACCTAACGCGACCTCGAGCAGTCACCAATCGCTCCGGACACCACACAGAGAAATTACCAGCGGCCAGACAGGCCCACCATTGATGAACCTCCCTCCATAGCCTCAACGCGGGAACGTGTGCTCACTCCGAAAAC-ACATCCACAAAAATTAGCCTCAACTTTTATGTATGATCAACAAAGCTCGACTAGGATCGTATAGAATCGGAAGTCTCACCGAGGTCTTATATCCAGCGCTTGTTCTAGATAAGGGCCTCGAGAGTGGTGCCTGCATTTGGAGAAACCTGACTAGAATGCTATGGTTGGAGACACTTATCTCCCTGAAACAAACCCTCCCAGTTACAGCATACGAACTCCTTTTAGTCTTCTATATTAATTATTCAATGGCGATACGACCGACCCAACGTTTCTGTGACCTACAACGGGCGCCATAAGCTCACAACGTACCACATCCCAAACTTCCGGAATGCATAGGCCGGACTAAAGCCGTATTTCATATTCCGCATCGAACCATCACTACCACCGGGTTACAGCAATGTACCCAGCAAGGCTGCCCCAGGGCACTAAGCACCTATTCACTCCACAAGCTCGAAATACCCACACCTGCACAACTACGATACAGTTACGTGTGTATATGCAGGCCGGGCAATTGGACGCAACTAACCTGATACAACAAACCTATCGACGTCCGGATTATACGGAACGCTGCAGGGTGTGTGTAGGTGGGCTGCTTCGGTGAACAAAACAAAATAATTTAGCCAAAGACCTCATTTACGTTCCTCTGCCACCGTAATCCAACGAGATTATCCATATAACCACTTAAAAAAAACACCAAATTCCTAACGAGACTCTGTGTGCCGAGCCCTTACTTCGGACTCCTGCGAGCCCCACTGACCTCCACAAGTATAACCCCAAGTATGTCCGGCGTGGTTTATTAATCCCCTTGTCTTTTCTTTCTTTTCCCCAGGTCAGTTCTACCTTACTCAATTTCTGTACTAGCTTTCCTTTTTCATATTGTTCACTCCCCATCTATGTCTCTGTCCTTTGTGAACCCCTCATTCAGCCCCTTCTTTTTACTGTTTGCTCTGTGTCCATCCGATTTATTCCCCTCTTCTCTCTCTTCTTTTTTTCTTATCTCTTACATTTTTTGTATAAACTCATTCACGTATTTCCGTTTT-TTCGATTCACCTACACACCGCGCGTACCCTCTTTTGTCTGCCCCTTCAAGTTCGTGTATACTCTTCTTCACCACGCTACCCAATTCACCCCCTTTTCGTTACGACATGATCATCTCTCCATGTCCTATGTCATTAGCCTTCGTTTCCGAATCCTCTTTATCCCCATATTCCTGTCCTTTGGGGGCAACATGATTCTCCTGATGGCTTTTATACATCTTATTTACTTCCCCTTCTAATCCCATCATCCCCCACCCTCCTTTTCTTCTCGTCCTCGTCCATTTTTATGAAATATTCTCTTTCCTTCTTTATGTCATTATCTCCACCCCACTGGTCTTTTCTCCTTTTCTCGCCTTTTGTTACAATTGCTCCAAGTTTCTTCTCGTCCAATTTTAATCCCTCTTCGGTTCTTTTCGAAATTTACATGAGTATCACCTTATCCTTCTCCCATTTTTTATACCTTCCTTTTCGGGCTGAGTTCGAATTTACTCCCCCTTTTTCACATACGCTCTCTTGTTGATCTTCATCTACTATGTCACATACCTCGCTTTCGCTTATGGAGTTGTCCTT-CTCTAATTTTTCTCTTGTTCCCTTGTGACATACTTCTCCTGATATTTCCCCTACCAGTAGCCTTTTCAGTCCCCTTGTCACTAAATACGTTCCTGGCTTTTCTCGCGGTTTTTCATCTCCCTATTGATTTTCCTTCACCACTTTCCTGTTCCCCACTATTCCTAGGCTCAATACTCCACCGAATTTCTATTCCTTTTTACATT--TTTCTTCCTTCCTTTGTCTAGTATTCCTTGTAGTTTTTTTGTGTGCAATCT-CCCTCCTTTTCTCCGACCTGTCTTTCCCGCAGCAATACTACTAGACATTTTTATTTCTTCTCCCTCCCTACCTTTCCCCTTTTTAAACAGCGTTTCCTATACCTATATACTTTTCTCTTTCGATTATCCGATGAACACATTTAATTTTTTCTTTTTCCGATTTTTTGGAGTGTTCTTTTGGAAGGGACACCCTACTTAAGTGATGTTTCCGGTTTACCCTATAATTCATTTCTTTCCCGACCATCTACGTCCCTAGCCCTCCTTACGCTTTCGTTTTTGTCCTTAAAACCTCCGTGTGCCCCTTCCCGCTCAAATAATTCACCCGATGTTTTCTGTATCATCTTATCCACTTACTTTTGCGCTTAATAAAAATGATGGTAACTCTCCCGTCTGGTCTTGCCTTCGTACAACTTACTATCCCACTCTCTCTTCCCTCCTAGTGTTTACCTGACGCTTTCAAACACTAGTTTGGTTCGTTTAATTTCACCTCACTCCATATGCTTTCCTCTTTCTATCTACCCTACGCCCTTTATGATTTAATTATCGTAACGCAGTTATATCCTACTAGCACGTTACATCCTCTCACCCCCACTTTATTTTTAACC-CTCCAACAAAAAAAACCCATATCTAACAGCTACCCACGCGAAAACAGCCTCCGTAGTGAAACGAACAAAAACCCCGAGGGAATTCACGAGTGAACTAGGAAGTCTAATGAACCTGGCGAATGCGCCCTTACGGACGTCCCAGCACTATCAAGCAGCCAAAGCTAACTCAAACGCATACAGGTGGAACACCCATAGTTTAGCCGTAAAACATACACGATATAATTGAATAGTCTCTTCTAAAATCCTACCTAACACATCAATACCTCGGCCCCTGTTCACCAACGCTACGACACGCAATGATCAGCTTTCCCATACAAACCCATTCTAAATCCAACCCCAACATAATCGTTTCGTAATTTCAACCTACGAGCGTAAAAATTATCATACCTAAGCCTGCCGCCATTCTCCACCGACAAAAAGCGGCCCGTAGAGGCCCCAACCGTAATGATTTTTTTGGTCACAAAAAACTGCACGCTAGGATAGTTACGGGGCTTATCAATTCGTGACTCCCCTCATATGTCGAACCTACCCTCAAGCGGGCAGGTAGCGGACTACGGTGCTCTTAAC-CGATAAATCTAGAGCTGAGGAGTCTCCCAGCATCAGCTTGACAACGAGGGGACACGATAGGAAAAAGCGCGTTGTTTGGATCTGCACACAATACCGAATATCCAGGTTCTAACTAAGTCCTAATAAGCAATTAATGATCAATATGGAGATAAAGTTCTGTTACCTGCCCACCACATATAACGCACGACCAACGAAAACACCAT--ACACCCTGATTACTAGCTTCCCCCTTGCCTCGGAACAATAGCACTCAACAT-TTTTTCCAATATTGTGGGCGCTCAAGAGCTCGTGACAACAACCTAACCCAAAATATACAAATTCCAAGGAAGTTATACCCATTACCAAGTTTCCTATGAAACAACCGCTTAATACAGCTGATAATGTTATTAGAGCAGACTTATCCATCTGAAACGTGGAATGCTAGTGGGGAATTCCAGTTCGCAAGAAGGCCGACTACAGGAGTTTGATTCCGAATTCACCCCCACCTAGGAAGGGAATGCTTCCCTCGTGAGGCACGTGCCCTAAAGGGGATCCACATCCCCAACAGCAATTTCGGATAATGGATGAACAGAAAAAGTTATACCGTAAGGAGCACCCCGTTCATACGTTAGATTCTTGTAACACAAGCGACAAGGCCAACCAAATTATAGACGCAGACTCGGTTTAGGAAGAAAATAGAGTGGTCAAAGATTAGATACCCATTGTCCCCCGAAAGAGAAACCACCGTGAAAGGTAACCCACCCACAACAACACCAAAGCCGAGCGTGAGAGCGTTTTAACCTTTTGTAATGCAAAACCCGAATCGAGGCAGCAACCCCCAAAACAGCAGAAAATTTACAAA-AAACTTTTAACAGAGAATCATGGTGGAAGAGCACCACGGCACCGACCGGGCATAGAGAGCGTGAATTAGACGCAGGTGATCGCCAAGGCGAGTCCAAAAATTCCCCTTTCCCGTTTGGGGGGAGTAGTCCCGGAAGCGGCTGGCGATTCCTGGATTACGGAATAAAACAAACCTGACTCACCTGTTGCAAGACCCCTCCGCGGGAAACCAGCACAATTTGCGGGGGCGCTCCCTTTTGCCGGTACACCGTGAATCGGATTTAAAGCTGTAGAGTGACTAGCTGTAGTGCCATAAGCAGGACGTTATGAAAAGACAGGAGTATCGAACGGAAATCGCATTGCGTATCTAGGGCAGAGCGATTAGAGCCGATTGGGCTCTGCTAGGGTGAAGGTACTTCCTAGCACCAATAAGCTAAATAGGACATTCCCTCGCGGACCCTTGTCGGTACTAAATTAGTCATCGGGACAATAATGGCAGACCTAGAGAACAGAGTCTGTCCCCCATGGCTTTGGCTCAAAGTATCTCATTTTTCTCTGCTACCTGGATAATTGACTATTACTATAGGTTTTCTTGTAGATCTTACCAGAGCGATTCAATTACGTGTCCTTTCTCATTTCGTCATAGAATGAGTACAAAGTAGCTGTGTTATTTGTTTCGTTTTTGAGTTTCATCACAGAAAGACTACCTTTTTCTTCGGTCAATGTCTACTGTTGTTATAGATAACTAAGTCTCAC-TTCGGTTCCAAAATGCTATTTGCGCGTTGCCTGTTTGCATGACGCTTGAAATAATTTCCACTTTTTTTTTCTTTGGTGAGTTCTTTGCCATCTCGTAATGTGTTCCCTTTTTCCCCTACGTGCGGCTACCTCGATCACGCCTATCTTCTATCGTCCTTGCTATTCCTTATACCCTCAAACCTTTGCTTTCCTTTTTCTCTTCCGTCTTTCAGATACCTTACCGGGACTTAAATTGTTGACATATTTTCGTGTTCATTCAACGAAACTGATGTTGCTTCTGTTGTTTGCAATTCCATATACGCATCCCCTTTCTCCGTATTGGTCCTAGGTTAGACCTTGCTGTTTTTCTGGTCGTTTCACCTATTTAACAATTCATAATTCTGCTTCTTCGTTAGTCTTCGTCTAATGCATATTTTTCGTATCTTCAATTGTCGTCGGACAACACACTGACCCCTGCTTCTTCTTTTTTTTGACTCAAGCTAGCATCCCACAGTTGTCCAAACTAACCTCTTCAACACGTAACCCCTTAATTATAAACTTCTTTTGCTTTATTCTTTCCATCGTGCTACAATATTGCTTCCTTTCCTCTCCTGTTATTAATAACATCTACTGAAGAGGAAACATCATCTACATTCCACTACGATGTTATAAGTCTCCGTCCGTTTCCAATTACGCTCCTGTACACTCGGTGACCTTTGACGTAAGAGCATGGCAAGTTCTTTACTCCAATTAGCTCAACACAATTACGCGCTCGCGCCTTTCCGTCCGTATACCTTTTTGTCTTTTCTTAGGGATCGAGCTAGAACCCTAAGTGAGTTTTTCCATTTTTGTTGCTAACGTCCCTACGAGGCCTGTCCTACTATCTTACCTTTCCGTCTCGCAAGTTAGAGAGCTACTTTCTTTGTATCTTACTAATACCTCTCAGTAGCCTTTCCGTAGTATTTGCTTTTCGTCGATTAATCCAAATGTACCCGAGATTATTGTTTATCTAGGGCTATCTCAACGTTGGCTAACAAATCACGAACTTCCATTTTTTTGTCTATTCTATCTAAAATGCCTAATTTATCTCAATTTTGGTCTCTACCTAGATTTGTAGGAATTCACAGTCGGGTCGAGGCCCTCGCACAGGTTAAGAGCTAAAACAAAACTAAAAAGGCGAGAGTAGACGAACAAAGCCTTCATTCAGGAAACCAAGAACGCCTTTATGTTGTAGCGTGTTACCAGTCCCGCTCCCGGGACAATCAGCAACAAAAGGGGCCTTAACTCGGAAGGACGCTACTTTAATTCGATTGCTTGATGGACATACAGAGACCACATTATAAACCACGTCAGACACTCCAGGAGGTCCATGCGATTCTATATCCCAGTACACCAAACTTCGAACGGATCGCCAACGCAGCCTGAATTAATGGTTTCGTTTGTTAGACGCACGAGGTTCCAGATCCACTGGCCTAAGGCCGTGGTGATGCCAAACGGCGGAACTTACAAACGGTTACTCGCGTCGGCTAAGGGATGTATTGGAGTCGCCGAAGTCTCTATCTCCCGTCTATCCCTGTGGGGTTTCTGGGGTCTCTGTATTTGTTCC-CGACACTTATTAACTTATCCCCATCCGGATGCTTGTGTTCATTCGTTTCTAACCACCTCTACTCATGGATAAGGTTAATACAGCCTTTTGTATATGGGTAAGCATTAACGATGTCTTTTTTCCCTTGATTCGGATCTGGCCTTCATTCCCCATGCCTTAGTGGGTCTAACCTCGTTCTATTTCTTTTGTCTTATTTTAACGCCACCGTACATAATATACATCAAACTGTTTTTCCTTTTCCTCCATTGACAATCCCACTTCCCATACAGATTTCACTTGCTCAATGGTTCTTTCTTTTTTTCTTACCAAGCTTTGCTCACTTGTTTCACTTTCGTGGACTAACTTTTGATCCTTATTTTTTTTCCTCCTAAATTTCCTTATTCTTTCTCTTCTTAGATTGATAAGAGCATTGCTGTTACTCAGTATTTAACTGCCCCCATTTTTCCCTCTCTCTTTGCCTCTCCCTCATATGTTTTTCTCGTCTACTTGCGGCCACAACTTGCTGCTCACTCAATCTCTTTTCCTTTCGGTCTCATTCCAATCGTTTCCGCTCCTGTTCCTCACAGCCTATCAGACATTCGTATAACGGCTCTTTTCAACATTTTACTCCCTTTACTCCTCTTCACCTTCTTTTGTGCCACGTGAAATTATTGAATTCTCTCCTTGTTCTCTCCCCCCCTATATCCCTCTCTTTTTTGTGTCCTACACAATCCAAGGTACTGCCGTCACTGTTTTCTTTTTTATATCTTTCCCGCCATTACCTCTTGCCCTTTTTCTGTTAAGTAGGTAGCA
BUEBUE     AATTGCTTCTCAACTTACACATGCAAGTCTCAGCACACCCGTGAAAACGCCCAGGAGCTGGTATCAGGCACGCCCACAACACCTAGTAACCACACCCCCAAGGGTCAGCAGTGATAAAGATTGATGAAGCTTGAATCAGTTAGAGTAAAAGAGCCGGCCAACATGGTGCCAGCCGCCGCGGCTAGACCAGGGCTCAAGTTGATACGGCGTTAAGCGTGGTTAAACTTAGCTGTGAAAAGCTACAAACTGGGATTAGATACCTGCCAAGCCGTAAACGCCAGGGAATTACGAGCGCTTAAAACCCAAAGGACTTGACGGTGACCCACCATCTAGAGGAGCCTGTTCTATAATCGATAATCCACGCTCCGTTTCTTGCTCAGCTTGTATACCTCCGTCGTAAATTCACCGTCGCCAATACGTCAGGTCAAGGTGCAGCTCATGAAAGCAATGGGCTACAATTTCTAAACGAAAAACGAAGGCGGATTTAGTAGTAAAGGGGAGTAGAGAGCCCCCTTTAATCTGGCCCTGGGACATGTACAAACCGCCCGTCACCAGAAGAAGCAAGTCGTAACATGGTAAGTGTTCTGGAAAGTGCGATAAAACATTTAGGTGATCGAAAAATTAGTACCGCAAGGGAAAGATGAAAAAGCTTCTAATAGCAGAGATTACACTTGTACCTTTTGCATCATGGTCTAGCAAGTCTACCAAGCAAAACGTTTTAGTTTGACCCCCCGAAAGCGAGCTACTTCAAAACAGCGAGCGAACCCGTCTCTGTAGCAAAAGAGTGGGATGATTTTCAAGTAGCAGTGACAAGCCTACCGAGCTTAGAGATAGCTGGTTATTCAAGAATATTAGTTCTACCCTAAGGAGCTATTCAAGTAAGGCACAGCTTACTTGAAAAGGATACAACCTAACCCAGTGGGCCTAAAAGCAGCCATCTCAAAAAGCGTTAAAGCTAATACCACAAATTTTAACCCTACTATTGAATGAATCCATTATGGATGACACCATGCTAGAACTAGTAACAAATATAAATGTAAGCCAAAAACCCTTCAGCCCCGTTAACCTAACACTAGAGTATTCTGGAAAGATTTACAGAGAGAGAAGGAACTCGGCAAATCCCGCCTGTTTACCAAAAACATCGCCTCTTGATAAGAGGTCCAGCCTGCCCAGTGAGTTCAACGGCCGCGGTACCCTGACCGTGCGAAGGTAGCATAATCACTTGTTCTTTAAATAGGGACTAGTATCAACGGCATCACGAGGGTTACACTGTCTCCTCCCTCTAATCAGTGAAACTGATCTCCCCGTGAAGAAGCGGGGATTTAAATATAAGACGAGAAGACCCCATGGAGCTTCAAACCCAGGTTTTAGGTTGGGGTGACCGCGGAGTAAACCTCCACGACTATTCTAAGAATCGATCAACGAACCAAGTTACCCTGGGGATAACAGCGCAATCCACTTCAAGAGCCCATATCGACAATGGGTTTACGACCTCGATGTTGGATCAGGGTATCCCAGTGGTGCAGCCGCTACTAATGGTTCGTTTGTTCAACGATTAAAACCCTACGTGATCTGAGTTCAGACCGGAGCAATCCAGGTCGGTTTCTATCTATAGAGCTACTTCTAGTACGAAAGGATCGGAGTAGCATGGCCAATACTGAATCAAGCCATATCGGTAGGGTACTCTTGGTGTGTGGGGGTTGTAAGGGGTTTCGTTCGTTGGAAGGTGTTGGCGGGCTCGGTGAGGGAGTAGGTTAGAAATTGGTGGTTTTTAGTTGGTGTATAGGTATTTGGTGTCCATTGGTGGGCGCGATCGGTTTGTTCTCCACCCAACCTGTTGGCGCGGTTTTAGGTGTTCTTTTTTATGGTTTTTCAGCCTTCACACACGGGGCTCTATCTAGTTTTTGGTTAGGCGTTCAAGGGTCATTCTGGGTTTTGGGGTTTCTTTTTATTGGAGCTGCTATTTATAAGGCAAGGAGAGCAGCGTCGCCACGACGAAGGCAAGTAGGGCCTCAGATGCGAGGCCGGGCAAACAGGAAGTGATTTCGACAACGCTGCCTCTCCGGTAATCGGGAATAAGCCCTGCGCCGGCAGTGAAAGTGAGGGAAAGGGAAGCAGAGCGAGCGCAGCCACTTTGAATACAGTAAGGTAGAGAATTATCTCAACTTGCGCAAGAAAAGGTCTAAAGATTGTAATAGGAGCCACCGAAGGCAAGCGAGGGAACCCTACGAGGCCGACCTCATAGCCACACCTCACGCGAGCGTAAGCCTCATGGAGCCGGTGGTCGGCTGGAACTGACGACTCGAGAAAAACAGGAAAAAGAATAGAGTATACAGCGTTGCGACCTGAGGTGCATCGGGCGCAAAGGAGGTAATGAAGCTGTGGCGGGAAAAACCAGTTGAGGTAATGTATCTAATTGATCGGGGGTGGTCATTTTCATGGTGTGGGCATCTTATGTAATCGGACAGAAAGAGGGACTTAGGAGAGGAGCATCAGATCGGTTGCGGG-AGCGGGGGAAGAGAACAGCACACCGAGAGCTAGTGATCGTACCCAACGTTCACGACTAAGGGAATAACGGGCGAAGGAACGGAAGGGGAGCGAACTTGCTATCTTGATGAGGCAAGCCGGGCAAAGTGGTAAGGGAGAGGTGTGTAGGAGGTACGGACAGGAGGAAGGGATGGGGATTGCCAAGCTATGAAGGACGTACGGGGGTCGTCTAGAGA-------GCGAAAAACAGGAAAAAAAGTAGAGTACACAGCGTTGCGACTTTAGATGCGTGGGGCGCTAAGGAGGTAATAAAGATGTGACGGGGAAGACCCGTTGAGGTAATGTATCTAACGGTTCGGGCGTGGTCATTTTCGTGGCGTGGGACCCTTATACAATCAGACAGAAAGAGGGCCAGAGAGGAGAATCTCGGACTAAGGAGGGGTCAGAAAACAGCACACCGAGTGCCGGAGATTGTTCCCAAAGTTCACGAAAAAGGGAACAACGGGCTAAAAATCGATTGGTGGTGTAATTGCTTTCTCGATGGGCTAGGAAGGGATAAATGGTAAGGGTGAGGGGTGTAGGATGTACGGACAGT------------TCATGGTACCCTAACGTGGAGGTCACGTGCAGCTAATGGCTGGCGGGGTCCTCACTAATTAATTAAAACTGAGAAAAACATACCGTTTGCATCTACCTTTTTAAAAAATACCATCTGTGGACACCGGGATGTGAGTGAGTCCCAAACCTATCGACTCTTAATCTCAGATAAATAACAGACTGATAAGGGGTAAGAGACAGGCCACATGCTCTAGAAATGGGTTGTACCGTGCCGGATTACTACTGACAACTTCGAACTAGACCTAATCCGCATGTTAGTCGTAGCTAAACTACTCAGTGAACCTTCCTAATAAATTAGTACAATAAATGGCTCTTTAACGAGTGATGAAAGGGCCTCAACTGTCTCTTATGTCAAGGCTGTTAACACACATGGACTGTTTCAACAAACTCCTTGCTTCAGACTACGATTTATGGTTGATATTTGGCGAAAATTGATAGTACCGCTTTGCTGACCGTACCAATTTACTCGGACAATAGAACGGCACAAACTAATGAGTAGTCCACTTACTCCTACTAGATGACCATTGTTATATGATAGACATCAAAGAAGACTTAAATGAATATACTTGTAGATCGATTCAACTACTGATTACAAGAACTAATTATATATACTGGCCGCCAAGCATTGAAGAACAGTCATTCCATAAGAAGGTCAATAACTCATCATTAGAGCTGCGCGAGAACGAATTGGTGATACGACATAATAATCCAAAATGTAACAGACCACCTGTGAACTCATCTTCTGCCCCATTTCTTATGGAATACGATGCGCTTGGCCTATTTTTCTGTATTCAGACGGTAATGTTTTCCCGGTTCACGTATTTCTTCCGTTATGAGTTCTTTTCTGTTTCGTCAGGTTTAAATAAGAGCGAAGGTTTACAGAGCCCACATATAGATTACACAATTAGCTTTATA-AAAAAAACGGATCATTAATAAAACAAATAATTATCAAATTGAAAAGGCTAGTACCGTTCGCGATTAGACCAACGACTGTAATAGACTAAACTGATATAACCAAGTAAGGCTCTCTTGGGGATCACTTTATGCAAGCCACGCAAATCAGCTTTACGATAAATGTGTTAAATTAAAAATTTATGATGTACACCATATACAATCCTCGTGCCCCCCTC-------AGATTTAACAGACCCCCTGTGAACTCATCTTCTGCCCCATTTCTTATGGAGTTCGATGCCCTTGGCCTATTTTTCTGTATTCAGATGATAATGTTTTCCCGGTTCATGTATTTCTTCCGTTATGAGTTCTTTTCTGTTTCGTCAGGTTTAAATAAAAGCAAAGCTTTACACAACAGTATAGATTACATTAGATTATAGAATAACGGATTGTTAATAAAACAAATAATTATCAAACTCAAAAGGCTAGTACCGTTCGCGATTAAACCAACAGGCGTAATGTAACAATTCATATACGCAAGTAAGGGTTTCTTGAGGATCACTTTAAACAAGCCACGCATATCAGCTTTACGACAAAT-----------------ATACCCTGGGTCTGTACCTTTGGGGAGTTTAGTTTAGGCGATAGACTAAGTATGTAACGCTTGAGCGAAACGTAACTGGAAGTGGGTCCGCCTAGCGCGTGAGAGGGGTTGTGCATCCCACCATTAGTCTCCAAGGCCCCGAAACATTTGAATACTCTAGCCACAGTAAAGACAGGTTGTTCCTTATCAAGATGACGAAACGTCAGAAACATATAAGGAGCCATCCCCGCAAGGAGTCCGTCCTGTACCCAAGTAAAGGGAAGGCTGCACTGGGTCGGGATAATATGTGTGTGCAGAGGGACGGTATAATGGTCAGCTAGGGAGTTGGAGGGAGACGAGCGGCGAGGCTTTAAAAAAGCAAAGTGAATGGGACATGCTTACATCACGGGTGCGACAGATACTAGGAGGAATAGCATGAGGACAATATATCGAGTGGACGAGGGGCGGTGTGTATACTGGACCGGTCATGTCTAAAACTGATCCTGATAGACTCGTGGGCCGAGAGGTGACTAGACCTAGGTCTGAGAGGGTTAATCCGAGGGTAACAGAAGGCAATCAACGACCCAAAACACAAAAAGATGCACAAAGAGGGGTGTGCTGGACGGCAGCAGTTCAAACGTCTTTCGAGTCGCCTCTATCTCCTGGCTTAATATCTGGAAAATTCAACGCGCGAAGCGGTAGGTGAGGAGTGAATTACTCAAAGCCTAATGAGGGTTGCTTAAAGGGCACTGTCCTTCGGCTCTTGTGGTATACACCGCCAATAACTGAACCAACCACTATACCATGTGACTAGCTGTAGACTATCCGTTGTGCAGTTACCGGACCGAATCCACCGAGCCCCGGTAACAGAGCGCTCTGATGGAAACCATTTGATCTAGTTGATCAATACATGTAGCCTTCTAACCACATTGTTAACATGCTACAATGCAAAAGAGAGGTACGGAGATCATACTCGAGACAACGGGGGGGACAAAATTTAGCTCTGACGGAAAACAAGTCAGGGGGTTGATCGCAAGCTCGTGTCGAATGGGGGGCCGGCGAAGAATAACCTCTGGCCAGACTGGTAACGAAAATCGGTAAAGCACCCAGTACGTTTCCCCACCGGAATCGACGGGGACTCACGGAACAAGCTCACTGATAGGTGAAATTCTTTGAGTGGGACGGATGCTAAGGCAAGATGGGTTGGATTACCACAAAGATAAGAGTCCTGTCAGCCTGTTAGTAACGACGGCTTCATGTAAGAGTAAGGCACGAACATTAATAAAGGCCCGACGAATAGTAATCTGTAGAAACATCGGTCAGGGTGTGACAAAATAAGTAAAGAAGACGAGACGTAGGGAATGAGAGCGAAAGGAAGAATCAACTTGTTCGGAAAACAAAGACTAGAAAAGCACTAATGGGACTGAAGGCTATTCCACAAACCAGTCATGGATCTATAACACACAAAAGATTAGCTAAAGAAATAATGGAGCCAAAGAGGTTCCAGGACTTTATAAAATATGCCCTCAACGATCCTGACCTCGTCAGCGGATAAATTAGGACCAAATCAATATTCTTCCCAAACTTGGCAAATTGATCACGAGACTATTAGGGACCTTTTGGGCATCTAAGCCAAGAGTCAGACTTATTATATGGCCCACTAATAAGTCTATCTCGAACTATTGGACTAGATGCCATAATATATCTGGCCTCGCTTAGGTCTCGCTTCAAGCAATTTTGGAACAGAAGTCGAATCTGAACTATAATACCAGCGATAAGGGCTTTATCTTAATAAAAGAGTTTGAGTTGCATTCAAGATATGTAGGTTAATGTCCTGCAAGTCCTAGAGGCGCTAGTCCAACCAAGACACCTGATTTCGACTCAGCCAATTATGGTTTAAACCCATAGCCCCTCTTAGAATGAAGCTCGCTGGATAGAGTGTTTAGCTGTTAACTAAAATATTGCGGGATCAAGGCCCGCCTTTCTAGGAGGAGTTAGTTAAAA-TAACATTACCTTGTCAAGGCAAAATTACTAGTGAAACCCTTGTACCCCTCTGGCCTTGAGGTGTTACACGTGCGGTTGCAAACCACAAGTCGC-AGATAACTGCCAGGGCTTTAAAGAAAAGCATGGTGGAAGTGCGAAGGGTTTTGATCTCTTAGGCATAGGTTCGATTCCTATTTCTTTAAGTTTTTGTAGTTGAATA-CAGCAGTAGTTTTTCAGACTATAGGTCTAGGTTAGAATCCTGGCAGAAACAATTTTCTTAGTACAGTACAGATGACTTCCAATTATCAAGTCTTGGCTAAAACCCAGGAGAAAATAGTGGACATAGTTTAACTAAAACCTTAGGCTGTGGTTCTAAAAATGAGGGTTAATACCCCTCTGTCCACCGGAAGTGTGCCCGTAAGGACCTCCTTGATAGGGAGGATCATATGGGTTCAAACCCCATCACTTCCTGCTTTTAAAGGAAAAAAGTC-TTCCTCTGGCCTTAGGAGCCAGCATCTCTTGGTGCAAATCCAAGTAGAAGCTATTAGTGTAGCAGAGCTCGGTTATGCG-AAAGTCCTAAGCCCTTTCAACCAGGGGTTCAAATCCCCTCACTAATTCATTAAGAAGCTATAAGCGACAGCCTTTTAAGCTGTAGATAGGTG-CC-GACCACCCTTAATGAAGTAAGGTCCGCTAATAAGCTTTTGGGCCCATACCCCCAAATGTTGGTTAAAATCCTTCCCCTACTAACCCTTATAGCTTAAAAAGCGTAGCGCTGAAAACGCTAAGACGGACCCTAAAAAGTCCTGAGAGTACAGGACATAGTTTAAATAGAATGCCGGCTTTGGGGGTCGGAGATGAAGGTTAAATCCTTTTGTCTTGAGATCTAGATAATGAGTACTGCTAATTCCTCCATGGTTCGATTCCACGGCTAGCTCGAAGAAAGTGACAGAGAGGTCATGTGTCTGGCTTGAAACCAGGGTACGGGGGTTCAATTCCCTCCTTTCTCGGCCCTGGTAGCTTAAAAAGCATTGGTCTTGTAAGCCAAAGATTGTAATAAACCTTCCCAGAGCTAGGAGTTTAGGCTAAAAAGGCCTTCAAAGCCTTAAGTAGGGGTTAAACCCCCCTAATTTCTGGGTAAAGTGGCCGAGCAGGCGGTGGGTTGTAGCCCCAAAGACAGAGGTTTAAGTCCTCTCTTTCCCACAAAATGTAGCTTAATAAAGCCTCTCGCTTACACCGAGATAATGCCTGTTTAAATCAGACCATCTTGAAAAACTACTATCACTGGCTACGGACACTCTTCACTAATCCACGATCCATTTAATTACAAACAATCGTATGTACTTGAATCCGAAACGCTCTATACAACCTCATGAGGCCTCGAGCAGCCACCAGTCGCCCCGGACACCACGCAAAGAAACTACCGGTGGCCAGATAGGCTTACTATTGATGATAATCTCGTCATGCCACCAACGAGGGAACGTGTGCTTATTCCGAAAGCGACAACCGCAAAAAGTAGTCGCGACTTCTATGTCCGATCAACAGAGCTCGACTAGGATCGTTTGGCATCGGATGTCTCACCGAGGTTTTATATCCAGCGCTTGTTTTAGATAAGGACCTCGAGAGTGGTGCCTGCATTTGGAGAAACCTGGCTGGTACGCTATGGTTGGAGACACTTATCTACCTGAGGAAAACCCTCCCAGTTACAGCATATGAACTCGTTATAGGGGTGACCGGCGACTTTGCACCGGCGATACGACCGACCCAACGTGTCTGTGACCTACAACGGGCGCCTTACACTCACTCCAGACCATATCCCAAATTTGTAGAAAGCATAGGCGGGACTACAGCAGTCGTTCATCACCCAGGAAGAACAACCCCTAGCCCCGGGTTACAGCAACGTACCCAGCAAGGCTGCCCCAGGGCACTAAGCACCGATTCACTATGCACGCATGAAATACTCACTTCTGTATAACTACGATACAGTAATGTGTGTATATGTAGGTCGGGCAATTGGACGCAATTAACCGGGTACTTTAGGCCCATTAGCGTCTGTATTGTATGGAACGCTGCTGGGTGCGTGTAGGTTGGCTGTTTCGGTGAACAAAACAGGCTCGGCTAATTAGAGTCCTTTTTTACGTTCCTCTGCCACCGTAATCCCACGAAATCAAACATCTTTCCAAGTAACGTAGTGAGCAAGTTCCAAACGCGACTCTGTGTGCCGTGCTCTTACTTCGGATTCCTGCGAGTCCCACTGACCCCCATGAATGTAACACCAGGTGTGTACGGCGTGGTCTGTTAATCCCCTTGTCTTTTCTTTCGTTTCCGCGAGTCAGTTCTACGTTACTCAATTTCTACCCAGGTTTTCCTTTTTTGTATTGTTCACTCCCCATCTATGTCTCTGTCCTTTGTGAACCTCTCATTCAGCCCCTTCTTTTTACTGTTTGCTCTCTGTCCATCCGATTTATTCCCCTCTTATCTCTCTTCTTTTTTTCTTATCTCTTACATTTTTTGTATAAACTCATACACGTTCTTTCGCTTTCTCCTATTGACATCACCCTCGTGCGTACTCACTTTCGTCTGCCTCTTGAAGTTCGTGTATACTCTTCTTCACCACGCTACCCAATTCACCCCCTTTTCCTCACGACGAGATTTTCTCTTTATGTCCTATGTCATTAGTCTTCGTTTCCGAATCCTCTTTATCACCACATTTCTGTTCTTTGGGCGTAACATGATTCTCCTGATGGTTTTTATACATCTTATTTATTTCCCTTCCTTTTCCCATTATCCCGCATCCTCCTTTTCTTCTCGTCCTCGTCCATTTCTATTAAACTTTCCCCTTCCTTCTTTATGTCATTCTCCCCACCCCTTTGAGCTTTTCTCCTTTTTTCGCCTTTCCTTCCCAGTGCTCCCACTCTTCTCTTGTTCACTTTTAACCCCTCTTCGGTTCTCTTCGAGATGTACAAGAGTATCAGCTTATTCTTCTCCCATTTTTTTTACCTTCCTTTTCGGGCAAGGTACGTATCTACTTGCTCTTTGTTATACCAGCTTCCTTGCCGATCTTTATCTTTTATGTCACATACCTCGCTTTCGCTTATGGAGTTGTCCTTGAATTAACACTTTTCTTGTTCCCTTGTGACATACTTCTCCTGATATTTCCTTTACCGCACGCTTTTTCAGTCCCCTTGTCACTAAGCAGGCTTTTGGCCTCTCTCCCGGTTTTTAATCTCCCTGTTGATTTTCCTTCGCCCCTTTTTTATTTCCCACTATTGCCAGGCTCAATACTACTATGAACTTTTATTCCTTTTTACTTT---TATTTCTCTCTTTTGTCTAGTATTCCTTGTAGTTTCTTTGTGTGCAATCA-TTTTCCTTTTCTCCGACGTGTCTTTCCCGCAGCAATCCTATTAGAATTCTCACTTCC--CTTTCTAACTAACTTTCTTCCTTCCCATTAAAGTGTTTCTTACCTATACACATTTCTCTTTCGATTATCTGATAAACATACTTAATTTTTTCTTTTTCCCATTCTTTGGAGTGTTCTTTTGGAAGGAACCCCCTACTTAAGTGATGTTTTTGGTTACCTTCATACTACCTTTCCTCCCCGACCATGTACGTCCCTAGCCCTCCTTACGCTTTCGTTTTTGTACTTCAAACCTCCGTGTGCTCCTACCCCCTTAAATAATTCACCCGATGTTTTCTGTGACATCTTATGCACTTACTTTTGCGTTTAATAAAAATGATGGTTATTCTCCCGTCTGCTCTTGCCTTCGTACAACTTACTACCATACCCTTTCTTCCCTCCTACTGTTTTTTTGACGCCTATAAAAACTCGTCTGGTTCGTATTACTTCATCTCACTCCACATCCTTTCTTCTTTCGATCTTAATTAGCCTAACTATCGATTCATTACTTTAATACATCAATCCACCGTCGCCACGTTACATCCTTTCACCCACGCTTAATATGTAACCTTGCAAACATAGCAAATCTCTATCTAACAGTAATCAATGAGATAACTACCTCCGTGGCGAAATGAACAAAAACCCCGAGGGAATTCACGAGTGAACTTGTAAGTAAGCTGAACATAGCAAATGTGCTCTTACGGCCGACCCAGCATTATCAAGCAAAAACGTCTAAACCAAAAGCCTATGGGTGGAACACCCAATGTTTAGCCGTAAAGCATACCCACTATAATACAAGGATTACAAATGAAACGATATTTAACATACAATCACCTCGGCCCCAGTTCACTATGGCAACGTAACGGAGACGTCCGATTTCCCATAAACAACCAATCTTTATATAAAACCCACATAGCCGTTTATTAACTACAACCTAAAAGCGTTGAGCTCGTTTTATTTTAGCATTGCTATATTCTCCACAGACAAAACGCCTCCCATAGAAATTCCAACCGTAAGGTAATTATTGGTTACAAAAAACTGGCGCCAGGGATCGTTAACGGGCCAATCAATTTGTGTCCCACCTAGTAAGTTGACCTTTCCCTCCAGCGGGCAGGTAGCGGACTACGGTGACCATCCAGGAAGTTGTCAATAGATGGTGAGTCTCCCAGCATCAGATTGACAATGGAGGCACTCTGTTGGTGTAATCGTATTGCTTTGAAGTGCAAACGAGCCCGGAGGTCTGGGTTCAGAACAAGACCAAATGGGTTAAGTTTTTTTAGTCGGGTACATAAGTTCTGCTGACCGCCCCCAATCCCTCGCGCACCCCCGACGCAAACACATA---ACACCAGATAACAAGCTTCCACTCTGCTTTGGAATAATAGCACTCACCTA-GTAATCCAACAATGTGGGTGCTCAAGAGCTCGAGACATCACCCTAATAACACACAGA--ATACCCAGGGACTTCTTTACATTGTCAAGGAGTCAACGATAAAGTCTGATGAATTTGGCTGATAATGTTATTAAGGCGGAATTATCGATCCGAACCGGGTAACTCTAGTGGGGCATTCTAGTTCGCAATGGGGGCGGTTACAGGAGTTAATTTAAATTACAATGTACACGCCGTAAGGGAATGCTGCCCTCGTGAGGCACGTGTCCTAAAGGGGATTTACATCAAGAACAGCAGTCTTGGCTAATGGATGTACAGAAAAGGTTATACCGCAAGGAGAGCCCTGTTCATACGTTAGATTCTTGTAACACAGGCGACAAGGCCCGACGATATCTAGTTGCAGACTCTGTTTAGTAAGGAATTTAATAGCTTACAGAGTAGGTATCTACTATTGCCCCAAAAAGAGACGACCGAGAAGGGCTATTAGACGACAACAACCCTATGGCAGAAAGTTTGTGTATTACAGCCATGCAATGGTTCGGACCTGACGAAAAGTGCCATCATACACAGCGACTGAAAATCTATTAA-ATACTTTTAACAGAGACTCATGGTGGAAGAGTACCACGGCGCCGTCTGGGCATAGAGAGCGTGAATTAGACACAGGTGATTGCCAAGGCGAGTCCAAAAATTCCCCTTCCTTGTTAGGGGGGAGTAGTCCCGGACGCGGCTGGCGATTCCCGGGTTATGGAATAAAATAAACTTAACTCACTTGTTGCAAGGCCCCTCCGTGGGAAACCAGCATAAATTGCGGGGGCGTTCCTTTTTGCCGGTACACCGTGAATCGGGTTTAAAGCTGTAGAGTGACTAGCCGTAGTGCCATAAGCAGGACGTTATGAAAAGACAGGAGTATTGAACGGAAATGGGATTGCGTATTTAGGGCAGAGCGATTAGAGCCGATTGGGCTCTGCTAGGGTGAAGGTGCTTCCTAGTTCCAATAAGCTGGATGGGATATTCCCTCGCGGACCCTTGTCGGTGTTAAGTTAGTCATTGGGGAAGTAATGGTGGACCTAGGCTATAAAGTTTGTCCATCATGGTGTTA-----AAGTATCTCATTTTTCTCTGCTACCTGGATGATTGACTATTACTATAGGTTTTCTTGTAGATCTTACCAGAGCGATTCAATTACGTGTCCTTTCTCATTTCGTCATAGTATGAGTACTTAGAAGTTGTGTTATTTGTTTCGTTTTTGAGTTTCATCACAGAAAGACTACCTTTTTCTTCGGTCAATGTCTACTGCTGTTGTAGATAACTAAGTCTCAC-TTCGGTTCCAAAATGCTATTTGCGCGTTGCCTGTTTGCATCACGCTTGAAATAATTTCCACTTTTTTTTTCTTTGGTGAGTTCTTTGCCATCTCGTAATGTGTTCCCTTTTTCCCCTACGCGCGGCTACCTCGATCACGCCTATCTTCTATCGTCCTTGCTATTCCTTATACCCCCAAACCTTTGCTTTCCTTTTTCTCTTCCGTCTTTCAGATACCTTACCGGGACTTAAATTGTTGACATATTTTCGTGTTCATTCAACAAAACTGATGTTGCTTCTGTTGTTTGCAATTCCATATACGCATCCCCTTTCTCCGTATTGGTCCTAGGTTAGACCTTGCTGTTTTTCTGGTCGTTTCACCTATTTAACAATTCATAATTCTGCTTCTTCGTTAGTCTTCGTCTAACGCATATGTTTTGTATCTTCAATTGTCGTCGGACAACACACTGACTCCTGCTTCTTCTCTTTTTTGACTCCAGTTCGCATTCCATAGCTGACCAAACTAACCTCTTCACCATGTAACCCCTTAATTATAAACTTCTTTTGCTTTATTCCTTCCATCACACTACAATATTGCTTCCTTTTTTCTCCTGTTATTAATGACATCTACTGAAGAGGAAACATCATGTACATCCCAATCCGACGTTATAAGTTTCTGCCCGCTTCCAATTACGCTCCTGTACACTCGGTAACCTTTCACGTAAGAGCATGGCAAGTTCTTTACTCTCATTCGTTCAACACTATTACGCGCTCGCCCCTTTCGGTCTGTATACCTCTCTGTCTTTTCTAAGGGATTGAGCTAGAACCCTAAGTGAGTTTTTCCATTTTTGTTGCTAACGTCCCCATGAGGCCCGTCCTACTATCTTACCTTTCCGTCTCGCAAGTTAGAGAGCTACTTTCTTTGTATCCTACTAAAACCTCTCAGTAGCCTTTCCGTAGTATTTGCTTTTCGTTGATTTATCCAAATGTACCCGAGATTATTGTTTATCTAGGGCTATCTCAACGTTGGCTAACAAATCACGAACTTCCATTTTTTTGTCTATTCTATCTAAAATGCCTAATTTATCTCAATTTTGGTCTCTACCTAGATTTGACGGAAGCCGCCGCCGGGTCAAGGCCCTCGCATAGGCTAAACGATGAATTAAAACTAAAAAGGCGAGAGTAAACGGACAGAGTCTTCACTCAGGGGACAAAGAGAGCCTTTATGTTGTTAAATGTTAACAAGCACGCGCCCGGGACAGACAGAAACGCGAGGGGCCTTGGCATGGAAGGACGCCACATTCAACAGATTGCTTGATGGACATACAGGGGCCATATCATCAGCCGCGTCAGACACTCTAGGTGGTTCATGCGATTCTATAAACTAGCTCACCAATCTTCGGGCGGATCGCCACCGCAGCCTGAACTAATGGTTTCGTTTGTTAGATGCAGGGGGTTCCAGAACTACTGGCCTAAGGCCGTGGTGATGCCAAACAGCAAAACGCACAAATGTTTAGCCGAGTTGGCTAAGGGATGAATTGGAGTCGCCGAAGACTCCATTCCCACTCCAACCCTGTGGGGTTTCTGGGGTCTCTGTATTTGTTCACCGACACTTATTAACTTATCCCCATCCTGATGCTTGTGTTCATCCGTTTCTAACCACCTCTCCTCATGGATAAGGTTGATACAGCCTTTTGTATATGGGTAAGCTTAAACGATGTTTTTTTTCCCTTGATTCGGATCTGGCCTTCATTCCCCATGCCTTAGTGGGTCTAACCTCGTTCTATTTCTCTCGTGTTATTTTAACGCCACCGTACATAATCTACACCAAACTGTCTTTGCTCGTCCTCCATTGACAATCCCACTTCCCATACAGATTTCACTTGCTCAATGGTTCTTCCTTTTTTTCTTACCAAGGTTTGCTCATTTGCTTCACTTTCGTGGACTAACTTTTGATCCTTATTTTTTTTCTCGCTAAATTTTCTTATCCTTTCTCTTCTTAGATTGATAAGAGCATTGCAGTTACTCAGTATTTAACTGCCCCCATTTTTCCCTCTCTCTTTGTCTCTCTCACATATGTTTTTCTCGTCTACTTCCGGCCACAACTTGCTGCTCACTCAATCTCTTTTGCTTTCGGTTTCCTATTAAATGTTTCCGCTCTTGATCCTCACAGCCTATCAGACATTCGTATAACGGCTCTTTTCAACATTTTACTCCTTTTGCACCTTTTCACCTTCTCTTGTGCCACGTGAAATTATTGAATTCTCTCTCTTATCTCCCTTTCCCTTCTTTTCCCTCCTTTCTCTGTCCTCCACAATCCAAGGTACTGCCGTCACTGTTTTCTTTTTTATATCTTTCCCGCTATCACCCCTTGCCTTTTTTCCGTCAAGAACGTAGCA
BUFMEL     AGTTGTTACTTAATATACACATGCAAGTATCCGCCCCCCTGTGAAAACGCCCAGGAGCTGGTATCAGGCACGCCCAAGACACCTAGCTGCCACACCCACAAGGGTCAGCAGTGATTAACATTGAGCAAGCTTGACTCAGTTAAAGTAAAAGAGCCGGCTAATCTGGTGCCAGCCGCCGCGGTTACACCATGGCTCAAATTGACCCGGCGTAAAGCGTGATTAAACTAGGCCGTGACACGCTACAAACTGGGATTAGATACCTGCCTAGCCGTAAACGCCAGGGAACTACGAGCGCTTAAAACCCAAAGGACTTGACGGTACCCCACCCCCTAGAGGAGCCTGTCCTGTAATCGATAATCCACGTTCCATTTTTAGTTCAGCCTGTATACCTCCGTCGTCAGCTTACCACCACCAATACGTCAGGTCAAGGTGCAGCAAATAAAAGAGATGGGCTACACTCTCTAAACGAAAAACGAAGGCGGATTTAGCAGTAAAAGGAATCAGCATGTCCATTTTAATCCGGCACTGGGGTGTGTACACACCGCCCGTCACCAGAAGAGGCAAGTCGTAACATGGTAAGTATACCGGAAGGTGTAATAAACCATTTAGGGGATTGAAAAATTAGTACCGCAAGGGAATGGTGAAAAAGCATTAAAAAGTAAAGATTAATCTTGTACCTTTTGCATCATGGTTTAACTAGTCAACCAAGCAAAACGTTTAAGTTTGACCCCCCGAAAGTGAGCTACTTCAGGGCAGTGAACGAACCCGTCTCTGTGGCAAAAGAGTGGGAGGACCCTAAAGTAGCGGTGACAGACCTAACGAACTTAGTGATAGCTGGTTACTCAAGGATATAAGTCCAACCTGAAAGCGTAATTCAAATAAGGTACAGCCTATTTGAAAAGGATACAACCTAAACCAGTCGGCCTAAAAGCAGCCATCTAAAAATGCGTCAAAGCTATAACTAAATTTTTTAATCCCAATACTGAGTAATTCTATTATAGAAAATTTTATGTTAAAACTAGTAACAAATGCAAGTGTAAATCAAAAACCCTACTCCTATGTTAACCTAACACAAGAGCATTCAAGAAAGATTTAAAGAAAAAGAAGGAACTCGGCAAATCCCGCCTGTTTACCAAAAACATCGCCTCTTGATAAGAGGTCTAGCCTGCCCAGTGAGTTCAACGGCCGCGGTATCCTAACCGTGCGAAGGTAGCGTAATCACTTGTTCTTTAAATGTGGACTAGTATGAATGGCATCACGAAGGTTATACTGTCTCCTTTTTCTAATCAGTGAAACTAATCCCCCCGTGAAGAAGCGGGGATAAGAATATAAGACGAGAAGACCCTATGGAGCTTTAAACAAATGTTTTTGGTTGGGGTGACCGCGGAGCAAACCTCCATGACACCTCTAAGACTTGAACAACGAACCAAGTTACCCTAGGGATAACAGCGCAATCCACTTCAAGAGCTCCTATCGACAATGGGTTTACGACCTCGATGTTGGATCAGGGTCTCCCAGTGGTGCAGCCGCTACTAAAGGTTCGTTTGTTCAACGATTAAAACCCTACGTGATCTGAGTTCAGACCGGAGTAATCCAGGTCAGTTTCTATCTATAGAGTTTCTTCTAGTACGAAAGGACCGAAGAAACGTGGCCAATATTAACACAAGCCACTTGGGTTGGGTACTCTTGGCGTGGTGGGGTTATAGAGATTTTTGTTCGTTGGAAGGTGTTGGTGGGCTCGGTGGGGGTTTAAGTGTCCGGTTAGGGGGGATTGGTTGGGAATTTGGGGTGGGGTGTTTATTGGTGGGCGCGGTCGGTTTGTTCTCCACCCAACCTGTTGCCGCGGTTTTAGGTCTTGTTTTTTATGGTTTTTCACCCTTCACACACGGGGCTGCATTTATTTTGCGGTTGGGTACATGAGTGTCCTTTGGGGTTTTTGGCTTTCTTCTTATTGGAGTTGCT--------------GAGAGCAGCGTCGCCACGACGAAGGCAGATAGGGCCTCAGATGCGAGGCCGGGCATACAGGAAGTGATTTAGACAACGCTGCCTCTCCGGTAATCGGGAATAAGCCCTGCGACGGTAGTGAAAGTGAGGGAAAGAGAGGCAGAGCGAGCGCAGCCACTTTGAATACAGTAAGGTAGAGAATTATCTCAACTTGCGCAAGAAAAGGTCTAAAGATTGTAATAGGAGCCACCGAAGGAAAGCGAGGGAACCCTCCGAGGCCGACCTCATAGCCACACCTCCCGAGAGCGTAAGCCTCATGGAGCCGGAGGTCGGCTGGAACTGACGAATCGAGAAAAACAGGAAAAAGAATAGAGTATACAGCGTTGCGACCTGAGGTGCATGGGGCGCAAAGGAGGTAATAAAGCTGTGGCGGGAAAAACCCGTTGAGGTAATGTATCTAATTGTTCGAGGGTGGTCATTTTCATGGTGTGGGAATCTTATGTAATCGGACAGAAAGAGGGACTTAGGAGAGGAGCATCAGATCGGTTGCGAGGAGCGGGGGAAGAGCATAGCACACCGAGAGCTAGCGATCGTACCCAAAGTTCACGACTAAGGGAATAACGGGCGAAGGAACGGAAGAAGAGCGAAATTGCGATCTCGATGAGGCAAGCCGGGTAAAGTGGTAAGGGAGAGGTGTGTAGGAGGTACGGACAGGAGGAAGGGATGGGGATCGCCAAACGATGAAAGATGTACGATCGTCGTCTAGAGAAGGAATCGCGAAAAACAGGATAAAACGTAGAGTATACAGCGTTGCGACTTTAGGTGCATCGGGCGCTAAGGAGGTAATAAAGATGTGACGGGGCAAACCCGTTGAGGTAATGTATTTAACGGTTCGGGCGTGGTCATTTTCGTGGCGTGGGACCCTTATACAATCAGACAGAAAGAGGGCCAGAGAGGAGAATCTCGGACTAAGGAGGGGTCCGAAAACAGTACACCGAGTGCTGGAGATTGTTCCCAAAGTTCACGAAAAAGGGAACAACGGGCTAATAATCGATTGGTGGTGTAATTGCTTTCTCGATGGGTTAGGCAGGGGTAATAGGTAAGGGTGAGGGGTGTAGGAAGTATGGACAGTTGGAAGGGATGG--------------CGTGGAGGTCACGTGCAGCTAGTGGCTGGCGGGGTCCTCACTAATTAATTAAAAATGAGAAAAACATACCGTTTGCATCTACCTTTTTAAAAAATACCATCTGTGGACACCGGGATGTGAGTGAGTCCCAAACCTATCGACTCTTAATCTCAGATAAATAACAGACTGATAAGGGGTAAGAGACAGGCCACATGCTCTAGAAATGGGTTGTACCGTGC----------------------------------------------------------------------------------------------------TTTTAACGAGTGATGAAAGGGCCTCAACTGTCTCTTATGTCAAAGCTGTTAACACACATGGACTGTTTCAACAAACTCCTTGCTTCAGACTAGGATTTATGGTGGGTATTTGGCGAAAATTGATAGTACCGCTATGCTGACCGTACCAATTTACTCGGAGAATAGAACGGCACAAACTAATGAGTAGTCCACTTACTCCTACTAGATGACCATAGTTATATGATAAACACCTAAGAAGACCTAAATGAGTATACTTGTAGATCGATTCAACTACTGATTACAAGATCTCATTATATATACTGGCCGCCAAGCATTGAAG-----------------------------------------------------------------------------CCAAAATCTAACAGACCACCTGTGAACTCATCTTCTGCCCCATTTCTTATGGAATACGATGCGCTTGGCCTATTTTTCTGTATTCAGACGGTAATGTTTTCCCGGTTCACGTATTTCTTCCGTTATGAGTTCTTTTCTGTTTCGTCAGGTTTAAATAAGAGCGAAGGTTTACAGAGCCCACATATAGACTACACAATTAGCTTTATAAAAAAAAACGGATCGTTAATAAAACAAATAATTATCAAATTGAAAAGGCTAGTACCGTTCGCGATTAGACCAACGACTGTAATAAATTAAACTGATATAACCAAGTAAGGCTCTCTTGGGGATCACTTTATGCAAGCCACGCAAATCAGTTTTACGACAAATATGTTAAATTAAAAATTTATGATGTACACCATATACAATCCTCGTGCCCCCCTCTATTCCAAGATTTAACAGACCCCCTGTGAACTCATCTTCTGCCCCATTTCTTATGGAATTCGATGCCCTTGGCCTATTTTTCTGTATTCAGATGATAATGTTTTCCCGGTTCATGTATTTCTTCCGTTATGAGTTCTTTTCTGTTTCGTCAGGTTTAAATAAAAGCAAAGGTTTACACAACAGTATAGATTACATTAGATTATAGAATAACGGATTGTTAATAAAACAAATAATTATCAAACTCAAAAGGCTAGTACCGTTCGCGATTAAACCAACAGGCGTAATGTAACAATTCATATACGCAAGTAAGGCTTTCTTGAGGATCATTTTAAACAAGCCACGCAAATCAGCTTTACGACAAATCTGTTAAATTAAAAAAGATCTCCTGGGCCTGTACCTTTGGGGAGTTTAGTTTAGGCGATAGACTAAGTATGTAATGCTTGAGCGAAACGTAACTGGAAGTGGGTCCGATTAGCGGGTGAGTGAGGATGTGCATCGGAAGCTAAGTCTCCAAGGCATCGCAATATTTGAATAYTCTAGCCACAGTAAAGACACGTTGTTCCTTATCAAGATGTCGCTATGTTAGAACCATATAAGG----------------------------------------------------------------------------------------------------AGGAAGTTGGAGGGAGACGTGCGGCGAGGCTTTAAAAAAGAAAAGTGAATGGGACATGCTTACGTTACGGGTGCGACAGACGCCAGGAGTAATAGCCTGAGGACAATATATCGAGTGGATGCGGGGCGGTGTGTATACTGGACCGGTCATGTCTAAAACAGATCCTGATCGACTCGTGGGCCGAGAGGTGACTAGACCTAGGTCTGAGAGGGTTCATCCGAGGGTAATAGAAGGCAATCGACGACCAAAAATACAAAAAGATGCACAAAGAGGGATGCACTGGAAGGCAGCAGTTCAAACGTCTTTCGAGTCGTCTCTA-----------------------------------------------------------------------------TTACATAAAGGGCACTGTCCTTCGGCTCTTTTTGTATCCACCGTCAATAATTGAACCAACCACTATACCATGTGACTAGCTGTAGAATTTAAGTTGTGGAGTTACCGGACCGAATCCACCGAGCCCCGGTAACAGAGCGCTCTGATGGAAACCATTTGATCTAGTTGATCAATACATGTAGCCTTCTAACGACATTGTTAACATGCTACAATGAAAAAGAGAGGTACGGAGATCATACTCAAGACAACGGGGGAGACGAAATTTAGCTCTGACGGAAAACAAGTCAGGGGGTTGATCGTAAGTTGGTGTCGAATGGGGAATAGACAAAGCATAACCTCTGGCCAGAATGGTAACGCACA--------NGACCCAATAAGTTTCCCTACCGGAGCTGATGGGGACTCACGGAACAAGGTCACTGATAGTTGAAAATCTTAGAGTGGGACGGATGCTAAGGCAAGAAGGCATGGATTGCTACAAAGATAAGGGTGCTATCAGCCTGTTAACAGAGACGGGTTCGTAGCAGAGTAAGGCTCGAAGATCAGTAAAGGCCCGACGAATAACCTTTTTTATAGAAATCGGTTAGGGTGTGACAAAATCAGTCAAAGAGTAGGA-------CCATGGGAGCGGAACGAAGAATCAACTTATTCCAAAAACAAAAACTAGAAAAGCACTAATGGGACTGAAGGCTATTCGACAAACCATACAAGGATCTATAACACACAAAAGTTTAGCAAAAGAAATAATGGAGCCAAAGAGGTTCCAGGAC--------NTATGCCCTAAACGATCCTGACCTCGTCAGCAGATTAATTAGGACCAAATCAATATTCTCCCTAAATCTGGCAAATTGACCACGAGACTATTAGGGAACTTTTGGGCATCTAAGCCAAGACTTAGACTTATTATATGGCCTACTAATAAGTCTATCTCAAACTATTGGATTAAATGCCATAATATATTTGGCCTCGATTACGTCTCGCTTCGCGCAATTTTGGAACAGAAATCCAATTTGAAATATAATG-------TGGAAGGCTTTAGCTTATAAAAGTATCTGATTTGCATTCAGGTGATGTAGGTTAATGTCCTGCAAGTCTTAGAGGGGTTAGTCTAAAAAAGACAGCTGATTTCGGCTCAGCAAATTATGGTTTAACCCCATAACCCCTTTTAGAACGAAGCTCGCTGGATAGAGCGTTTAGCTGTTAACTAAAATTTTGCGGGATCAAGGCCCGCCCTTCTAGGAGGAATTAGTTAAAGATAACTTTGCCTTGTCAAGACAAAATTACAAGTTAAATCCTTGTATTCCTCTAGCCCTGGGGTGTCACATGCCAGATTGCAAACCTGGAGAAGCAGAAGAACTGCCGGGGCTTTAGAAAGTGGTAAAATGGAATTACAGAGAGTTTTGATCTCTCAGTTATAGGTTCAATTCCTATCTTTCTAAGTTTTTATAGTTGAATA-CAACAACAGTTTTTCAGACTGTGGGTCTAGGTTAAAATCCTTGTAAGAACTATTTTCTTAGTATAGTACTAATGACTTCCAATCATTAAGTCTTGGTTAAACACCAGGAGAAAATAGTGAACATAGTTTATTAAAAATTCTAGCTTGTGATTCTAGAGAAGGGAATTAATTACTCCCTGTTTACCGGAAACGTGCCTGTAAGGGCCTCCTTGATAGGGAGGATCATAGGAGTTCAAACCTCCTCATTTCCTGCTTTTAAAAGAAAACAGTC-TTCTCCTGGTCTTAGGCTCCAGTACCTCTTGGTGCAACTCCAAGTAAAAGCTGTTAACGTAGCAAAACCTGGTATTGCA-AAAGACCTAAACCCTTTTTAT-AGAAGTTCAAATCTTCTCGTTAACTCATTGAGAAGCTATAAGCAACAGCCTTTTAAGCTGTAGACAGGTGACC-AACCACCCTTAATGAAGTAAAGTCAGCTAAAAAGCTTTTGGGCCCATACCCCAAAATGTTGGTTAAACCCCCTCCTTTACTA--TTAGATAGCTTATAAAGCATAGCACTGAAAATGCTAAGATGGACCCTAAAAAGTCCTTTAAACACAGGACATAATTTAAATAGAATGCTAGCTTTGGGGGTTAGCTGTGGGAGTTAAATCTCTCTGTTCTGAGAGCTTGCCAACGAGAACTGCTAATTACTCTATGGTTCAATTCCATAGCAAGCTCGAAAAGAATGACAGAGTGGTTATGTACCTGGCTTGAAACCAGAGGATGGGGGTTCAATTCCCTCCTTTCTCGGCCTCAGTAGCTTAAAAAGCATTGGTCTTGTAAACCAAAGAATGAAGTAAACCCTCCTGAAGCTAGAAACTTAGGATAAAAGAGCCTTCAAAGCCCTAAGTAGAAGTTAAAATCTTCTAGTTTCTGGGTAAGATGGCCGAGTAGGCGGTGGCCTGTAGTTCCACCGAGGAAGGTTTAAGTCCTTCTCTTACCACGAAATATAGCTTAATAAAGCACCTCGCTTACACCGAGAAAATGTCCATGAAAACCGGACTATTTCGAAAAATTACTGTCATTGGCTGCAGTCGCTTCTCACTACTAAACCGAACATTGAATAACATCCCAACGCATGCACATCAATCCGAACCGTCCTATACAACCTCACGCGGCTTCGAGGAGTCACTAGTCGCTCCGGACACCACGTAAAGAAATTACCAGCGGCCAGACAGGCCCACCATAGAAGCCTTACAGTTCATAACCCCAACGAGGGAACGTGTGCCCACTCCGAAAGCGCCAACCCGAAAAATTAGCCGCGACTTTTATGTCTGGTCAGCAGAGCTTGACTAGGATAGTTTGGCATCGGAAGTCCCACCGAGGTTTTATATCCAGCGATTGTTCTAGATAAGGACCTTGAGAGTGGTGCCTGCATTTGGAGAAACCTGGCTAGAGCGCTATGGTTGGAGACACTTATCTACCTAAGGGTACCCCTCCCAGTTACAGCATATGAACTCATTTTAGATGTGCACGTCGCCTATGCACTGGCGATACGACCGACCCAACGTTTTTGTGACCTACAACGGGTGCTTTAAACTCACCCCATACCGCATCCTGACTTTACGGAACATATAGGCCGGGCTAAAGCTGTATTTACTAATACCTGCAGAACGATACTTAGCACCGGGTCATAGCAGTGTACCCAGCAAGGCAGCCCCAGGGGACTAAGCACCTATTCACTCCGCAAGCTCGAAATACACACGTCTGAACGGATCCGCTACAGTTATGTGTGTATATGCAGGTCGGGCAATTGGATGCACCTAACCTGATTCCATAAACGCATCCACATCTGAATTATATGGAACGCTGTAGGGTGCGTGTAGGTGGGCTGTTTCGGTGAACAAAAATGAATTGTCAAATCATATGATTAGTCTGCGTTCCTCTGCCACCGTAATCCCACGCAATTATTCATCTTACCACCTGCCGAGAGTACGACATTTCAAACGTGACTCTGTGTGCTGTGCCCTTACTTCGGACTCCTGCGAGCCCCACTGGCCCTCATTATTTTAACATCATGTGTGTCCGGCGTGGTCTATTGATCCCCTTGTCTTATCTTTCGTTTCCCGAGGCCAGTTCTACGTTACTCAATTTCTACCGAAGCTTTCCTTTTTTGTATTGTTCACTCCCCATCTATGTCTCTGTCCTCTGTGAACCCCTGATTCAGCCCCTTCTTTTTACTGTTTGCTCTGTGTCCATCCGATTTATTCCCCTCTTTCACTTCCTCTTCTTTTCTTATCTCTTACATTTTTTGTATAAACTCATACCCGTTTTTCCGCTTTTTCCTACCAACATAAGTAACGTGCGTACACTCTTTCGTCTGCTTCTCGAAGTTCGTGTATACTCTTCTTCACCACGCTACCCAATTCACCCCCTTTTCGTTACTTTGAGCTACCCTCTCTATGTCCTATGTCATTAGCCTACGTTTCCGAATCCTCTTTATCACTATATTTTTGTTCCTTGGGGGTAACATGATTCTCCTCATGGTTCTTATCCATCTTATTTATTTCCCTTTCTTATACAATAATCCCGCACCCTTCTCTTCTTCTGGTCCTCGTTCAGTTCAATTAAATTTTCTTTTTCCTTGTTTATGTCACTCTCTCCATCCCCCTGCTCTTTTCTCCTTTTCTCTCCTTTCTGTCCCAGTGATTCCACTTTCTTCCCGTTTGGATTTAATCCCTTTTCGGTCCCCTTCGAGATCAACTCGAGCATTCTTTTATCCTTCTTCAATTTTTTTTACCTTCCTTTTCGGGCAAAGTTCGCATTTACTTGCTCTTCCTTATAACTGCTCTCTGGCCGTTCTTTATCTAGTATGTCACATACCTCGCTTTCGCTTATGGAGTTGTATTTAACTTCTCCCTTTTCTTGTTTCCTTTCGACATACTTCTCCTGATGTTTCCCTTACAGGTCGCTTTTTCAGTTCCCTTGTCACCAAGCACGCTTTTAGCATTTCTCCCGGTTCCTTATCTCCCCATTGATCTTCCTTAGCATCTTTCGTGTTTCCCACTATTGCCAGAATCCATATTCCTACGAATTTCTATTCCTTTTTACCTTTCAACGTTCCCTTTGTTGTCTAGCATTCCTTGTAGTTTCTTTGTGTGCTATCTTCCTTACTTTTCTCCGACGTGTCTTTCCCGCAGCAATACTATTAGGTCTTCTCCATTGTTTTTCCTACCTACCTTCCTTCCTTTTAAACAGAGTATTCCCTATCTATAAACTTTTCTCTTTCGGTTAACTGATAAATATATTTAATTTTTTCTTTTTCCGATTTTTTGGAGTGTTCATTTGGATCGGACGCCCTACTTAAGTGATGTTACTTGTTCCAACTATATTTCCTTTCTTTCCCGACCATGTACGTCCCTAGCCCTCCTTACGCTTTCGTTTTTGTACTTAAAACCTCCGTGTGCTCCCTCCCGCTCAAATAATTCTCCCGATGTTTTCTGTATCATCTTATGCACTTACTTTTGCGCTTAATAAAAATGATGGTAACTCTCCCGTCTGGTCTTGCCATCGTTCAACTTACTACCATACGCTCTCTTCCCTCCTAGTGTTTTCCTATCGCTCTTAAAAACTAGTCTGGTTCGTTTAATTTCCCCTCTCTCTATATCCTTTCCTGTTTCTATCTACCTCAGTTCCACTATGTGTCCATTACTGTAATGCAGTCATATCCTTAAAATAGGTTATATCTTTTCACCCGCGCTTTATTTGTAGTATCTCTAATATAACAAGCAATTTTCTAACTGCTAAGTACGCGAATACTATCTATGTAGTGAAACGAACAAAAACCCCGAGGGAATTCACGGGTGCATTTAACAGTATGGTTAAACTAGAGAACGGGCTCTTCCGGCCGTACCAGCACTATCACGCAGCCCCCTCTGACACACGTGTTTGTAGGTGGAACACACAGCGTTTGGCCGTAGAACAATCCCAACATACTACAATACTTATAATAAAAATGCTAATTAACACAGCTACTCTTCAGCCCTAGTTCATCAGCGAAACAAAATACAATAAACCACTTTCCCATTATCATGCATTTTCTCTTCTCCCCCAACACAATACCGACCTTGTCGCTACTTGAAAACTTAAGAATAATCTTAATTTAGGGTTCCCGTATTCAGCACCGACAACTAGCCCCCCATATAAAACCAAACTGTCGGAAATTTAATGGAAACACAGAACTGGCAGCATGGATCATTACTGTAGCCAGATTTCGATGAATATCTTGGTCAGTTGAACTTGGCCTCCAGCGGGCAGGTAATGGACCACGGTGATCAAATAAGTTCCCGGCCAGTTTTGGTCTGACGTCCAGTATCAGTTTGACAGCGAGGTGAAAGTAAGGTAATAGTCGCGTTGCTTTGAATTGCAAACATACCCGACAATCTAGGTTCTGGCAACGCCCTCATAGGCTATATTTCTTACACGAAGTGAATAAGTTCTATTGTCCGCCCTCCATTCCACACGCACCGTCACCGCCTATACATAAAAGTTCCTTATACACTGTTTCCGCTCTGCCTCGGAACTATAGCACTGCATATAACCATCGAATAATGTGGGCGCTCAAGAGCTCGTGATAACACCCTATCAAACATTTGAACCCAACCAAGAAAGTTATAACGATTAAGATCTATTAATAACCACAACCGCTTACTACAGCAGTTAAAGTTCTTACGGAAACCTTATCCATCCGAACCGTGGATAACTAGTGGGGAATTCTAGTTTACAAGGGGGCCGGCTACAGGAGTTTGATTCATATGTAGTATATACCCCGTAAGGGAATGCTGCCCTCGTGAGGCACGTGTCCTAAAGGGGGTCCACACCAAAGACAGCAATCTCGGATAGTGGATGCACAGAAAAAGTTATACCGCAGGGAGCAACCCGTTCATACGTTAGACTTTTGTAACACAGGCGACAAGGTCAACCTAAATGAGGATGCAGACTCGGTTTAGGAAGGAAATAGAGTGTGCAAAGATTAGGTACCGATTGTACTCCTGTAAAGAAACAACCGTGAGGGGCTTACAAACTTCAACAACGTTAATGACGAGCGTTAGTGCGTTCAAACCCCCTTGAATACCATTCTAGACTCGAGGCAGCGGCCCCCAAAACGGCCGTAAGTCTATATAGAAACTCTTAACAGAGACTCATGGTGGAGGAGCACCACGGCACCGTCCGGGCATAGAGAGCGTGAATTAGACACAGGTGATCGCTAAGGCGAGTCCAAAAATTCCCCTTCCCCGTGGGGGGGGAGTAGTCCTGGACGCCGCTGGTAATTCCCGGGTTACGGAATAAAACAAACCTAACTCACCTGTTGCAAGGCCCCTCCGCGGGAAACCAGCATAAATTGCGGGGGCATTCCCTTTTGCCGGTACACCGTGAATCGGATTTAAAGCTGTAGAGTGAATAGCTGTAGTGCCATAAGCAGGACGTTATGAAAAGACAGGAGTATCGAACGGGAATGGCACTGCGTATTTAGGGCAGAACGATTCGAGCCGATTGGGCTCTGCTAGGGTGAAGGTGCTTCCTAGTACCGATGAACTGGATAGGACATTCCCTCGCGGACCCTTGTCGGTACTAAGTTAGTCATCGGGAAAATAATGGTTTACCCATGAAATAAGGTCTGTCCCCCATGGGTTTCGCTCAAAGTATCTCATTTTTCTCTGCTACCTGGATAATTGACTATTACTATAGGTTTTCTTGTAGATCTTACCAGAGCGATTCAATTACGTGTCCTTTCTCATTTCGTCATAGATTGAGTACTCAGAAGCTGTGTTATCTGTTTCGTTTTCGAGTTTCATCACAGAAAGACTACCTTTTTCTTCGGTCAATGTCTACTGTTGTTATAGATAACTAAGTCTCACTTTCGGTTCCAAAATGCTATTTGCGCGTTGCCTGTTTGCATGACGCTTGAAATAATTTCCACTTTTTTTTTCTTTGGTGAGTTCTTTGCCATCTCGTAATGTGTTCCCTTTTTCCCGTACGCGCGGCTACCTCGATCAGGCCTATCTTCTATCGTCCTTGCTATTCCCTATACCCTCAAACCTTTGCTTTCCTTTTTCTCTTCCGTCTTTCAGATACCTTACCGGGACTTAAATTGTTGACATATTTTCGTGTTCATTCTACGAAACTGATGTTGCTTCTGTTGTTTGCAATTCCATATACGCATCCCCTTTCTCCGTATTGGTCCTAGGTTAGACCTTGCTGTTTTTCTGGTCGTTTCACCTATTTAACAATTCATAATTCTGCTTCTTCGTTAGTCTTCGACTAACGCATATGTTTCGTATCTTCAATTGTCGTCGGACAACACACTGACTCCTGCTTCTTCTTTTTTTTGACTCCAGTTTCCGTCCCATAGTAGTCCTAACTAACCTCATCACTATGTAACCCCTTAATTATAAACTTCTTTTGCTTTATTCCTTGCATCACACTACAATATTGCTTCCTTTTTTCTCCTGTTATTAATGACATCTACTGAAGAGGAAACATAATGTACATTCCAATTCGATGTTATAAGTCCCTGTCCGCTTCCAATTACGCTCCTGTATACTCGGTAACCTTTCGCGTAAGAGCATGGCAAGTTCTTTACTCTAATTAGCTCAACACTATTACGCGCTCGCCCCTTTCCGTCTGTAAGCCGTTTTGTCTTTTCTAAGGGATTGAGCTAGAACTCTAAGTGAGTTTTTCCATTTTTGTTGCTAACGTCCCTATGAGGCCCGTCCTACTATCTTACCTTTCCGTCTCGCAAGTTAGAGAACTACTCTCTTTGTATCCTACTAAAACCTCTCAGTAGCCTTTCCGTAGTATTTGCTTTTCGTTGATGTATCCAAATGTACCCGAGATTATTGTTTATCTAGGGCTATCTCAACGTTGGCTAACAAATCACGAACGTGCATTTTTTTGTCTATTCTATCTAAAATGCCTAATTTATCTCAATTTTGGTCTCTACCTAGATTTGTCGGAAGCCCCCGTCGGGTCAAGGCTCTCGCACAGGTTAAACGTTAATACAAAACTAAAAAGGCGAGAGTAAACGAATAGAGCCTCCACTTAGGGAACGGAGAGAGCCTTTATGTTGTAGCATGTTAGCAAGCCCGCTCCTGGGACAAACGGAAACATAAGGGGCCTTGGCTTGGACGGACGCCACATTAATCCGGTTGCTTGATGGACATACAGGGTCCAAGTTATTAGCCGCGTCAGGCACTCCAGGAGGTATAAGCGATTCTGTATATTTGCACACTAATCTTCGGGCGGATCGCCAACGCAGCCTGAATTAATGGTTTAGTTTGTTAGACGCATGGGGTTCCGGATCCACTGGCTTAAGGCCGTGGAGATGCCAAACGACAGGACTCGCAAACGCTTAGCCGAGTTGGCTAAGGGATGTATTGGAGTCGCCGAAGTTTCCATCCCCAATCTAGCCCTGTGGGGTTTCTGGGGTCTTTGTATTTGTTCCTTGACACTCATTAACTTATCCCTATCCTGATGCTTGTGTTCATCCGTTTCTAACCACCTCTCCTCATGGATAAGGTTGATACAGCCTTTTGTATATGGGTAAGCATTAACGATGTTTTTTTTCCCTTGATTCGGATCTGGCCTTCATTCCCCATGCATTAGTGGGTCTAACCTCGTTCTATTTCTTTCGCCTTATTTTAACGCCACCGTACATAATCTACAACAAATTGTCTTTCTTCTTCCTCCATTGACAATCCCACTTCCCATACAGATTTCACTTGCTCAATGGTTCTTTCTTTTTTTCTTACCAAGCTTTGCTCATTTGCTTCACTTTCGTGGACTAACATTTGATCCTTATCTTTTTTCTTGTTAAATCTCCTGATCCTTTCTCTTCTTAGATTGATAAGAGCATTGCTGTTACTCAGTATTTAACTGCCCCCACTTTTCCCTCTCTCTTTGCCTCTCTCTCATATGTTTTTCTCGTCTACTTGCGGCCACAACTTGCTGCTCACTCAATCTCTTTTGCTTTCGATCTAATGTCAACTGTTTCCGCTCTTGATCCTCACAGCCTATCAGACATTCGTATAACGGCTCTTTTCAACATTTTACTCCTTTTGCTCCCCTTTACCTTCTTTTGTGCCACGTGAAATTATTGAATTCTCTCTCTGTTCTCTCTTTCCCTCTTTTTCCCTTTTTCCTGTGTCCTGCACAATCCAAGGTACTGCCGTCACTGTTTTCTTTTTTATATCTTTCCCGCCATCACCTCTTGCCTTTTTTCTGTTAAGTAGGTAGCA
CAUCAU     AAGTCTTACTTAACTTACACATGCAAGTTTCCGCACCCCGGTGAAAACGCCCAGGAGCTGGTATCAGGCACGCCCAAGACACCTAGCTGCCACACCCACACGGGTCAGCAGTGATTAACATTAAATAAGCTCGATTTAGTCAAAGTAAAAGGGCCGGCTAATCTGGTGCCAGCCGCCGCGGCTATACCAAGGCCCAATTTGATGCGGCGTAAAGCGTGATTAAGCTGCGCTGTGATAAGCTACAAACTGAGATTAGATACCTGCCCAGCCGTAAACGCCAGGGAACTACAAGCGCTTAAAACCCAAAGGACTTGACGGTGCCCCACCACCTAGAGGAGCCTGTCCTTTAATCGATGATCCACGCTCCACTCCTAGCCCCGCCTGTATACCTCCGTCGTCAGCTTACCGCCGCCAACACGTCAGGTCAAGGTGCAGCAAATGAAAGTGATGGGCTACATTTTCTACACGAAAGACGAAGGCGGATTTAGAAGTAAAAGAGACAAGAAAGCTCTTTTTAATAAGGCACAGGGGCATGTACACACCGCCCGTCGCCAGAAGAGGTAAGTCGTAACATGGTAAGCATACCGGAAGGTGTACTAAAACATTCAGGCGATTGAAAAACTAGTACCGCAAGGGAACAATGAAAAAGCACAAAACAGTAGAGACCCCCCCCGTACCTTTTGCATCATGGTCTAGCCAGTCAATCAAGCAAAAAGTTACAGTTTGACCCCCCGAAAGCGAGCTACCCCGAGGCAACGCGCCAACCCGTCTCTGTGGCAAAAGAGTGGGAAGACCTCCGGGTAGGGGTGATAGACCTAACGAGCTTAGTGATAGCTGGTTGCTCAGGGATATTAGTCCTACCTTAAAGAGCTATTCAAGCAGGGTACAGCCTGCTTGAAAAGGATACAACCTAGAACAGTAGGCTTAAGAGCAGCCACCTCAGATAGCGTCAAAGCTAATTCCAAGACATAGAACCCTCGTACTGAGTGATTCTATTATAGAACCCCTTATGCTAGAACTAGTAATAAATATAAGTGTATACCAAAAATTCTACTGCTACGTTAACCTAACACAAGAATATTAAAGAAAGATTAAAAGGAGTGGAAGGAACTCGGCAAATCCCGCCTGTTTACCAAAAACATCGCCTCTTGATAAGAGGTCCAGCCTGCCCAGTGAGTTCAACGGCCGCGGTATCCTGACCGTGCAAAGGTAGCGTAATCACTTGTTCTTTAAATAAGGACTAGTATGAATGGCACCACGAGGGTTTCACTGTCTCCCCCCCCCAATCAATGAAACTAATCTCCCCGTGAAGAAGCGGGGATAACAATATAAGACGAGAAGACCCCATGGAGCTTTAAACAATAGTTTTCGGTTGGGGTGACCGCGGAAAAAACTTCCATGACCGCTTTAAGAATTGACCAACGAACCAAGTTACCCTGGGGATAACAGCGCAATCCACTTCAAGAGCCCCTATCGACAATGGGTTTACGACCTCGATGTTGGATCAGGGTGCCCAAGTGGTGCAGCCGCTACTAATGGTTCGTTTGTTCAACGATTAAAACCCTACGTGATCTGAGTTCAGACCGGAGTAATCCAGGTCAGTTTCTATCTATAGAGCCCCCTCCAGTACGAAAGGACCGAAGGGTCGTGGCCAATACTAAAGCAAGCCACATAAGCCGGGGACTCTTGGCGTGGTGGTGTTATGGGGGTTTTCGTTCGTCGGAAGGTGTTGGTGGGCTCGGTGGGGGAATAGTTGACCAGTTGAGGGTGGACGGTTGGTGGTTTGGTCTTTGGTTTCTACTGGCGGGCGCGGTCGGTTTGTTCTCCACCCAACCTGTTGCCGTGGTTTCGGGTCTTCTTTTTTATGGTTTTTGACCCTTCACACACGGGTATTTATTTATCTTGGGGTTGGATATTTGAGTGTCTTTATCGGTTTTCGGCTTTCTTTTTATTGGAGTTGCTATTTATAAGGCAAGGAGAGCAGCGTCGCCACGACGAAGGCAAGTAGGGCCTCAGATGCGAGGCCGGGCAAACAGGAAGTGATTTAGACAACGCTGCCTCTCCGGTAATCGGGAATAAGCCCTGCGCCGGCAGTGAAAGTGAGGGAAAGGGAGGCAGAGCGAGCGCAGCCACTTTGAATACAATAAGGTAGAGAATTATCTCAACTTGCGCAAGAAAAGGTCTAAAGATTGTAATAGGAGCCACCGAAGGCAAGCGAGGGAACCCTCCGAGGCCGACCTCATAGCCACACCTCCCGCGAGCGTAAGCCTCATGGAGCCGGAGGTTGGCTGGAACTGACGAATCGAGAAAAACAGGAAAAAGAATAGAGTATACAGCGTTGCGACCTGAGGTGCGTGGGGCGCAAAGGAGGTAATAAAGCTGTGGCGGGAAAAACCAGTTGAGGTAATGTATTTAATTGTTCGAGGGTGATCATTTTCATGGTGTGGGAACTTTATGTAATCGGACAGAAAGAGGGACTTAGGAGAGGAGCATCAGATCGGTTGCGGGGAGCGGGGGAAGAGAATAGCACACCGAGAGCTAGTGATCGTACCCAAAGTTCACGACTAAGGGAACAACGGGCGAAGGAACGGAAGGGGAGCAAAATTGCGATCTCGATGAGGCAGGCCGGGTAAAGTGGTAAGGGAGAGGTGTGTAGGAGGTACGGACAGAAGGAAGGGATGGGGATGGCCAAGCGATGAAGGAGGTACGGTCGTCGTCTAAAGA---AATCGCGAAAAACAGGATAAAACGTAGAGTACACAGCGTTGCGACTTCAGGTGCGTAGGGCGCTAAGGAGGTAATAAAGATGTGACGGGGAAAACCAGTTGAGGTAATGTATTTAACGGTTCGGGCGTGGTCATTTTCGTGGCGTGGGCCCCTTATACAATCAGACAGAAAGAGGGCCAGAGAGGAGAATCTCGGACTAAGGAGGGGTCAGAAAACAGTACACCGAGTGCTGGAGATTGTTCCCAAAGTTCACGAAAAAGGGAACAACGGGCTAAATATCGATTGGTGGTGTAATTGCTTTCTCGATGGGTTAGGAAGGGATAACTGGTAAGGGTGAGGGGTGTAGGAGGTATGGACA--------------TCATGGTACCCTAACGTGGAGGTCACGTGCAGCTAGTGGCTGGCGGGGTCCTCACTAATTAATTAAAAATGAGAAAAACATACCGTTTGCATCTACCTTTTTAAAAAATACCATCTGTGGACACCGGGATGTGAGTGAGTCCCAAACCTATCGACTCTTAATCTCAGATAAATAACAGACTGACAAGGGGTAAGAGACAGGCCACATGCTCTAGAAATGGGTTGTACCGTGCCGGATTACTACTGACAACTTCGAACTAGACCTAATCCTCATGTTAGTCGTATCTAAACTACTCAGTGAACCTTCCTAATAAATTAGTACAATAAATCGCTCTTTAACGAGTGATGAAAGGGCCTCAACTGTCTCTTATGTCAAAGCTGTTAACACACATGGACTGTTTCAACAAACTCCTTGCTTCAGACTACGATTTATGGTTGATATTTGGCGAAAATTGATAGTACCGCTATGCTGACCGTACCAATTTACTCGGAGAATAGAACGGCACAAACTAATGAGTAGTCCACTTACTCCTACTAGATGACCATAGTTATATGATAAACACCAAAGAAGACCTAAATGAATATACTTGTAGATCGATTCTACTACTGATTAGAAGACCTAATTATATATACTGGCCGCCAAGCATTGAAGAACAGTCATTCCATAAGAAGATCAATAACTCATCATTAGAGCTGCGCGAGAACGAATTGGTGATACGACAT------CCAAAATCTAACAGACCACCTGTGAACTCATCTTCTGCCCCATTTCTTATGGAATACGATGCGCTTGGCCTATTTTTCTGTATTCAGATGATAATGTTTTCCCGGTTCACGTATTTCTTCCGTTATGAGTTCTTTTCTGTTTCGTCAGGTTTAAATAAGAGCGAAGGTTTACAGAGCCCACATATAGATTACACAATTAGCTTTATAAAAATAAACGGATCGTTAATAAAACAAATAATTATCAAATTGAAAAGGCTAGTACCGTTCGCGATTAGACCAACGACTGTAATAAATTAAACTGATATAACCAAGTAAGGCTCTCTTGGGGATCACTTTATGCAAGCCACGCAAATCAGCTTTACGACAAATGTGTTAAATTAAAAATTTATGATGTACATCATATACAATCCTCGTGCCCCCCTC---TCCAAGATTTAACAGACCCCCTGTGAACTCATCTTCTGCCCCATTTCTTATGGAATACGATGCCCTTGGCCTATTTTTCTGTATTCAGATGATAATGTTTTCCCGGTTCATGTATTTCTTCCGTTATGAGTTCTTTTCTGTTTCGTCAGGTTTAAATAAAAGCAAAGCTTTACACAACAGTATAGATTACATTAGATTATAGAATAACGGATTGTTAATAAAACAAATAATTATCAAACTCAAAAGGCTAGTACCGTTCGCGATTAAACCAACAGGCGTAATGTAACAATTCATATACGCAAGTAAGGCTTTCTTGAGGATCATTTTAAACAAGCCACGCAAATCAGCTTTACGACAA--------------NNNAGATACCCTGGGCCTGTACCTTTGGGGAGTTTAGTTTAGACGATAGACTAAGTATGTAACGCTCGAGCGAAACGTAACTGGAGGTGGGTCCGATTAGCGTGTGAGAGAGGTTATGCATCTGAAGATAAGTCTCCAAGGCCTCGCAACATTTGAATACTCTAGCCACAGTAAAGACACGTTGTTCCTTATCAAGATGCCGGTATGTCCGAAACATATAAGGAGCCATCCCCGCAAGGAGCCCGTCCTGTACCTAAGTAAAGGGAAGGCTGCACTGGGTCGGGATAATATGGGTGTGTAGAGGGACGGTATCGTGGTCAGCTAGGGAGTTGGAGGGAGACGTGCGGCGAGGCTTTAAAAAGGTAAAGCGCATGGAACATGCTTACTTCACGGGTGCGACAGACACCAGGAGGAATTGCATGAGGACAATATATCGAGTGGACGCGGGGCGGTGTGTATACTGGACCGGTCATGTCTAAAACGGATCCTGATAGACTCGTGGGCCGAGAGGTGACTAGAGCTAGGTCTGAGAGGGTTAATCCGAGGGTAAGAGAAGGCAATCAACGACCAAAAACACAAAAAGATGCACATAGAGGGCTGCGCTGGACGGCAGCAGTTCAAACGTCTTTCGAGTCGCCTCTATCTCCTGGCCTAATATATGGAAAATTCAACGCGCGAAGCGGTAGGTGAGGAGTGAACTACTCAAAGACTAT------TTGCATAAAGGGCACTGTCCTTCGGCTATTGTTGTATTCACCGCCAATAATTGAACCAACAACTATACCATGTGACTAGCTGTAGAATATACGTTGTGCTGTTACCGGACCGAATCCACCGAGCCCCGGTAACAGAGCGCTCTGATGGAAACCATTTGATCTAGTTGATCAATACATGTAGCCTTCTAACGACATTGTTAACATGCTACAATGAAAAAGAGAGGTACGGAGATCATACTCAAGACAACGGGGGTAACGAAATTTAGCTCTGACGGAAAACAAGTCAGGGGGTTGATCGTAAGCTCGTGTCGGGTGGGGAGTTG---AAGGATAAACTCTGGCCAG--------------TCGGTAAAGAACCCAATAAGTTTCCCCACCGGAACTGATGGGGACTCACGGAACAAGCTCATTAATAGTTGAAAAACTTTGAGTGGGACGGATGCTAAGGCAAGAAGGTATGGATTGCTACAAAGATAAGAGACCTGTCAGCCTGTTAATAAAGACGGCTTCGTATAAGAGTAAGGCTAGAAAATCAATAAAGGCCCGACGAATAGCCAACTTTAGAGACATCGGTCAGGGTGTGACAAAATAAGTAAAGAAGACGCGACGTAGGNAATGGGAGCGGAACGAAGAATCAACTTATTCACAGAACAAAAACTAGAAGAGCACTAATGGGACTGGAGGCTATTCCACAAACCAGACATGGATCTATAACACACAAAAGATTA---AAAGAAGTAATGGAGCCAA--------------TTTATAAAATATGCCCTGAACGATCCTGACCTCGTCAGCGGATGAATTAGGACCAAATCAATATTCTTCTTAAACCTGGTAAATTGATCACGAGACTATTAGGGAGCTTTTGGGCATCTAAGCCAAGAGTTAGACTTATTATATGGCATACTAATAAGTCTATCTCGAACTATTGGACTAAATGCCGTAATATATCTGGCCTCGCTTAGATCTCGCTTCGCGCAATTTTGGAACAGAAGTTGAATATGAACTATAATACCAGCGATGAAGATTTTATCTTAATTAAAGAGTCTGAGTTGCATTCAGGAGATGTGGGGTAACGTCCCGCAAGTCTTAGAGAAGCTAGTCTAACA-AGACAGCTGATTTCGACTCAGCAGATTATGGTTCAACCCCATAGCCTCTCTTAGAATGAAGCTCGTTGGATAGAGCGTTTAGCTGTTAACTAAAATGTTGCGGGATCAAGGCCCGTCTTTCTAGGAGGGGTTAGTTAAAAATAACACCCCCTTGTCAAGGGGGAATAGCGAGTTAAACCCCCGTACCCCTCTGGCTCTGGGGTGTTACACGTGGGGTTGCAAACCCCAAGAAGCAGACTAGCTGCCGGGGCTTTAGAGAGTGGTAAAATGGAATTGCAGGGGGTTTTGATCTCCCAGGTATAGGTTCAACTCCTATTTCTCTAAGTTTTCATAGTTGAATTACAACTACAGTTTTTCGGGCTGTGAGTCTGGGTTAATACCCCAGTGAAAATAATCTTCTTAGTATAGTACAAGTGACTTCCAATCATTAAAACTCGGTTAAATCCCGAGAGAAGATAGTGAATATAGTTT-ATAAAAATCCTAGCTTGTGATTCTAGAGAAGAGGACTAACACTCCCCTATTCACCGGAAGCGTGCCTGTAAGGATCTCCTTGATAGGGAGAACCATAGGGGTTCAAACCCCCTCACTTCCTGCTTTTAAAGGAAAATAGCCTTCCCCTGGTCTTAGGATCCAGCAA-CTCTTGGTGCAAATCCATGTAAAAGCTGTTAACGTAGCAAAACCCGGCC-ATGCAAAAGACCTAAACTCTTTCTAT-AGAAGTTCAAATCCTCTCGTTAACACATTAAGAAGCTATAAGCAACAGCCTTTTAAGCTGTAGATAGGTGCTCCAAACACCCTTAATGGAGTAAAGTCAGCTAATAAGCTTTTGGGCCCATACCCCAAAATGTTGGTTAAAACCCCTCCTTTACTAGCTTATGTAGCCTATAAAGCGTAGCACTGAAAATGCTAAGATAGACCGTAAAAAGCCTCTTAAGCACAGGACATAATTAAAGTAGAATGCTGGCTTTGGGGGTCAGTTGTGGGGGTTTAATCCCTCTGTCTTGAGGGCCTGGTAACGAGAACTGCTAATTACTCCGTGATTACAC-CCGCGGCAGGCCCGAAGAAAGTGACAGAGTGGTTATGTGCCTGGCTTGAAACCAGTGGATGGGGGTTCAATTCCTTCCTTTCTTGGCCTCGATAGCTTAAAAAGCACTGGTCTTGTAAACCAGAGATTGGGGTAAAACCCCTCGAAGCTAGAAACTTAGGATAAAAGAGCCTTCAAAGCCCTCAGTAGAAGTTAAAATCTTCTAGTTTCTGGGTAAAGTGGCCGAGAAGGCGGCGGGTTGTAGCCCCGAACACAGAGGTTTAAGTCCTCTCTCTACCACGAAATGTAGTTTAACAAAACATCTCGTTTACACCGAGAAGACGCCCGTGAAAACCAGGTCGCTTCGAAACACTACTGTCACCGGCCACAGCTACTATACACTACTGAACTGGTCTTTTAACAACATTCAACTGCATGCATGTTAACCCGCACCGCCCTATACAACCTCACGCGGCCTCGAGGAGTCACTTGTAGCTCCGGACACCACACGGAGAAACTACCCGCGGCTAGATAGGCCCACCATAGACTCCCTTCGGTTCATAACACCAACGAGGGAACGTGTGCCCACTCCGAAAGCGACAACCGCAAGAATCAGCCACGACTTTTATGTCCGGTCAACAGAGTTCGACTAGGATCGTTTGACATCGGATGTCTCACCGAGGTTTTATATTCAGCGGTTGTTCTAGATAAGGGCCTTAAGAGTGGTGCCTGCATTTGGAGAAACCTGGCTAGAGCGCTATGGTTGGAAACACTTATCTACCTAAGGGAAACCCTCCCAGTTACAGCGTATGAACTCCTTTTAGGCGTGACCGCCGACTATTCACCGGCGATACGACCGACCCAACGTTTCTGTGACCTACAACGGGCGCCCTACACTACCCACATCCCACATCCCAACTTTGTAGAGGACATAGGACGGGCTACAGCGTTGCTTCATACCACCAGAAGACCCGCGTTTAGCACCGAGTCACGGCAGCGTACCCAGCAAGGCGGCCCCAGGGGACTAAGCACCGTTTCGCTCCGCAAGCCTGTGATACTCACCTTTGAACAACTACGCTACAGTTACGTGTGTATATGCAGGCCGGGCAATTGGGCGCACCTAACCTGATACCATAAACCTATCAACATCCGAATTATACGGAACGCTGTAGGGTGCGTGTAGGTGGGGTGCTTCGGTAAACAAAACTAAATCGTCAAAACATAGTATTAGTCTGCGTTCCTCTGCCACCGTAATTCGACGCACTTATTCAACCAACCAACTACAGACATAGCGTAATTCCGATCGGGACTCTGTGTGCCGTGCCCTTACTTCAGATTCCTGCGAGCCCCTCTGGCCCTCTAAAATGTGACACCACGTATGTTCGGCGTGGTCTATTGATCCCCTTGTCTTTTCTCCCTTTCCCCGAGGTCAGTTCCACGTTACTCAATTCCTACCGAAGCTTTCCTTCTTTGTATTGTTCACTCCCCATCTATGTCTCTGTCCTTTGTGAATCCCTGATTCAGCCCCTTCTTTTTACTGTTTGCTCTGTGTCCATCCGATTTATTCTCCTCTTTCCCTTCTTCTCCTTTTCTTATCTCTTACATTTTTTGTATAAACTCATACACGTTTTTTCGTTTCCTCTCATCATAATAAGCACCGCGCGTACACTTTTCCGTCCGCTTCTTGAAGTTCGTGTATACTCTTCTTCACCACGCTACCCAATTCACCCCCTTTTCGCTACGCCGAGCTAATCTCTCTATGTCCTATGTCATTAGTCTTAGTTTCCGAATCCTCTTTATCACTATCTTTCTGTCCCTTGGGGGTAACATGATTCTCCTCATGGTTCTTATCCATCTTATTTATTTCCCTTTCTTCTCCAATCATCCCGCACCCTCCTCTTCTTCTGGTCCTCGTCCAGTTCAATTAAACCCTCCTTTTCCTTGTTTATGTCATTCTCTCCACCCCCCTGGTCTCTTCTCCTTCTCTCTCCTTTCCGTCCGAGTGACTCCACTCTCTTCTCGTCTACATCTAATCCCTTTTCGGTCCTCTTCGAGATCAACACGAGCATTCTTTTACCCTTCTTCAATTTTTTTTACCTTCCTTTTCGGGCAAAGTTCGTATTTACTCGCTTTTCCTTTTAACTGCTCTCTGGTCGTCCTTTATCTAGTATGTCACATACCTCGCTTTCGCTTATGGAGTTGCCCTTAACTAATCGCTTTTCTGGTCTCCTTGCGACATACTTCTCCTGATGTTTCCCTTACCGGCCGCTTTTTCAGTTCCCTTGTCACCAAGCAGGCTTTTAGGATTTCTCCCGGTTCCTTATCTCCCCATTGATTTTTCTTAGCACCTTTCGTGTTTCCCACTTTTGCCAGAACCCATACTCCCCCGAACTTCTATTCCTTTTTACGTTTCCACGTTTCCTTTGCTGTCTAGCATTCCTTGTAGTTTCTTTGTGTGCCATTCCCCTTTCTTTTCTCCGACGTGTCTTTCCCGCAGCAATACTATTAGATATTTCCGTTCCTTCTTTCTAACTACCTTTCCTCTTTTTAAGCAGAGTACTCCATATCTATATACTTTCCTCTTTCGGTTAACTGATACACATATTTAATTTTTCCTTTTTCCGATTTTTTGGAGTGTTCTTTTGGATCGGACGCCCTACTTAAGTGATGTTTCTTGTTTAAACTTTAATTCCTTTCTTTCCCGACCATGTACGTCCCTAGCCCTCCTTACGCTTTCGTTTTTGTACTTAAAACCTCTGTGTGCTCCCTCCCGCTCAAATAATTCTCCCGATGTTTTCTGTAACATCTTATGCACTTACTTTTGCGCTTAATAAAAATGATGGTAACTCTCCCGTCTGGTCTTGCCATCGTTCAACTTACTACCACATGCTTTCTTCCCTCCTAGTGTTTTCCTAACGCTTTCAAAAACTAGTCAGGTTCGTTTATTCTCCACTCTCTCTTCATCCTTTCCTGTTTCTATCTACCCTAGTTCCCTTACGTGTCCATTACTGTAACGCAGTCATATCGTCATAATAGGTTACATCTTTCCACCTACACTCAACTTTTGACAACGCAAAAATAGCAAGCAACTATCTAACCGCTAAGTACGAGAGAACCACCTCCGTGGCGAAACGAACCAAAACCCCGAGGGAATTCACGGGTGAATTTAACAGTTAGGTTAAACTAGCGAACGCGCCCTTCCGGCCGCACAAGCACTATCATGCAGCTACCTCTCACACAAACGAGTACAGGTGGAACACCCAGAGTTTAGCCGTAATAAATGCCTAATATCTTCAAATAATCACATCTGAAATGCTAGTCAGCATGGATACACCTCAGCCCCTGTACATCAGCGCAACAGACTGAGACCTACCACTTTCCCATAAGCACGCACTATAATTCCTCGAACAACACAAACGTAAAACAATCACGACCTGGGAGCTTGGGCCTCTTCGCACTTTGGGATTCCCATATTCACCACCGACAAGTAGCCCCCCTTATTAATCCGAAACGTAGAACATTTAATGTAAACACAGAACTGGCAGCAAGGATACTTACGGTCTCCTGCTTTCGATGACTTCCTTAGTTAGTTGAACTTGCCCTCCAGCGGGCAGGTAACGGACCACGGTGACCATAAGCGTCCCGGTCTAGTAATGGGTTGCCTTCCAGCATTAGTTTGACAGCGAGGAAAATCTAAGGGACCAATCGCGTTGTTTCGAATTGCAAACACACCCGACAACCCGGGTTTCGAACAAGCCCTAATCGGCCAATTATCTTCATACTAGCAAATAAGTTCTCTTTTCCGTCCACCATACCAAACGCACCGCCAACGCACACACACCAACCTTCCGTATTCGGCGCTTCCACTCTGCCTTGAAATTATAGCACTGTCCATATCACTCGAATACTGTGGGCGCGCAAGAGCGCGAGAAATCACCCTACCCGATATCCTAATTCACCCAAGAAAGTTATAGCCCATAACGTGTCTCATTATAAACACCTGCTTAATACAGCTGTTAACGTTATTACTGCAACCTTATCTATCAGAACCGTGGACTACTAGTGGGGAATTCCAGTTTTCAAGGGGGGCGAATACAGGAGTCTGATTCAACCGTCACCCCTACCCGTAAGGGGAATGCTGCCCTCGTGAGGCACGTGTCCTAAAGGGGATCCACCCCAAGAACAGTAATCTCGGATATTGGATGCACAGAAAAAGTTATACCGTAAGGAGTATCCCGTTCATACGTTAGACTTTTGTAACACAGGCGACAAGGCCAACCAAAATATGGATGCAGACTCGGTTTAGGAAGTAAATAGAATGCACAAAGATTAGGTAACAATTGTCCCCCCATTAAGAAACAACCGTGAGATGCTATCCATCAAACACTACCCAAATGCCAAGCGTCAGTGCGTTCAACCCCACTTATATACCAATCCAGAATCGAAGCAGCTGCCCCTATAACGGCCGCAAATCTATAAA-GAACTTTTAACAGAGACTCGTGGTGGAGGAGCACCACGGCACCGACCGGGCATAGAGAGCGTGAATTAGACGAAGGTGATCGCTAAGGCGAGTCCAAAAATTCCCCTTCCCCGTTGGGGGGGAGTAGTCCCGGACGCGGCTGGCAATTCCCGGATTACGGAATAAAATAAACCTAACTCACCTGTTGCAAGACCCCTCCGCGGGAAACCAGCATAAATTGCGGGGGCGCTCCTTTTTGCCGGTACACCGTGAATCGGATTTAAAGCTGTAGAGTGACTAGCCGTAGTGCCATAAGCAGGACGTTATGAAAAGACAGGAGTATCGAACGGAAATGGGACTGCGTATCTAGGGCAGAGCGATTCGAGCCGATTGGGCTCTGCTAGGGTGAAGGTGCTTCTTAGTACCAATAAGCTAGATAGGACATTCCCTCGCGGACCCTTGTCGGTACTAAGTTAGTCGTCGGGAAAATAATGGTAGACGCTTGGAACAAGGTCTGTCCCCCATGGTATTCNNNCAAAGTANCTCATTTTTCTCTGCTACCTGGATAATTGACTATTACTATAGGTTTTCTTGTAGATCTTACCAGAGCGATTCAATTACGTGTCCTTTCTCATTTCGTTATGAAATGAGTACTAAGAAGCTGTGTTATCTGTTTCGTTTTCGAGTTTCATCACAGAAAGACTACCTTTTTCTTCGGTCAATGTCTACTTTTGTTACAGATAACTAAGTCTCAC-TTCGGTTCCAAAATGCTATTTGCGCGTTGCCTGTTTGCATGACGCTTGAAATAATTTCCACTTTTTTTTTCTTTGGTGAGTTCTTTGCCATCTCGTAATGTGTTCCCTTTTTCCCGTACGCGCGGCTACCTCGATCACGCCTATCTTCTATCGTCCTTGCTATTCCCTATACCCTCAAACCTTTGCTTTCCTTTTTCTCTTCCGTCTTTCAGATACCTTACCGGGACTTAAATTGTTGACATATTTTCGTGTTCATTCTACGAAACTGATGTTGCTTCTGTTGTTTGCAATTCCATATACGCATCCCCTTTCTCCGTATTGGTCCTAGGTTAGACCTTGCTGTTTTTCTGGTCGTTTCACCTATTTAACAATTCATAATTCTGCTTCTTCGTTAGTCTTCGACTAACGCATATTTTTTGTATCTTCAATTGTCGTCGGACAACACACTGACTCCTGCTTCTTCTTTTTTTTGACTCCAGTTCCCATCCCATAGTAGTCCTAACTAACCTCATCACTATGTAACCCCTTAATTATAAACTTCTTTTGCTTTATTCTTTGCATCACACTACAATATTGCTTCCTTTTTTCTCCTGTTATTAATAACATCTACTGAAGAGGAAACATCATATACATTCCAATTCGATGTTATAAGTTCCTGTCCGCTTCCAATTACGCTCCTGTACACTCGGTAACCTTTCGCGTAAGAGCATGGCAAGTTCTTTACTCTAATTAGCTCAACACTATTACGCGCTCGCCCCTTTCCGTCTGTAAACTATTCTGTTTTTTCTAAGGGATTGAGCTTGAACCCTAAGTGAGTTTTTCCATTTTTGTTGCTAACGTCCCAATGAGGCCCGTCCTACTATCTTACCTTTCCGTCTCGCAAGTTAGAGAACCACTCTCTTTGTATCTTACTAAAACCTCTCAGTAGCCTTTCCGTAGTATTTGCTTTTCGTTGATATATCAAAATGTACCCGAGATTATTGTTTATCTAGGGCTATCTCAACGTTGGCTAACAAATCACGAACCTCCATTTTTTTGTCTATTCTATCTAAAATGCCTAATTTATCTCAATTTTGGTCTCTACCTAGATTTGATGGAAGCCACCGTCGGGTCAAGGCCCTCGCGTAGGTCAAAAGCTAATACAAAACTAAAAAGGCGAGAGTAAACGAACAGAGCCTCCACTCAGGAAGCGCAGAGAGCCTTTATGTTGTAACATGTTAGGAAGCCCGCTCTTGGGACAAACAGAGACACGAGGGGCCTTGGCTCGGAAGGACGCCACGTTCATCCGGTTGCTTGATGGACATACAGGGTCCAAGTTATTAGCCGCGTCAGGCACTCCAGGGGGTCCAAGCGATTCTATAAACACGCGCACCAATCTTCGGGCGGATCGCCACCGCAGCCTGAATTAATGGTTTAGTTTGTTAGACGCACGGGGTTCCGGAACCACTGGCCCAAGGCTGTGGTAATTCCATACGGCAAAACGCGCAAATGGTTAACCGAGTTGGCTAAGGGATGTATTGGAGTCGCCGAAGTCTCTGTCCCCGATCTAGCCCTGTGGGGTTTCTGGGGTCTCTGTATTTGTTCACCGACACTTATTAACTTATCCCTATCCGGATGCTTGTGTTCATTCGTTTCTAACCACCTCTCCTCATGGATAAGGTTGATACAGCCTTTTGTACATGGGTAAGCATTAACGATGTTTTTTCTCCCTTGATTCGGATCTGGCCTTCATTCCCCATGAATTAGTGGGTCTAACCTCGTTCTATTTCTTTCCCCTTATTTTAACGCCACCGTACACAATCTACAACAAACTGTCTTTCTTCTTCCTCCATTGACAATCCCACTTCCCATACAGATTTCACTTGCTCAATGGTTCTTTCTTTTTTTCTCACCAAGGTCTGCTCATTCGCTCCACCTTCGTGGTCTAACTTTTGATCCGTATTTTTTTTCTTGTTAATTTCTCTTATCCTTTCTCTTCTTAGATTGATAAGAGCATTGCTGTTACTCAGTATTAAACTGCCCCCATTTTTCCCTCTTTCTCTGTCTCTCTCTCATATGTTTTTCTCGTCTACTTGCGGCCACAACTTGCTGCTCACTCAATCTCTTTTGCTTTCGATCTCATATCAATTGTTTCCGCTCCTGTTCCTCACAGCCTATCAGACATTCGTATAACGGCTCTTTTCAACATTTTACTCCTTTTGCTCCTCTTTACCTTCTTTTGTGCCACGTGAAATTATTGAATTCTCTCTCTGTTCTCTCTTTCCCTCATCTCCCTTCCCTCTTGTGTCTCCCACAATCCAAGGTACTGCCGTCACTGTTTTCTTTTTTATATCTTTCCCGCCATCACTACTTGCCTTTTTTCTGTTAAGTAGGTAGCA
CRYPTOB    AATTTAGGTTATATTTATACATGCAAGTATCAGCTATCCAGTGAAAATGCCCAGGAGCAGATATCAGGCACGCCCAAGACATCTTGCTGCCACGCCTTTACAGGTCAGCAGTAATAAACATTGAACAAGCTTGATTCAGTAATAACATTAAAGTCGGTAAATCCCGTGCCAGCCACCGCGGTTATACGAAGACTTCAATTAATACGGCTCAAAGGGTGGTTAGATTAAGCTGTTTTACGTAACAAACTAGGATTAGATACCTGCCTAATTGTAAACGCCTGAGAACTACGAGCGCTTAAAACTCAAAGGACTTGGCGGTGCTCTACCACCTAGAGGAGCCTGTTCTATAATCGACAATACCCGATCCATTTATTGCCCCGCCTATATACCGCCGTCGTCAGCTTACCCTCATTAAAACGTCAGGTCAAGGTGTAGCGTATTAAAGAAATTGGCTACATTTTCTAAACGAAATACGAAGGCGGATTTAGCAGTAAAAGAAAACAGAGAGTTCTTTTTAATTCGGTCCTGGAGCGCGCACACACCGCCCGTCACCAGAAGAGGTAAGTCGTAACATGGTAAGTGTACCGGAAGGTGTACAAAACCATTTAGGTGATAGAAACGAAAGTACTGTAAAGGAAAAATGAAAAAACACAAATAAGCATAGATTATTCTTTTACCTTTTGCATCATGGTCTATCAAGTCAACCTGGCAAAAAGCTTAAGTCAGACATCCCGAAAACGAGCTACTCCAAAGCAGCGAGCTAACCCTTCTCTGTGGCAAAAGAGTGGGATGACTTTCGAGTAGAGGTGATAAGCCTATCGAGCCTAGTAATAGCTGGTTGCTCAAGAATTTTAGTTCAGCTTAGAAAAGTTAATTTATAGAGGTACAGCTCTATAAATAAGGATACAACCTACCTAAGTAGGCCTAAAAGCAGCCACCAATAAAAGCGTTAAAGCTAATGTCATTAAATCTAATTCAACAATTGAGCCGATCTATCATAGATGTGTTTATGTTAGAATGAGTAACGAGTGTAAGTATAAATCAAAATTTTGATTCAATCGTTAACCCAACACAGGAACACTAAAGAAAGATTAAAAGTCAAAGAAGGAACTCGGCAAATTTCGCCTGTTTACCAAAAACATCGCCTCTTGATAAGAGGTCCTGCCTGCCCAGTGAGTTAAACGGCCGCGGTATCATGACCGTGCAAAGGTAGCGTAATCACTTGTCTTCTAAATAAAGACCGGTATGAATGGCAAAACGAGAGTTCAACTGTCTCCTTTAACCAATCAGTGAAATTGATCTTTCCGTGCAGAAGCGGAAATTTAAATATAAGACGAGAAGACCCTATGGAGCTTAAAATATAATTTTTAGGTTGGGGCGACCACGGAATCAACTTCCGAGACAACCCTAAATTTTGATCAACGGACCAAGTTACCCTAGGGATAACAGCGCAATCCTTTCCAAGAGTTCTTATCGACGATGGGTTTACGACCTCGATGTTGGATCAGGACATCCTAATGGTGCAGCTGCTATTAAGGGTTCGTTTGTTCAACGATTAAAGTCCCACGTGATCTGAGTTCAGACCGGAGCAATCCAGGTCAGTTTCTATCTATACAATTTCTTCTAGTACGAAAGGACCGAAGAGATAGAGCCAATGTTCAAATACGCTCTATAGGTAGAGGACTCTTGGTGCGTGTATGTTGTAGTGATTTTTGTTTATTGGATGGTGTTGTTGGGCTCGGTGATTGGATAGTTCTTTAGGTTAAGGTAAAGCGTGGGGAATTCGCTTTATTGTGTTTATTGGTGAACGTGGTCGGTTCGTTCCCCACCCATCCTGTTTCCTGGGCTTTATGTCTTCTTTTTTATGGTTTTTTACCCTCCACACACGGAGTTTTATCTATTTTTGGAGTTGATGTTGCAGGGTGTTACCGATTTTACGGTTTTCTTTTTATCGGTGCTGCTATTTATAAGGCAAGGAAAGCGATGTCGCCACGACGAAGGCAAATAGNGCATTGGATGCGAGGACGGGCAAACAGGAAGGGTTATAGACAACGCTGCCCCTCCGGTAATTGGGAATAAGCCCTGCGCCGGCAGTGAAAGTGAGTGAAAGGGATGCAGAGCGAGCGCAGCCACTTTGAATACAGTAAGGTAGAGAATTATCTCAACTTGCGCAAGAAAAGGTCTAAAGATTGTAATAGGAGCCACCGAAGGCAAGCGAGGGAACCCTACGAGGCCGACCTCATAGCCACACCTCCCGCGAGCGTAAGCCTCATGGAGCCGGTGGTCGGCTGGAACTGACGAATCGAGAAAAACAGGAAAAAGAATAGAGTATATAGCGTTGCGACCTGAGGTGCATCGGGCGCAAAGGAGGTAATAAAGATGTGGCGGGACAAACTCGTTGAGGTAATGTATCTTATTGATCGGGGGTGAACATTTTCATGTTGTGGGAACTTTATGTAATAGGACAGAAAGAGGGACGTAGGAGAGGAGGATCAGATAGGTCGCGGGGAGCGGGGGAAGAGAACAGCACACCGAGAGCCAGTGATCGCACCCAACGTTCACGACTAAGGGAACAACGGGCGAAGGAACGGAAGGGGCGCGAAATTGCGATCTCGATGAGGCAGACCGGGTAAAGTGGTAAGGGAGAGGTGTGTAGGAGGTACGGACAGACGGAAGGGATGGGGATCGCAAAGAGAG---GGACGAACAAACGTCGTCTAGAGA----ATCGAGAAAAACAGGAAAAAGAATAGAGTATATAGCGTTGCGACCTGAGGTGCATCGGGCGCAAAGGAGGTAATAAAGATGTGGCGGGACAAACTCGTTGAGGTAATGTATCTTATTGATCGGGGGTGAACATTTTCATGTTGTGGGAACTTTATGTAATAGGACAGAAAGAGGGACGTAGAGGAGGATCTAGGTCCGGGGAGCGGGAAGAGAACAGCACACCGAGAGCCAGTGATCGCACCCAACGTTCACGACTAAGGGAACAACGGGCGAAGGAACGGAAGGGGGCGAAATTGCGATCTCGATGAGGCAGACCGGGTAAAGTGGTAAGGGAGAGGTGTGTAGGAGGTACGGACAGACGGAAGGGATGGTCATGGTACCCTAACGTGGAGGTCACGTGCAGCTAGTGGCACGCGGNGTCCTCACTAATTAATTAAAAGTGCGAAAAACATTCCGTTTGGATCTACCTTTTTAAAAAATACCATCTGTGGACACCGGGATGTGAGTGAGTCCCAAACCTATCGACTCTTAATCTCAGATAAATAACAGACTGATAAGGGGTAAGAGACAGGCCACATGCTCTAAAAATGGGTTGTACCGTGCCGGATTACTACTGCCAACTTCGAACTAGACCTAATCCGCATGTTAGTCGTTACTAAACTACTCAGTGAATCTTCCTAATAAATTAGTACAATAAATGGCTCTTTAACGAGTGATGAAAGGGCCTCAACTGTCTCTTCTCTCAAGAATGTTAAGACACATGGACTGTTTCAACAAACTCCTTGCTTCAGACTAGGATTTATGGTTGCTATTTGGCGAAAATTGATAGTACCGCTATGCTGACCGTACCAATTTACTCGGACAATAGAATGGCAAAAACCAATGAGTAGTCCACTTACTCCTACTAGATGACCATAATTATATGATTAACACCAAAGAGGACCTAAATGAATATACTTGTAGATCGATTCAACTACTGATTGCAAGATCTGATTATATATACTGGCCGCCAAGCATTGAAGTACAGTCATTCCATAAGAAGATCAATAACTCATCATTAGAGCTGCGCGAGAACGAATTGGTGATACGACATAATAATCCAAAATCTAACAGACCACCTGTGAACTCATCTTCTGCCCCATTTCTTATGGAATACGATGCGCTTGGCCTATTTTTCTGTATTCAGATGATAATGTTTTCCCGGTTCACGTATTTCTTCCGTTATGAGTTCTTTTCTGTTTCGTCAGGTTTAAATAAGAGCGAAGGTTTACAGAGCCCACATATAGATTACACAATTAGCTTTATAAAAAAAAACGGATCGTTAATAAAACAAATAATTATCAAATTGAAAAGGCTAGTACCGTTCGCGATTAGACCAACGACTGTAATACATTAAACTGATATAACCAAGTAAGGCTCTCTTGGGGATCACTTTATGCAAGCCACGCAAATCAGCTTTACGACAAATGTGTTAAATTAAAAATTTATGATGTAC---ATATACAATCCTCGTGCCCCCCTC----CCAAAATCTAACAGACCACCTGTGAACTCATCTTCTGCCCCATTTCTTATGGAATACGATGCGCTTGGCCTATTTTTCTGTATTCAGATGATAATGTTTTCCCGGTTCACGTATTTCTTCCGTTATGAGTTCTTTTCTGTTTCGTCAGGTTTAAATAAGAGCGAAGGTTTACAGAGCCCTATAGATTACATTAGCTTATAAAAAAACGGATCGTTAATAAAACAAATAATTATCAAATTGAAAAGGCTAGTACCGTTCGCGATTAGACCAACGACTGTAATACATTAACTGATATAACCAAGTAAGGCTCTCTTGGGGATCACTTTATGCAAGCCACGCAAATCAGCTTTACGACAAATGTGTTAAATTAACAAAGATACCCTGGGCCTGTACCTTTGGGGAGTCTGGTCTAGGCGATAGACTAAGCACGTAATGCTTGAGCGAAACGAAACCGGAGGTGGGTCCGGCCAGCGTGTGAGATGGG-TCTACATCTGAAACTAGGTATCCAGAGCGTCGCAATATTTGAATACTCTAGCCACAGTAAAGACACGTTATTCCTTATCAAGATACCGGAG-ATGTGGGACATCTAAGGAGCCATCCTCGCCAGGAGCTCGTCCTGTACCCAAGTGAAGGGAAAGCTGCGCTGGGTCGGAATACTATGGGCGTATAGAGGGACGGCAACGCGGTCAGTTAGGGAGTTGGAGGGAGACGTGCCGCGAGGCTTTAGAAAGGCCAGGAGAATGGAACATGCTTACCTCACGGGTGCGACAGATACCAGGAGGAAGAGCACGGGGACAATATGTAGAGTGGACGAGGGGCGGTGTGTATACTGTACTGGTCAAGCCTAAAACAGACGCTGATATAACCGTGGGCAGAGAGGTGACTAGACCTAGGTCTGAGAGGGTTAATCCGAGGGTAACGGTAGGAAATCTACGACCCAAAACACAACAAGATGCACAGAGAGGGGTGTGCAGGACGGCCGCAGCTCAAACGTCTTTCGAGTCGCCTCTATATCCTGGCCTAATATATGGAAAATTCAACGCGCGAAGAGGTAGGTGAGGAGTGAACTCCTAAAAGCCTATTGAGGGNNNNNNNNNNNNNNNNNNNNNNNNNNNNNNNNNNNNNNNNNNNNNNNNNNNNNNNNNNNNNNNNNNNNNNNNNNNNNNNNNNNNNNNNNNNNNNNNNNNNNNNACCGGACCGAATCCACCGAGCCCCGGTAACAGAGCGCTCTGATGGAAACCATTTGATCTAGTTGATCAATACATGTAGCCTTCTAACCACATTGTTAACATGCTACAATGAAAAAAG--GGAAAGGAGAACAAACTAATGAAAGCGGGGGAGACGAACTTTAGCTCTGACGGAAAACAAGTCAGGGGGTTGATCGTAAGCT-GCGTCGTATCGG--------------TAACCTCTGACCAGACTGGTAACGCACATCCGTAAAGCACACAATTAGTTTCCCCCTCGATACGGGTCGGAACTCACGGAACAAGCTAAATGATTAGCAAAAAATTTAGAGCGGGACGGATGCTAAGGCAAGAAATGATGGATTACCGCAATGATAAGGGTCCCGTTGGCGTGTTATTGCCCCCAGTTTCGTTGAAAAGTATGGCTCAAAACCCACTACAAGTCCGACTAATACCCGGTTTTAGAGACAAAAGTGAGGGTGTGACAAAGTAAAATGGGAAGATAAGACGTATGAAATGGGAGCGC--TGAAGAATCGACTTGTTCCTAGGGCAAAGACTAGAAAAGCACTAATGGGACTGGAGGCTATACAATAAACCAGACATGGATC-ATAACATACAAG--------------AGTAATGGGGCCAAAGAGGTTCCAGGACTTTATAAGATGTGCCCTCAACGATCCTGACCTGCTCGACATAAGAATTAGGACCAAATCAATATTCCTAGCAAACCTCGCAAATAGATCTGGAGACTATTAGGGACTGTTTGGGCATCAGAGACAAGAGTTAGACATTTTATATGGCACACTCATAGGTCTATCTCGAACAATTGGAGTAGAGGCCCTAATATATCTGGCCTGGCTTCGGTCCCGCTTCATGGAATTTTGGAACACAAGTTGACTCTAAAGTTTCGAAGCAGCCATAGAGGTTTTAACTTAATAAAAGTAGCTGAGTTGCATTCAGAATATGTGGGATAAAGTCCTGCAAACCTTCGTATTTAGTCCAATAAA--GACCGCTGATTTCGACTCAGTAAATTTTGGTTTGACCCCAAAAATATTTTTAGATTAAAGCTCGCTGGATTGAGCGTTTAGCTGTTAACTAAAAGGTCGTGGGATAAATGCCCGCTAGTCTAGAAGACATTAGTAAAA-ATTACACAACCTTGTCATGGTTAAATTATAAGTTAAAACCTTATATGTCTTAAGCTCTGTAGTGTACCACATGAAATTGCAAATCTCAAAGAGCAGAATAACTGCCAGGGCTTTAAAAGGTGGTGTAGGGGGAACACAAAGAGTTTTGATCTCTTAGTAAAAGGTTCAAATCCTTTTCTTTTAAGTTTTTATAGTTGAAT-ACAACAGTGGTTTTTCAGGCCACAGGTTTTGGTTAAAAGCCAAATAAAAATAGCCTTTTTAGTAAAATACAAATGACTTCCAATCATTTAATCTTAGTAAAAAACTAAGAAGAGGTAGTATGTATAATTTAATTAAAATTTTAGATTGTGATTCTAAATATGAGAGTTAAAA-CCTCTCTACGACCGGACACGTGCCCG-AGGGGCCACTTTGATAGAGTGTAATATAGAGGTTAAAATCCCCTCGTCTCCTACTTTTAAAGGATAATAG-CCATCCATTGATTTTAGAGGTCAA-ATATCTTGGTGCAAGTCCAAGTGAAAGTTGCTAAGATGGCAGAGCTTGGTAATTGCAAAAGATCTAAAATCTTTCAACCCGAGGTTCAAATCCTCTTCTTAGCTCATTAAGAAGCTTA-AGCAATAGCCTTTTAAGCTATAGATCGGTGA---ACTCACCCTTAATGAAGTATGATAAGCTAAAAAGCTCTTGGGCCCATACCCCAAAATGTTGGTTAAACTCCTTCTCTTACTAGTTAGTATAGCTTATAAAGCGTGGCACTGAAAATGCCTAGATAGATTTTAAAAAATCTTGCAGACACAAGAGATAGTTTTTCCAGAATTCTGGCTTTGGAGGCCAGGGGCAAGGGTGAAATCCCATTTTCTTGAGAGAGGGACAAGAAAGTTGGCTAACTATCCTTAAGCTAGA-TCTAAGGCCCATTCGGAGGAAGTGGCAGACCGGTTATGCAGCTGACTTGAAATTAGCTAACGGGGGTTCAACTCCTTCATTCCTTGGTCGCAATAGCTTATAAAGCGTGGGTCTTGTAAACCCAAGATTGAAAAAAAGCTTCCTGCGGCTAAAGACTTAGGATAAAAGAGCCTTCAAAGCCCTAAGTAGAAGTTAAAATCTTCTAGTCTTTGGGTAAAATGACTGAACAAGTGTAGGGTTGTAACCCCTTTCATAAAGGTTAAAGTCCTTTTTTTATCACAAAGAGTAGCTTAAAAAAGCATCTTATTTACGCTAAGAAAATATCTATTTGACCCAGATCTTTTTGAAATATTGCTTACAATGTCTAAGGATCCTGTACACAAATAAACCTACCATCGCATAACCACCCAATGCATTCATGTTAGTAAATAACGATCTATACAACTTTATGTGACCTCTAGCGGTCACCATACGCCCCGGACACCACATAAAGAAACTACCTGTGGCTAGACAGGCCCACTATAGGAGTACGTCAGTAAAATGTTCCATCGAGGGTACGTGTGTTTACTCCGAAAACCACAACCCCAAAAATTAGCCACTATATTTATGTCCGATCAGCGGAGTTCGACTAGGATTGTTTGGCATCGGATGTCGCAACGAGGTTTTATCTTCAGCGTTTGTTTTAGATAAGGGCCTTGAGAGTGGTGCCTGCATTTGGAGAAACCTGACTTGGGCGATGTGGTTGGAGACACTTGTCTCCCTTAAGAAACCCTTGCGAGTAACAGAATAGGAGCTCCTTCTAGGCGTAAACATTGCATCCCCAACGGCGATACGACCAACCCACCGTTTCTGTGACCTACAACGGGCGTGGTATATACACCCCATACCGTATCCAACAATTGCGTAACACATAGGCCGGCCTAGAGCAGTACTTTCTAAATCCAGCAGACCTAACATTACCATCGGGTTATGGCAGTGTACTCAGCAAGGCGGACCCTGGGTACTAAGCACCTATTAACTTGGCATGCAATTAATACACACTACTAAACGGCTACGTTACGGTTATGTGTGTATATGCAGGACGGGCAATTGGACGTATCTTATAAGATTCAATGAACACCTTAACGTCAGTATTATACGGAACGCTGTAGGGTGCGTGTAGGTGGGCTGTTTTGGTGAATTAAACTAGATTGCTTAAGTAAAGAATTTGTTTACGTTCCTCTGCCACCATAATCCAAAGTAATCATACAGTAGGCCCAAGTTAAAATTACCGACATTCCAAACGGGACTCTGTGTGCTGTGCTCTTGCTTCAGATTTCTGTAAGCCCCACTGTCTACCTCGTTTTGCACATCAGGCATGTTCGGCGTGCTATGTTAATCGCCTTGTCTTTTCTTTCGCTTCACCGAGTCAGTCCTATGTTAATTAATTTCTACCGAAGCTTTTCTTTTTTCTATTGTTCATTCCCCATCTATGTCTCTGTCCTTTGTGAACCCCTGATTCAGCCACTTCTTTTTACTGTTTGCTCTGTGTCCATCCGATTTATTCCCTTTTCCTTCCCCTTTTTTTTTTCTTATCTCTTACATTTTTTGTATAAACTCATCCGCGTCTTCTCGTTTTTTTTCATAATAGTATAACACGAGCGTGCATTCTCTCGTCTGCTCCTTGAAGTTTGTGTATACTCTTCTTCAAAACGCTACCCAATTTACCCCCTTTTCCTTACGCAGAGCTTATCTCTCTATGTCCTATGTCATTAGTATTCGTTTCCGAATCCTCTTTTTAAATACATTTTTCTTCCTTGGGGGTAACATGATTCACCTCATGGTTTTTCTCCATTCTATTTATTTCCCTTTCTTTTCCAATAATCTCGTAACTTTCTTTTTTTCTGGTCCCGGTTCAGTTTTATTAAGTCCTCTTTCTCCTTGTTTATGTCATTCTCCCAATCACATAGGTCTTTTCTCCTTATTTCCTTTTTTCGTCCCAGTGCCTCTAGTTTCTTGTCGTTTAATTGTAATCCCTTTTCGGTTCTTTTCGAAATAACCTGGAGCATTTTTTTACCTTTCTCCCATTTTATCTACCTTCCTTTTCGGGAACAGTACGCATTTACTCGCTCTTTCTTTTAACTCCTCTTTGGCCGTTCTTTATCTAGCATGTCACATACCTCGCTTTCCTTTATGGAGTTGTCTTTGACCAATCACTTTTCTGGTTTCGTTGCGACATACTTCACCTGATGTTTCCCTTACCGGACGCTCTTTCAGTCCCTTTGTCATAAAGCAGGCTTTTGGCACTTCTTTCGGTTGATTATCTCCCCATGGATTTTCCTTAGCGACTTTCGTGCTTCCTACTATATTCAAGCCTACTAATTCCACGAATTTTTATTCTTTTTTACGTTTCTTATCTACCTTTGTTGTCTAGTATTCCTTGTAGTTTCTTTCTCTGCTAAACTCATCTCTTTTCTCCGACGCGTCTTTCCCGCAGCAATAATATTAGAACTTTCCCTCTCTTTTTTCTTCATGTCTTTGTTCTTTTTAAGTATAGCCTAATATACGTATATTCCCTGCTCTTTCGCTTATCGGATACACATGGTTAATTTTTGTTTTTTCCAATTATTTGGAGTGTTCTTTTGGGACGTACGCCCTACTTAAGTGATGTTTCTCGTCTAAACGATAATTTTCCTGTTTCCCGACCATGTACGTCCCTAGCCCTCCTTACGCTTTCGTTTTTGTACTTAAAATCTCTGTGTGCTCCTTCCCGCTCAAATAATTCTCCCGATGTTTTCTGTAACATCTTATGCACTTACTTTTGCGCTTAGTAAAAATGATGGTAATTCTCCCGTCTGGTCTCGTCTTCGTTCAACTTACTAACATACGCTTTCTTCCCTCCTAGTGTTATCCTTACGCTCCTAAAAACTAGTCTGGTTGGTTTTAATTCTACATTCTCTTTACCCTTTCTTGTCTCTATCTTCTTTAGTTCATGTTGCAATCCATCAATGAAACGCAGTTGTATCCTACTCAAACGTTACATTTTTTGACCTTCGCTTGATAATTAATTTACACAAAATAAAATAACCTTATCTAACTATTAGCTACTAGATAATAACCTTCGTAGTGAAACGACCTAACCCCCCGGGTGAATTTACGTGTGTATTGGAAAGTGAGGTTATAAAAGTGAACGAGCTCCTCCGGTCGTACTATCAATATCACGCAGCTATACACTAACTTACAGTTTGTAGGTGGTACACTCAAAGTTTAGCTGTATAGAATTCCTAACACAATTGTAATATAGCCACTGCAAACTTATTGAACAAAGAACAATGGTGGCCCAAGTACATTACTGCAACGAAAGGTAATAAACTATTTTACCTTAATCAATCAATATATATCCTCATCCAACACAACACATATACGGTTTACATTTTAAACAATTAGACAGATTAGAATAGTGCCTTCCAACATTTCCTAAAGACACTAAAACATCCATAAATAATCGTTATGTTGAGTATTTATTGAATACATAAAACTGACGGCCAGGATTTTTATGGTACCTAGCCAACATCATTTTAATTGGTTTGTTGAACCTGGCCTCCAGCGGGCAGGTAATGGGCTACGGTGATCGTAATACGTGGCTTCTAATGTTGGAAAGCATACCAGCATTAGTTTGACAGTGAGGGAACACTATGGGAATAATCGTATTGCTTCGACATGCACACATTCACGTCAATCCAAATTTCAATCAAGACCTAAATGGTTAAATCTATTATAATAAGAAAGAAGGTACTATTAACCGCAAAAAAAATCTTACGCTCAGCCTACATCCCTACGTAATAATTATTAATACGAAGTGTCCACCCTGTCTCGGAATGCTAGATTTGGACGATATTTCCTAATATTGTGGAAGTGTAGGAGCACGTGACAATATTCTATCTATATTTTGTTTTTAACCAATACCTTCAACTCTTATTGCGCGTCTGGGAAACATTACATGATTGATTCAGCTGATTACGTGATTACTGCGATCTTATCTATTTAAAATGAGGAATCTTAGTGGGGGATTTCAATTTGCAGGAAGGCCGAATACGGGAGCAAAAGTTGTATATTGTCCATACCCCGTATGGAGATGCTGCCCTTCGGAGGCACGTGCCCTAAAGGGGATCCACTCCTAGAAGAGCTATCTTGGAAACTAGGTGTACAGAAAAGGTTATACCGTAAGAAGTACCCTGTTCATACGTTAGATTTTTGAAACACAGGCGACAAGGCCAACCGAATTTAAGACGTGGACTCTGTTTAGGAAGGAAATCCATTGTAAAAAGATTAGATATCAATTTTAACCCTATAAAGAAACAACTGAGAGAGGTTATAAATCGAACATAACCAAAATGCCATCGGCACGGGCTTTAAAACCGTCACGTAGGCATTACTAGCATTGATGCCGGAGCCCCGAAAGAATCTGTAAATCATTTAAGAAACTTTTAACAGAGACTTGTGGTGGAGGAGTACTACGGTACCGATCGGGCATAGAGAGCGTGAATTAGACAAAGGTGATCGCTAAGGCGAGTCCAAAAATTTCCCTTTTTCGTTGAGGGGGAGTAGTCCCGAATGCGGGTGGCAATTCCCGGGTTACGGAATAAATAAAACCGAACTCACTTGTTGTAAGATCTTTCCGCGGGAAACTAGCACAAATTGCTGGGGCGTTCCCTTTTGCCGGTATACCGTGAATCAGATTTGAAGCTGTAGAGTGAATAGTTGTAGTGCCATAGGCAGGACGTTATGAAAAGACAGGAGTATTGAACGGTAATGGGACTGTGTATCTAGGGCAGAGTGATTTGAGTCGATTGGGCTCTGTTAGGGTGAAGGTGCTTCCTTGTACCGATTAACTGGATCGGATATTCCCTCGTGGACCCTTGTCGGTATTAAGTTAGTTATAAGGGAAATAATGGTTGACGATAAGTATAAGGTCCGTCCCCCATGGCTTGCGGTCAAAGTATCTCATTTTTCTCTGCTACCTGGATAATTGACTAGTACTATAGGTTTTCTTGTAGATCTTACCAGAGCGATTCAATTACGTGTCCTTTCTCATTTCGTGTAAG-AAGAGTACAACGAAGCTGTGTTATCTGTTTCGTTTTTGAGTTTCATCACAGAAAGACTACCTTTTTCTTCGGTCAATGTGCACTTTTGTTA-GGCTAACTAAGTCTCACTTTCGGTTCCAAAATGCTATTTGCGCGTTGCCTGTTTGCATGACGCTTGAAATAATTTCCACTTTTTTTTTCTTTGGTGAGTTCTTTGCCATCTCGTAATGTGTTCCCTTTTTCCCGTACGCGCGGCTACCTCGATCACGCCTATCTTCTATCGTCCTTGCTATTCCCTATACCCTCAAACCTTTGCTTTCCTTTTTCTCTTCCGTCTTTCAGATACCTTACCGGGACTTAAATTGTTGACATATTTTCGTGTTCATTCAACCAAACTGATGTTGCTTCTGTTGTTTGCAATTCTATATACGCATCCCCTTTCTCCGTATTGGTCCTAGGCTAGACCTTGCTGTTTTTCTGGTCGTTTCACCTATTTAACAATTCATAATTCTGCTTCTTGGTTAGTCTTCGACTACCGCATATGTTTTGTATCTTCAATTGTCGTCGGACAACACACTGACTCCTGCTTCTTCTTTTTTTTGACTCCAGATCCCATGCCATAGTAGGCCCAACAAACCATATCACCATGTAACCCCTTAATTATAAACTTCTTTTGCTTTATTGTTTCCATCACACTACAATATTGCTTCCTTTTTTCTCCTGTTATTAATAACATCTACTGAAGAGGAATCAAAGTCTACATCCCAATCCGATGTTATAAGTTTCTACCTGTTTCCAATTACGCTCCTGTACACTCGGTAACCTTCCGCGTAAGAGCATGGCAAGTTCTTTACCCTTATTAGCTCAACACAATTACGCGCTCGCTCCTTTCCGTCTGTAAACTTTTTTGTTTTTTCTTAGGGATTGAGCTAGAACCCTAAGTGAGTTTTTCCATTTTTGTTGCTAACGTCCCTATGAGGCCTGTCCTACTATCTTACCTTTCCGTCTCGCAAGTTAGAGAACTACTCTCTCTGTATCCTATTAAAACCTCTCAGTAGCCTTTCCGTAGTATTTGCTTTTTGTTGATATATCTTAATGTACCCGAGATTATTGTTTATCTAGGGCNNNNNNNNNNNNNNNNNNNNNNNNNNNNNNNNNNNNNNNNNNNNNNNNNNNNNNNNNNNNNNNNNNNNNNNNNNNNNNNNNNNNNNNNNNNNNNNNNNNNNNNAGCCTCTGTCGGGTCAAGGCTCTCGCGCAGGTCAAATGTTAAAAAAAAATAAAAAAGGCGAGAATAAACGAATAGAGCCTTCATTTAGGAAGCCCAGAGAGCCTTTATGTAGTGACATGTTAACACGCACGCTCTCGGGACAAACAGTCACACAAGGGGCCTTGGCTAGAAAGGACGCCACAATACTCCGTTTGCTTGATGGACATACAGGGTATCAATAATTAACCGCGTCAGGCACTCAAGGAGGTCTATGCGATTCTGTACGCTAGTAAATAAATCTTCGAGCGGATCGCCAACGCAGCCTGAACTAATGGTTTTGTTTGTTATACGCAAGAGGTTCCAGAACTGCTGGCTTAAGGCCGTGGAGATGCCAAACGGCAGACCGTTTAAGTGTTTAGTCGAGTTGGCTAAGGGGTGTATTGGAGTCGCCGAAGAATTTATACCCGTTCTAAACCTGTGGGGTTTCTGGGATCTCTGTATTTGTTCACCGACACTTATTAGCTTATCCCCATCCGGAAGCTTGTGTCTATTCGTTTCTAACCACCCCTCCTCATGGATAAGGTTGACACAGCCTTTTGTATATGGGTAAGCATAAACGATGTTTTTTTTCCCTTGATTCGGATCTGGCCTTCATTCCTCATGAATTAGTGGGTCTAACCTCGTTCTATTTCTTTTGTGTTATTTTAACGCGACCGTTCATAATCTACATTAAACTGTTTTTTTTTTTCTTTCATTGACAATCCCACTTCCCATACAGATTTCACTTGCTCAATGGTTCTGCCTTTTTTTCTTACCAAGGTTTGCTCATTTGCTTCACTTTCGTGGACTACCTTATGATCCTTATCTTCTTTCTCGGTAATTTTCCTTATTCTTTCTCTTCTTAGATTGATATGAGCATTGCCGTTACTCAGTATTTAACTGCCCCCACTTTTCCTTCTTCCTTTGCCTCTCACTCATGTGTTTTTCTCGTCTACTTCCGGCCACAACTTGCTGCTCACTCAATCTGTTTTGTTTTCGGTCTTGTTTCAAATGTTTCCGCTCTTGTTCCTCACAGCCTATCAGACATTCGTATAACGGCTCTTTTCAACATTTTACTCCTTTTGCTTCTATTTATCTTCCCTTGTGCCACGTGAAATTATTGAATTCTCTCGCTAATCTCTCGTGTCCTTTTTTTCCCTCGTTTTTGTGTCCTACACAATCCAAGGTACTGCCGTCTCTGTTTTCTTTTTTATATCTTTCCCGCCATCACTATTCTCCTTTTTTCCGTTAAGAAGGTAGCA
DISGAL     AATTATAGCTCTACTTACACATGCAAGTATCCGCACCCCTGTGAAAATGCCCAGGAGCTGGTATCAGGCTCGCCCATAACACTTTGCTGCCACACCCCCAAGGGTCAGCAGTGATAAACATTGAATAAGCTCGACTCAGTTACAGCTTAAGGGTCGGTCAATCTCGTGCCAGCCACCGCGGTTATACGAAGACCCAAACTGACACGGCGTAAAGCATGATTATGCTAGGCCGTCGTACGCTACAAACTGGGATTAGATACCTGCCTAGCTTTAAACGCCAGGGAACTACGAGCGCTTAAAACCCAAAGGACTTGGCGGTGCCCTACCACCTAGAGGAGCCTGTTCTATAATCGATAACCCCCGCTCCACTTCTTGCCCCGCCTATATACCACCGTCGCCAGCCCACCCCCGCCAAAACGTCAGGTCAAGGTGTAGCGTATGAAAGAAATGGGCTACATTTTCTGCACGGAAGGTAAAGGAGGATTTAGTAGTAAAAAAAACAAGAGAGTTCTCTTTAACTCGGCCCTGGGGCGCGCACACACCGCCCGTCACCAGAAGAGGCAAGTCGTAACATGGTAAGTATACCGGAAGGTGTACTAAAGCATTACGGCGATAGAAAAAATAGTACCGCAAGGGAACAATGAAAAAGCACTAAAAAGCAGAGACTTCCCTCGTACCTTTTGCATCATGGTCTAGCAAGTCCAACAAGCAAAAAGTTCAAGTTTGGCCTCCCGAAAGTGAGCTACTCCGAGGCAGCGAGCAAACCCGTCTCTGTGGCAAAAGAGTGGGAAGACCTCCGAGTAGGGGTGACAGACCTAACGAACTTAGTGATAGCTGGTTGCTCATGAATTTAAGTCCTGCCTTATAGAGTAATTCAATAGGGGTACAGCCCTATTGAAGAGGAAACAATCTCCATCAGTGGGCCTAAAAGCAGCCACCTTAGAAAGCGTCACAGCTAATGTCGTTAATCCAAACCCGACTACTGAGCCTCTCTATCATAGAACAGTTTATGCTAGAACTAGTAACAAATGCAAGTGTAAATCAAAAACCCTACAACGCCGTTAATCTAACACAAGAGCATAAAAGAAAGATTAAAAGACATATAAGGAACTCGGCAAACTTCGCCTGTTTACCAAAAACATCGCCTCCTGATAGGAGGTCCAGCCTGCCCAGTGAGTTTAACGGCCGCGGTATTCTGACCGTGCAAAGGTAGCGTAATCACTTGTCTTTTAAATAAAGACTAGTATGAATGGCACCACGAAAGTTCAACTGTCTCCTATGTCTAATCAGTGAAACTGATCTCCCCGTGCAGAAACGGGGATATTAACATAAGACGAGAAGACCCCATGGAGCTTTAAACTTTTGTTTTCGGTTGGGGCGACCACGGAGAAATCCTCCGAGACTACTCCAAGCTTTGATCAACGAACCAAGTTACCCTGGGGATAACAGCGCAATCCATTTTAAGAGTCCATATCGACAATGGGTTTACGACCTCGATGTTGGATCAAGGTGTCCTAGTGGTGCAGCCGCTACTAAGGGTTCGTTTGTTCAACGATTAAAACCTTACGTGATCTGAGTTCAGACCGGAGTAATCCAGGTCAGTTTCTATCTATGGCATCCCCCCTAGTACGAAAGGACCGGGGGAATGGGGCCAATACCTAGGCACGCCTCATGCGTGGGGTACTCTTGGTGTGGGGGGGTAGAGGTGGTTTTTGTTTATTGGACGGTGTTGGTAGGCTCGGTGATTGGGTGTGTTGGGATGTATGGGGGAGCGGTGGGTGATTAGGTCTTGGGTGCTTATTGGTGTACGCGGTCGGTTTGTTCTCCACCCAACCTGTTCCCGCGGGTTCTCGCCTTCTTTTTTATGGTTTTTCACCCTCCACACACGGAGCTTGATTTATTCTTTGAATTGGTGTAGGAGTGTCGTACAGGGTTTCGGGTTTTCTTTTTATCGGAGCTGCT--------------GAGAGCAGTGTCGCCACGACGAAGGCAAGTAGGGCCTTAGATGCGAGGCCGGGCAGCCAGGAAGTGATATAGATAACGCTGCCCCTCCGGTAATTGGGAATAAGACCTGCGCCGGCAGTGAAAGTGAGGGAAAGGGATGCAGAGCGAGCGCAGCCACTTTGAATACAGTAAGGTAGAGAATTATCTCAACTTGCGCAAGGAAAGGTCTAAAGATTGTA---------CCCGAAGGAAAGCGAGGGAACCCTCCGAGGCCGACCTCATAGCCACACCTCCCGAGAGCGTAAGCCTCATGGAGCCGGAGGTCGGCTGGAACTGACGAATCGAGAAAAACAGGATAAAGAATAGAGTACACAGCGTTGCGACCTGAGGTGCATCGGGCGCAAAGGAGGTAATAAAGCTGTGGCGGGAAAAACCAGTTGAGGTAATGTATTTAATTGTTCGGGGGTGATCATTTTCATGGTGTGGGAACTTTATGTAATAGGACAGAAAGAGGGACTTAGGAGAGGAGCATCAGATCGGTTGAGGGGAGCGGGGGAAGAGAACAGCACACCGAGAGCCAGCGATCGTACCCAACGTTCACGACTAAGGGAATAACGGGCGAAGGAACGGAAGAGGAGCAAACTTGCGATCTCGATGAGGTAAGCCGGGCAAAGTGGTAAGGGAGAGGTGTGTAGGAGGTACGGACAGACGGAAGGGATGGGGATTGCCAAGCGATGAACTACGTACGATCGACGTCAAGAGA---AATCGAGAATAACAGGATAAAACGTAGAGTATACAGCGTTGCGACTTCAGGTGCGTGGGGCGCTAAGGAGGTAATAAAGATGTGACGGGGAAGACCCGTTGAGGTAATGTATTTAACGGTTCGGGCGTGGTCATTTTCGTGGCGTGGGACCCTTATACAATCAGACCGAAAGAGGGCCAGAGAGGAGAATCTCGGACTAAGAAGGGGTCAGAAAATAGTACACCGAGTGCTGGAGATTGTTCCCAAAGTTCACGAAAAAGGGAACAACGGGCTAAAAAACGATAGGTGGTGTAATTGCTTTCTCGATGGGTTAGAAAGGGATAAATGGTAAGGGTGAGGGGTGTAGGATGTATGGACAGTTGGAAGGGATGG--------------CGTGGAGGTCACGTGCAGCTAGTGGCTGCCGGGGTCCTCACTAATTAATTAAAAATGAGAAAAACATACCGTTTGGATCTACCTTTTTAAAAAATACCATCTGTGGACACCGGGATGTGAGTGAGTCCCAAACCTATCGACTCTTAATCTCGGATAAATAACAGACTGATAAGGGGTAAGAGACAGGCCACATGCTCTAGAAATGGGTTGTACCGTGCCGGATTACTACTGACAACTTCGAACTAGACCTAATCCGCATGTTAGTCGTAGCTAAACTACTCAGTGAACCTTCCTAATAAATTAGTACAATAAATAGCTCTTTAACGAGTGATGAAAGGGCCTCAACTGTCTCTTATGTCAAAGCTGTTAACACACATGGACTGTTTCAACAAACTCCTTGCTTCAGACTACGATTTATGGTTGGTATATGGCGAAAATTGATAGTACCGCTATGCTGACCGTACCAATTTACTCGGACAATAGAACGGCACAAACTAATGAGTAGTCCACTTACTCCTACTAGATGACCATAGTTATATGATAAGCGCCAAAGAGGACTTAAATGAATATACTTGTAGATCGATTGAACTACTGATTACAAGAACTGATTATATATACTGGCCGCCAAGCATTGAAGTACAGTCATTCCATAAGAAGATCAATAACTCATCATTAGAGCTGCGCGAGAACGAATTGGTGATACGACATAATAATCCAAAATCTAACAGACCACCTGTGAACTCATCTTCTGCCCCATTTCTTATGGAATACGATGCGCTTGGCCTATTTTTCTGTATTCAGATGATAATGTTTTCCCGGTTCACGTATTTCTTCCGTTATGAGTTCTTTTCTGTTTCGTCAGGTTTAAATAAGAGCGAAGGTTTACAGAGCCCACATATAGATTACACAATTAGCTTTACAAAAAAAAACGGATCATTAATAAAACAAATAATTATCAAATTGAAAAGGCTAGTACCGTTCGCGATTAGACCAACGACTGTAATACATTAAACTGGTTTAACCAAGTAAGGCTCTCTTGGGGATCACTTTATGCAAGCCACGCAAATCAGCTTTACGACAAATGTGTTAAATTAAAAATTTATGATGTACACCATATACAATCCTCGTGCCCCCCTC---TCCAAGATTTAACAGACCCCCTGTGAACTCATCTTCTGCCCCATTTCTTATGGAGTTCGATGCCCTTGGCCTATTTTTCTGTATTCAGATGATAATGTTTTCCCGGTTCATGTATTTCTTCCGTTATGAGTTCTTTTCTGTTTCGTCAGGTTTAAATAAAAGCAAAGGTTTACACAACAGTATAGATTACATTAGATTATAAAATAACGGATTGTTAATAAAACAAATAATTATCAAACTCAAAAGGCTAGTACCGTTCGCGATTAAACCAACAGGCGTAATGTAACAATTCATATACGCAAGTAAGGCTTTCTTGAGGATCACTTTAAACAAGCCACGCAAATCAGCTTTACGACAAATCTGTTAAATTAA-------ACCCTGGGCCTGTACCTTTGGGGAGTTTAGTCTAGGCAATAGACTAAGTATGTAATGCTTGAGCGAAACGTAAATGGAGGTGGGTCCGGCTAGCGTGTGAGAGGGGTTGTGCATCCGACGATAAGTATTCAATGCGTCGCAACATTTGAATACTCTAGCCACAGTAAAGACATGTTGTTCCTTATCAAGATATCGAAATGTGTCAACCAGATAAG-AGACATCCTCGTAAGGAGCCCGTCCTGTACCCAAGTATAGAGAAGGCTGCACTAGGTCGGGATAATATGAGCGTGCAGAGGGACGGTATCGAGGTTAGCTAGGAAGTTGGAGGGAGACGAGCGGCGAGGCTTTAGAAGAGAAAAGCCAATGGAACATGTTTACTTTACGGGTGCGACAGACACCAGGAGGAAAAGCATGAGGACAATATGTCGAGTGGACGCGGGGCGGTGTATATACTGGACCGGTCATGTCTAAATCAGATCCTGATAGACTAGTGGGTCGCGAGGTGACTAGACCTAGGTCTGAGAGGGTTACTCTGAGGGTAATAGAAGGAAATCTACGACTAAAAACACAAAAAGATGAACAAAGAGGGGTGTGCTGGACGACAGTAGTTCAAACGTCTTTCGAGTCGCCTCTACCTCCTGGCTTAATATATGGAAAATTCAACGCGCGAAGCGGTAGGTGAGGAGTGAACTACTAAAAGACTATTGAGGGTTACATAAAGGGCACTGTCCTTTGGCTATTGCGGTATCCACCGTCAATAACTGAACCAACAACCATACCACGTGACTAGCTGTAAAATATACGTTGTGGAGTT---------AATCCACCGAGCCCCGGTAACAGAGCGCTCTGATGGAAACCATTTGATCTAGTTGATCAATACATGTAGCCTTCTAACGACATTGTTAACATGCTACAATGAAAAAGAGAAGTACGGATATCGTACTCAAGACAACGGGAGAGACGTAATTTAGCTCTGACGGAAAACAAGTCAGGGGGTTGGTCGTAAGTTCGCGTCGAGTGGGGAGGTAACAAAAGATAACCTATGACCAGAATGGTAATGCACATCCGCAAAGTACACAATAAGTTTCCCTCTCGAAGTTGATGGGAACTGACGGAACAAGCTCACTAGTAATTGAAAGACTTAGAGTGGGGCGGATGCTAAGGCAAGAAGAGATGGATTGCAACAAAGATAAGAGTCCCGTCAGTCTGTTATTGCAGCCGGATTCGTTGAAGGATAAGGCAAGAACATCCATAAAGGCCCGACGGATAGTCGGATTTAGAGACAACGGTCAGGGTGTGACAATATAAGTTGGGAAGACATGGCGTAGGAAATGGGAACGGAGCGCAGAATCAACTTATTCCAAAAACCAAAAGTAAAGAAGCACTAATGGGACTGGAGGCTATACAGTAAACCAGACATGGATCTATAACATACAAAAAATTGTCAAAAGAAGTAATGGGGCCAAAGAGGTTCCAGGACTTTATAAAATGTGCCCTCAACGATCCTGTCCTCTTCCGCAAATCAACTAGGGCCAAATCAATATTCATCCCGAATCTGGTAAATTGATCACGAGACTATTAGGGAGCTTTTGGGCATCTAAGCCAAGAGTAAGACTTATTATATGGGGCACTAATAAGTCTATCTCGAACTATTGGACTAAATGCCATAATATATCTGGCCTGGCTTAGGTCTCGCTTCGCGCAATTTTGGAACAGAAGTCGGGTCTGAACTATAACACCAGCGATAAAGGCTTTAGCTTAATTAAAGTATTTGAGTTGCATTCAGATGATGTTGGATAGAGTCCTGCAGGCCTTAGGGTAGCTAGTCTAATCAAGATAGTTAATTTCGACTTAGCTGACAGCGGTTAAATTCCGCTGCTACCCTTAGAATGAAGCTCGCTGGATAGAGCGTTTAGCTGTTAACTAAAATGTTACGGGATCGAGGCCCGTCTTTCTAGGAGGTGTTAGTAAAACATTACACTACCTTGTCAAGGCAGAGTTGCGAGTTAAAACCACGCACACCTTAAGCCCTGTGGTGTAGCATGCAAGATTGCAAATCTTGAGAAGCGAGCTAATCGCCGGGGCTTTAGGAAGTGGTATAGGGGAAGTACAGAGAGTTTTGATCTCTCAGGCACAGGTTCAAGCCCTGTCTTTCTAAGTTCCTGTAGTTGAGTTACAACAGTGGTTTTTCAGACCGCGAGCCTTGGTTAGAGTCCTGGCAGGAATTATTTTCTTAGTATAGTACAGGTGACTTCCAATCACACAGCCTCGGTTGAATCCCGGGAGGAAATAGTAGGCATAGTTCAACCAGAATTTTAGATTGTGATTCTAAAGATAGAAGTTAAAATCTTCTTGCCAACCGGAGATGTGCCCGTAGGAATTACTTTGATAGAGTAATCTATAGGGGTTCAAACCCCCTCTTCTCCTGCTTTTAAGGGAAAACAGCTCATCCGTTGGTCTTAGGAACCAAAGTCTCTTGGTGCAACTCCAAGTAAAAGCTGTTAGTGTGGCAGAGCCCGGTAAATGCAAAAGACCTAAGCCCTTTTAATCAGGGGTTCAACTCCCCTCACTAACTCACTAAGAAGCTAATAGCGACAGCCTTTTAAGCTGTAATTTGGTGACC-AACCACCCTTAGTGAAGTAAAGTCAGCTAAAAAGCTTTTGGGCCCATACCCCAAAATGTTGGTTAAACCCCTTCCTTTACTAGCTAACGTAGCTTAAAAAGCACGGCACTGAAGATGCCGAGAAGAGCCCTAAAAAGCCCCGATAGCACGGGATGTAGTTA-TGAAGAACGCTGGCTTTGGGGGTCAGCAGAGGGGGTTTAATCCCTCCGTCTCGAGAGCCTGCTAACAAGAACTGCTAACTACTCCGTGGTTCAACTCCACGGCCGGCTCGAAGAAAATGGCAGAGTGGCTATGCAGCTGACTTGAAATCAGTTCATGGGGGTTCGATTCCTTCTTTTCTCGGCCCTAGTAGCTTAAAAAGCACCGGTCTTGTAAACCGAAGACTGGAGAAACTCCCCCTAGGGCCAGGAACTTAGGATAAAAAAGCCTTCAAAGCTTTAAGTAGAAGTTAAAATCTTCTAGTTCCTGGGTAAGATAGCCCAGTAGGCGGCGGGTTGTAGCCCCGAAGACGAGGGTTTAAGTCCCTCTCTTATCACAAAGTGTAGCTTAATAAAGCATTTCGCTTACACCGAAGTAATATCTGTTAAACCCAGATCACTTTGAAATATTGCTAACTCCGGCTAGCGACGCTGCCCGCTGCTCAACCAACCTTTATATAACATACAACAGCATGAACGTCAATCATAACCGCCCTATACAACCTTAAGCGGCCTTGAGCAGCCACCAGGCGCCCCGGACACCACACAAAGAAATTACCCGCGGCCAGACAGGCCCACCAGAGGTGTCCAACGGTATATGGCCCTACCGGGGGAACGTGTGCCTACTCCGAGAGCAACATCCCAAAGAATTAGCCACTAATGCTATGTCCGGTTAGCACAGCTCGACTAGGATAGTTTAGCATCGGATGTTACACCGAGGTTTTATATTCAGCGCTTGTTCTAGATAAGGACCTCGAGAGTGGTGTCTGCATTTGGAGAAACCTGACTAGAACGCTATGGTTGGAGACACTTGTCTCCCTGAGGGGACCCCTCCGAGTAACAGTATATGAGCTCCTTTTAGCCGTCAACTGTACCGATTCATCGGCGATACGACCGACCCAACGTTTCTGTGACCTACAACGGGCGCGTTACATGCACCCCAGACCACATCCAACGCTTGCGGGATACATAGGCCGGGCTAAGGCGGTGGTTAATACCACATGTCGAACCTACCCTTGCGCTGGGTCACGGCAGTGTACCCAGCAAGGCAGCCCCGGGGGACTAAGCACCTATTCGCTAGGCGAGCAAGCGATGCACACTTATGAACGACTATGCTACAGTTATGTGTGTATATGCAGGCCGGGCAATTGGACGCACCTTAATAGGTACTATATACGCATCAACGTCAGGATTATACGGAACGCTGTAGGGTGCGTGTAGGTGGGCTGCTTCGGTGAACAAAGCTGGCTCGTCAAGACAGAGTCCTCCTCTGCGTTCCTCTGCCACCGTAATTCAATGCACTCATTCCTGAGCCCATAATCTGGGTGAACGAGGTTCCCAACGAGACTCTGTGTGCCGTGCCCTTACTTCGGACTCCTGCGAGCCCCGCTGGCCGCCGAAAATGGAATGCCAGGCATGTCCGGCGTGGTATGTTAATTGCCTTGTCTTCTCTTCCGTTTCCACAGGTAAGTTCTACGTTTCTCAATTCCTAAAGAAGCTTTTCTTTTTTCTATTGTTCACTCCCCATCTATGTCTCTGTCCTTTGTGAACCTCTGATTCAGCCCCTTCTTTTTACTGTTTGCTCTGTGTCCATCCGATTTATTCCCCTTTTCTTCTTCTTCCCTTTTTCTTATCTCTTACATTTTTTGTATAAATTCATACGCGTCTTTTCGTTTTCTTCCATCGAACTAACACCCGCGCGTGCTCTCTTTCGTCTGCCTCTCGAAGTTCGTGTATACTCTTCTTCAAAACGCTACGCAATTTACCCCCTTTTCGTAATGGCGAGGTTATCTCTTTATGTCCTATGTCATTAGCATCCGTTTCCGAATCCTCTTTATCCGTACATTTCTGTTCCTTGGGGGTAACATGATTCTCCTCATGGTTCTTCTCCATCTTATTTATTTCCCTTTTTACTTCCATCCTCCCGTAACCTCCTCTTCTTCTGGTCCTCGTTCAGTTTAATCAAGTCTTCCTTCTCCTTGTTTATGTCACTCTCTCCACCCCCTCGGTCTTTTCTCCTTATTTCCTTTTCCTGTCCAAGTGCTCCGAGTTTCCTGTTGTTCAATTCCAATCCCTTTTCGGTTCTTTTCGAAATCCACTCGAGCTTCCTCGTATCTTTCTGCCATTTTATTTATCTTCCTTTTCGGGAACAGTACGCATTTACTCGCTCTTTCTTCTAACGGCTCTTCGGTCGTTCTTTATCTAGCATGTCACATACCTCGCTTTCCTTTATGGAGTTGTCTCTCCCTAATCACTTTTCTGGTTTCGCTGTGACATACTTCACCTGATGTTTCCCTTACCGGTCGCTTTTTCAGTTCCCTTGTCACAAAGCAGGCTTTCGGTACTTCTTGCGGTTCATCATCTCCCCATTGATCTTTCTTAGCAGCTCTCGTGCTTCCGACTATTTTCAGGCCCAATCCTACCACGAACTTCTATTCTTCTTCCCCTTTCTACTGTGCCTTTGTCGTCTAGCATTCCTTGTAGTTTCTATGTCCGCCATCTTCTCTTCTTTTCACCGACGCGTCTTTCCCGCAGCAATAATATTAGATCTTTACCTTTCTTTTTCCCACCTACCTTTGCTCTTTTTAAGCATAGTATACTATATGTATATACTTTTCTCTTTCGCTTATCCGATCCACATAGTTAATTTTTTCTTTTTCCAATTATTTGGAGTGTTCTTTTGGGACGCACACCCTACTTAAGTGATGTTTGTCGTCTATACGATAATTCTCTTGTTTCCCGACCATGTACGTCCCTAGCCCTCCTTACGCTTTCGTTTTTGTACTTACGACCTCCGTGTGCTCCTTCCCGCTCAAATAATTCTCCCGATGTTTTCTGTATCATCTTATGCACTTACTTTTGCGCTTAGTAAAAATGATGGTAACTCTCCCGTCTGGTCTCGCCTTCGTTCAACTTACTACCCCACGCTCTCTTCCCTCCTAGTGTTTACCTAACGCTCCTAAAAACTAGTCGGGTTCGTTTCCATTCTACCTTCTCTTCAACCTTTCTCGTTTCTATCTTCCTTAGCTCATGTATGAATCCATTATCGAAATGCAGTTAAATCTTACCCATAAGTTACATCTTTTCACCTACGCTTGACGTTTCGCTAAACCAGAACAATAATACACTATCTAACCACTATCTATGCGAAGAATACCTACGTAGCGAAACGAACCCGATCCCCGGGGAAATTCACGGGTGAATTTAAAAGTAAGGTAAAGCAAGCCAATGGGCCCTTCCGGCCGTGCAAGCACTATCACGCATCACCATCACACAACGATGCTTTCGGGTGGTACACCCAAAGTTTAGCCGTAAAACAAGCCTACCACCGTAGAATAATTAAAATTAAAATACGTTTGAACACTGTAACACCTTGGCCCCGGTACATCACCGTAACAAACTGACAGCTGCCACTTTTCCTTAAATAATCAATCTACTTCTTCCATCCACACAATGCTTACACTATCTCAATCTATTGACACGAGAAACATTTAGAACGAGCCTTCCCACTTTCCCCAAAGACACAATGCTACCCATATACATCCAGCAGGTGGAGCACTTGATGCACACACATAACTGACGGCCAGGATTTTTACGGTCCCCGGTTGCCAAGGACTATATTTGTTCGTAGAACTTGACTTCCAGCGGGCAGGTAGTGGATCACGGTGAACATAACGCAAAGCGTCTAGCTCTGAAAAATGTCCCAGTATAAGTTTGACAGCGAGGGTACACTATAGGAGCAAGCGTATTGCTTCGAAATGCACACGCCCTCGACTACCTAGATTCTTATGAAGCCCTCATAGGCAAAATATATTATAAGTAGAGACCAGATTCTATCAACCGCACCCCATATCTCACGCACAGCCCCCATCAAAGCGCAAACTACATTTGTACGCAGCGTCCACCCTGCCTTGGAATGCTAGCTATCTCGTCTTTTAACACACATTGTGGGAGCGTAGGAACACGAGATCACACCCTACCCATATATCTAACACTACAAAAGAAGTCGAAACCCATCGCGAGTATAAAAATGGAAACATGATTGATGCAGCTGATTACGTGATTAGTGCCGACTTATCCATCAGAAGCGAGAACTCCTGGTGGGGAATTTCAGTTTGCGGGAAGGCCGGGTACGGGAGCACAAGTCTAACATTGACCCTATCCCGTATGGAGATGCTGCCCTCCGGAGGCACGTGCCCTAAAGGGGATTCACACCTAGATCAGCAATCTTGGAAATTAGGTGCACAGAAAAGGTTATACCGCAAGAAGCATCCCGTTCATACGTTAGACTTTTGTAACACAGGCGACAAGGCCATCCGAATTTAAGACGCAGACTTGGTTTAGGAAGGCAATTAATTGTATACTGATTAGGTATCGATTGTAACCCCCTCAAGAAACAACCGTGAAAGGTCAGGAACCCAACGAAACTCGACGGAAGAAGGCAAGGGATTTCAAACCAGCAAACAAGCAGGACCAGCTTTGAAGCCGCGACCCCAAAAAAAACCGTAAATTATTCCAGGAACTCTTAACAGAGACTCATGGTGGAGGAGCACCACGGCACCGACCGGGCATAGAGAGCGTGAATTAGACAAAGGTGATCACCAAGGCGAGTCCAAAAATTCCCCTTCTTTGTTGGGGGGGAGTAGTCCCGGATGCGGGTGGCAATTCCCGGGTTATGGAATAAAAAAAACCTATCTCACTTGTTGCAAGGTCCCTCCGTGGGAAACCAGCACAAATTGCGGGGGCGTTCCTTTTTGCCGGTACACCGTGAATCAGATTTGAAGCTGTAGAGTGAATAGTTGTAGTGCCATAGGCAGGACGTTATGAAAAGACAGGAGTATTGAACGGAAATGGGACTGCGTATTTAGGGCAGAGCGATTTGAGCCGATTGGGCTCTGCTAGGGTGAAGGTGCTTCCTAGTACCGATAAACTGGATGGGACATTCCCTCGCGGACCCTTGTCGGTACTAAGTTAGTCGTCGGGAAAATAATGGTTGACGGACAGCAAAAGGTCCGTCCCTCATGGCGTGC-------GTATCTCATTTTTCTCTGCTACCTGGATAATTGACTATTACTATAGGTTTTCTTGTAGATCTTACCGGAGCGATTCAATTACGTGTCCCTTCTCATTTCCTGATGACCTGAGTACAAAGAGGCTGTGTTATTTGTTTCGTTTTTGAGTTTCATCACAGAAAGACTACCTTTTTCTTCGGTCAATGTCCACTTTTGTTAAAGTTATCTAAGTCTCA-TCTCGGTTCCAAAATGCTATTTGCGCGTTGCCTGTTTGCATGACGCTTGAAATAATTTCCACTTTTTTTTTCTTTGGTGAGTTCTTTGCCATCTCGTAATGTGTTCCCTTTTTCCCGTACGCGCGGCTACCTCGATCACGCCTATCTTCTATCGTCCTCGCTATTCCCTATACCCTCAAACCTTTGCTTTCCTTTTTCTCTTCCGTCTTTCAGATACCTTACCGGGACTTAAATTGTTGACATATTTTCGTGTTCATTCAACGAAACTGATGTTGCTTCTGTTGTTTGCAATTCTATATACGCATCCCCTTTCTCCGTATTGGTCCTAGGCTAGACCTTGCTGTTTTTCTGGTCGTTTCACCTATTTAACAATTCATAATTCTGCTTCTTGGTTAGTCTTCGACTAACGCATATGTTTCGTATCTTCAATTGTCGTCGGACAACACACTGACTCCTGCTTCTTCTTTTTTTTGACTCCAGATTTCATCTCATAGTAGGCCCAACTAACCTTATCACCATGTAACCCCTTAATTATAAACTTCTTTTGCTTTATTCTTTCCATCACACTACAATATTGCTTCCTTTTTTCTCCTGTTATTAATGACATCTACTGAAGAGGAATCAAAATCTACATCCCAATCCGATGTTATAAGTTTCTACCCGTTTCCAATTACGCTCCTGTACACTCGGTAACCTTCCGCGTTAGAGCATGGCAAGTTCTTTACTCTGCTAAGCTCAACACAATTACGCGCTCGCTCCTTTCCGTCTGTATACCTTTTTGTTCTTTCTTAGGGATTGAGCTAGAACCCTAAGTGAGTTTTTCCATTTTTGTTGCTAACGTCCCCATGAGGCCCGTCCTACTATCTTACCTTTCCGTCTCGCAAGTTAGAGAACTACTCTCTTTGTATCCTACTAAAACCTCTCAGTAGCCTTTCCGTAGTATTTGCTTTCTGTTGACAAATCCAAATGTACCCGAGATTATTGTTTATCTAGGGCTATCTCAACGTTGGCTAACAAATCACGAACTTCCATTTTTTTGTCTATTCTATCTAAAATGCCTAATTTATCTCAATTTTGGTCTCTAGCTAGATTTGCCGGTAGCCACCGTCGGGTCAAGGCCCTCGCGCAGGTCAAATGCTAAAAAAAAACAAAAGAGGCGAGAGTAAACGAACAGAGCCTTCACTCAGGAAGCCTAGAGAGCCTTTATGTAATGGCGTGTTAACACGCACGCTCCCGGGACAGGCAGGCACACGAGGGGCCTTGGCTCGGAAGGACGCCACATTAGACCGGTTGCTTGATGGACATACAGGGGGCTGATGATTAGCCGCGTCAGGCACTCCAGGAGGCCTATGCGATTCTGTAGCCTCGCTAAACAAACTTCGAACGGATCGCCACCGCAGTCTGAACTAATGGTTTGGTTTGTTATATGCACGCGGTTCCGGAACTACTGGCCTAAGGCTGTGGAGATGCCAAACGGCAGGACTCTTAATCGCTTAGTCGGGTTGGCTAAGGGGTGTATTGGAGTCGCCGAAGTTTCGGTTCCCACTCTATACCTGTGGGGTTTCTGGGGTCTCTGTATTTGTTCCATGACACTTATTAACTTATCCCCATCCTGATGCTTGTGTTCATTCGTTTCTAACCACCTCTCCTCATGGATAAGGTTGATACAGCCTTTTGTATATGGGTAAGCATTAACGATGTTTTTTTTCCCTTGATTCGGATCTGGCCTTCATTCCTCATGATTTAGTGGGTCTAACCTCGTTCTATTTCTTTCGCCTCATTTTAGCGCAACCGTACATAATCTACATCAAATTGTTTTTCCTCTTCTTCCATTGACAATCCCAATTCCCATACAGATTTCACTTGCTCAATGGTTCTTCCTTTTCTTCTTGCCAAGGTTTGCTCACTTGCTTCACTTTCGTGGACTAACTTTTGATCCCTATCTTTTTTCCCGGTAAATTTACTTATTCTTTCTCTTCTTAGATTGATATGAGCATTGCCGTTACTCAGTATTTAACTGCCCCCATTTTTCCTTCTCTCTCTGCCTCTCTCTCATATGTTTTTCTCGTCTACTTGCGGCCACAACTTGCTGCTCACTCAATCTCTTTTGTTTTCGGTCTAATATCAAATGTTTCGGCTCCTGATCCTCACAGCCTATCAGACATTCGTATAACCGCTCTTTTCAACATTTTACTCCTTTTGCTTCCCTTTACCTTCTTTTGTGCCACGTGAAATTATTGAATTCTCTCTCTGATCTCCCTTGTCCTCTTTTTCCCTCCTTCTTCTGTCATCCACAATCCAAGGTACTGCCGTCTCTGTTTTCTTTTTTATATCTTTCCCGCTATAACCCCTTGCTTTTGTTCTGTTAAGTAGGTAGCA
FEJLIM     AGTTATCTCTTGATTTACACATGCAAGTCTCAGCACACCAGTGAGGACGCCCAGGAGCTGATATCAGGCACGCCCATAACATCTAGTCACCACACCCCCAAGGGTCAGCAGTGATAAACATTGTTTAAGCTTGACTCAGACAAAGAGAAAGGGCCGGCCAACCCGGTGCCTGCCGCCGCGGCTAAACCCGGGCCCAAATTGATACGGCGTCAATCGTGATTATATTAAGCTGTGAAAAGCAACAAACTGGGATTAGATACCTGCCCAGTCGTAAACGCCCGGGAACTACGAGCGCTTAAAACCCAAAGGACTTGACGGTGTCCCACCAACTAGAGGAGCCTGTCCTATAATCGATGGTCCCCGATCCTTTTCTTGCTCAGTCTGTATACCTCCGTCGCAAATCTACCATCATCAGAACGTCAGGTCAAGGTGCAACCTATGAAAGTGATGGGCTACAATTTCTAAACGAAATACGAAGGAGGATTTAGAAGTAAAAGAAAATAACGAGTTCTCTTTAACATGGCCCTGGGACATGTACACACCGCCCGTCGCCAGAAGAGGTAAGTCGTAACATGGTAAGTGTACTGGAAAGTGCGATAAAACATTTAGGCGATCAAAAAAATAGTACCGCAAGGGAATGATGAAAAAGCACATTACAGCAGAGTATACCCTCGTACCTTTTGCATCATGGTTTAGCCAGTCCATCAAGCAAAGCGCCCAAGTTTGACTCCCCGAAAATGAGCTACTTCGAAACAGCGAGCCAACCCGTCTCTGTTGCAAAAGAGTGGGATGATTTCCAAGTAGAGGTGATAAGCCTATCGAATCCAGAGATAGCTGGTTATTCAGGAATTTTAGTTCTACCTTAAAGAGCTATTCAAATAAGGCACAGCTTATTTGAAAAGGATACAACCTAGTACAGTGGGCCTGAAAGCAGCCACCTTAAAAAGCGTTAAAGCTAATTCCAACATTACGAACCCTACAACTGAATAATTCTATTATAGAAGATATAATGCTAAAACTAGTAACAAATGCAAGCAAAAACCTTAAACCCTATAAAAGCGTTAACCTTACACAAGAGCATTCTGGAAAGATTAAAAGAAAAAGAAGGAACTCGGCAAATCTCGCCTGTTTACCAAAAACATCGCCTCTTGATAAGAGGTCCAGCCTGCCCAGTGAATTAAACGGCCGCGGTACCCTAACCGTGCGAAGGTAGCATAATAACTTGTTCTTTAAATGGGGACTAGCATGAACGGCATCACGAGGGTCTCACTGTCTCCTTTTTCTAATCAGTGAAACTGATCTCCCCGTGAAGAAGCGGGGATAAAAATATAAGACGAGAAGACCCCATGGAGCTTTAAACCCAGGTTTTAGGTTGGGGTGACCACGGAGTAATCCTCCATGACATTTCTAAGTATTGATCAACGGACCAAGTTACCCTGGGGATAACAGCGCAATCCATTTTAAGAGCCCCTATCGCCAATGGGTTTACGACCTCGATGTTGGATCAGGGTATCCTAGTGGTGCAGCCGCTACTAATGGTTTGTTTGTTCAACAATTAAAACCCTACGTGATCTGAGTTCAGACCGGAGCAATCCAGGTCGGTTTCTATCTATAGTGCTGCTCTTAGTACGAAAGGACCAAAGCAGCGTGGCCAATACATAAACAAGCCACATCCGTTGGGTACTCTTGGTGTGGGGGGGTTCCGGGGGATTGCGTTCGTTGGAAGGTGTAGGCGGGGTCCGTGATGGGGTCATTAGTCGGGTTTGGTGTAGAGGATGGGGATGTGGTATGGGGTATTTATTGGTGGACGCGGTCTGTTTGTTGTCCACCCAAGCTGTTTGCGCGGGTTGGAGTGTTCTTTTTTATGGTTTTTCAGCCTTCACACGCGGGGATCTATTTATGTTCCTGTTGGGGGGACTAGCGTCCTAGCGGTTTCCCGGGTTTCTTTTTATCGGAGCTGCT---------------AGAGCAGCGTCGCCACGACGAAGGCAAGTAGGGCCTCAGATGCGAGGCCGGGCAAACAGGAAGTGATTTCGACAACGCTGCCTCTCCGGTAATTGGGAATAAGCCCTGCGCAGGCAGTGAAAGTGAGGGAAAGGGAAGCAGAGCGAGCGCAGCCACTTTGAATACAGTAAGGTAGAGAATTATCTCAACTTGCGCAAGAAAAGGTCTAAAGATTGTAATAGGAGCCACCGAAGGCAAGCGAGGGAACCCTACGAGGCCGACCTCATAGCCACACCTCCCGCGAGCGTAAGCCTCATGGAGCCGGTGGTCGGCTGGAACTGACGAATCGAGAAAAACAGGAAAAAGAATAGAGTATACAGCGTTGCGACCTGAGGTGCATCGGGCGCAAAGGAGGTAATAAAGCTGTGGCGGGAAAAACCAGTTGAGGTAATGTATCTAATTGTTCGGGGGTGATCATTTTCATGGTGTGGGCATCTTATGTAATCGGACAGAAAGAGGGACTTAGGAGAGGAGCATCAGATCGGTTGCGGGGAGCGGGGGAAGAGAACAGCACACCGAGAGCTAGTGATCGTACCCAACGTTCACGACTAAGGGAATAACGGGCGAAGGAACGGAAGGGGAGCGAAATTGCGATCTTGATGAGGCAAGCAGGGCAAAGTGGTAAGGGAGAGGTGTGTAGGAGGTACGGACAGAAGGAAGGGATGGGGATCGCCAAGCGATGAAGGACGTACGGTCGTCGTCAAAAGNNNNNNNNNNNNNNNNNNNNNNNNNNNNNNNNNNNNNNNNNNNNNNNNNNNNNNNNNNNNNNNNNNNNNNNNNNNNNNNNNNNNNNNNNNNNNNNNNNNNNNNNNNNNNNNNNNNNNNNNNNNNNNNNNNNNNNNNNNNNNNNNNNNNNNNNNNNNNNNNNNNNNNNNNNNNNNNNNNNNNNNNNNNNNNNNNNNNNNNNNNNNNNNNNNNNNNNNNNNNNNNNNNNNNNNNNNNNNNNNNNNNNNNNNNNNNNNNNNNNNNNNNNNNNNNNNNNNNNNNNNNNNNNNNNNNNNNNNNNNNNNNNNNNNNNNNNNNNNNNNNNNNNNNNNNNNNNNNNNNNNNNNNNNNNNNNNNNNNNNNNNNNNNNNNNNNNNN---------------GTGGAGGTCACGTGCAGCTAATGGCTGGCGGGGTCCTCACTAATTAATTAAAACTGAGAAAAACATACCGTTTGCATCTACCTTTTTAAAAAATACCATCTGTGGACACCGGGATGTGAGTGAGTCCCAAACCTATCGACTCTTAATCTCAGATAAATAACAGACTGATAAGGGGTAAGAGACAGGCCACATGCTCTAGAAATGGGTTGTACCGTGC-------------ACAACTTCGAACTAGACCTAATCCGCATGTTAGTCGTAGCTAAACTACTCAGTGAACCTTCCTAATAAATTAGTACAATAAATGGCTCTTTAACGAGTGATGAAAGTGCCTCAACTGTCTCTTATGTCAAGGCTGTTAACACACATGGACTGTTTCAACAAACTCCTTGCTTCAGACTACGATCTATGGTTGATATTTGGCGAAAATTGATAGTACCGCTTTGCTGACCGTACCAATTTACTCGGACAATAGAACGGCACAAACTAATGAGTAGTCCACTTACTCCTACTAGATGACCATAGTTATATGATAAGCACCGAAGAAGACTTAAATGAATATACTTGTAGATCGGTTCAACTACTGATTACAAGAACTAATTATATATACTGGCCGCCAAGCATTGAAGAACAGTCATTCCATAAGAAGATCAATAACTCATCATTAGAGCTGCGCGAGAACGAATTG------------------CCAAAATCTAACAGACCACCTGTGAACTCATCTTCTGCCCCATTTCTTATGGAATACGATGCGCTTGGCCTATTTTTCTGTATTCAGATGATAATGTTTTCCCGGTTCACGTATTTCTTCCGTTATGAGTTCTTTTCTGTTTCGTCAGGTTTAAATAAGAGCGAAGGTTTACAGAGCCCACATATAGATTACACAATTAGCTTTATAAAAAAAAACGGATCGTTAATAAAACAAATAATTATCAAATTGAAAAGGCTAGTACCGTTCGCGATTAGACCAACGACTGTAATAAACTAAACTGATATAACAAAGTAAGGCTCTCTTGGGGATCACTTTATGCAAGCCACGCAAATCAGCTTTACGACAAATGTGTTAAATTAAAAATTTATGATGTACAACATATACAATCCTCGTGCCCCCCTNNNNNNNNNNNNNNNNNNNNNNNNNNNNNNNNNNNNNNNNNNNNNNNNNNNNNNNNNNNNNNNNNNNNNNNNNNNNNNNNNNNNNNNNNNNNNNNNNNNNNNNNNNNNNNNNNNNNNNNNNNNNNNNNNNNNNNNNNNNNNNNNNNNNNNNNNNNNNNNNNNNNNNNNNNNNNNNNNNNNNNNNNNNNNNNNNNNNNNNNNNNNNNNNNNNNNNNNNNNNNNNNNNNNNNNNNNNNNNNNNNNNNNNNNNNNNNNNNNNNNNNNNNNNNNNNNNNNNNNNNNNNNNNNNNNNNNNNNNNNNNNNNNNNNNNNNNNNNNNNNNNNNNNNNNNNNNNNNNNNNNNNNNNNNNNNNNNNNNNNNNNNNNNNNNNNNNNNNNNNNNNNNNNNNNNNNNNNNNNNNNNNNNNNNNNNNNNNNNNNNNNNNNNNNNNNNNNNNNNNNNNNNNNNNNNNNNNNNNNNNNNNNNNNNNNNNNNNNNNNNNNNNNNNNNNNNNNNNNNNNNNNNNNNNNNNNNNNNNNNNNNNNNNNNNNNNNNNNNNNNNNNNNNNNNNNNNNNNNNNNNNNNNNNNNNNNNNNNNNNNNNNNNNNNNNNNNNNNNN-------------AGGAGCNCGTCCTGTACCCAAGTGAAGGGAAGGCTGCACAGGGTCGGGATAATATGTGTGTACAGAGGGACGGTATCGTGGTCAGCTAGGAAGTTGGAGGGAGACGGGCGGCGAGGCTTTAAAAAAGCAGAAAAAATGGAACATGCTTACCTCACGGGTGCGACAGATACTAGGAGGAATAGCACGAGGACAATATGTCGAGTGGACGAGGGGCGGTGTGTATACTGGACCGGTCATGTCTAAAACTGATCCTGATAGACTCGTGGGCCGAGAGGTGACTAGACCTAGGTCTGAGAGGGTTAATCCGAGGGTAACAGACGGCAATCAACGACCAAAAACACAAAAAGATGCACAAAGAAGGGTGTGCTGGACGGCCGCAGTTCAAACGTCTTTCGAGTCGCCTCTATCTCCTGGCTTAATATATGGAAAATTCAACGCGCGAAGCGGTAGGTGAGGAGTGAATAA------------------TTACATAAAGGGCACTGTCCTTCGGCTATTGTGGTATACAACGCCAATAACTGAACCAACCACTATACCATGTGACTAGTGGTAGACTATCCGTTGTGCAGTTACCGGACCGAATCCACCGAGCCCCGGTAACAGAGCGCTCTGATGGAAACCATTTGATCTAGTTGATCAATACATGTAGCCTTCTAACCACATTGTTAACATGCTACAATGCAAAAGAGAGGTAAGGAGATCGTACTCAGGACAGCGGGGGGGACGCAATTTAGCTCTGACGGAAAACAAGTCAGGGGGTTGATCGCACGCTCGTGTCGTATGGGGGGCCGGCGAAGAATAACCTCTGGCCAGACTGGTAACGAACA-------AGCATCCAATAAGTTTCCCCACCGGAATTGACGGGGACTATCGGAACAAGGTCACTAATTGTTGAAATTCTTGGAGTGGGACGGATGCTAAGGTACGAAGGGCTGGATTACTACAAAGATAAGGGTCCTGTCAGCCTGTTAGTAAAGACGGCTTCGTGTAAGAGTAAGGCACGAAAATCAATCAAGGCCCGACGAATAGCCACCCGTAGAGACATCGGTCAGGGTGTGACAAAATAAATAATGACGACATGACGTAGGGAATGGGAGCGGAATGAAGAATCAACTTATTCGGAAAACAAAAACYAGAATAGCACTAATGGGACTGAAGGCTATTCCACAAACCAGTCATGGATCTATAACACACAAAAGATTAGCTAAAGAAATAATGGAGCCAAAGAGGTTCCAGGAC-------AATATGCCCTCAACGATCCTGACCTCGTCAGCGGATGAATTAGGACCAAATCAATATTCATCCCAAACCTGGTAAATTGATCACGAGACTATTAGGGACCTTTTGGGCATCTAAGCCAAGAGTCAGACTTATTATATGGCCCACTAATAAGTCTATCTCGAACTATTGGACTAGATGCCATAGTATATCTGGCCTCGCTTAGATCTCGCTTCACGCAATTTTGGAACAGAAGTCGAATCTCAAATATAAGACCAGCGATAAGGACTTTAGCTTAATAAAAGTTTTTGAGTTGCATTCAAATGATGTGGGGTAGA-ACCCGCAAGTCCTAAAGGTGCTAGTCCAATTAAGACAACTGATTTCGGCTCAGTAAATAATGGTTAAACCCCATAGCACCTCTTAGAAAGAAGCTCGCTGGATAGAGCGTTTAGCTGTTAACTAAACTGTTGCGGGATCAAGGCCCGTCTTTCTAGGAGGAATTAGTTAACAATAACACTACCTTGTCAAGGTTGAATCACTGGTTAAACCCCAGTATTTCTCTAGGCTCTGGGGTGTTCACGTGGGGTTGCAAACCCAAGAAGCAGAATAAGCTGCCGGGGCTTTAAAGAGTAGCATAGAGGGAGTGCGAAGAGTTTTGATCTCTTAGGTGTAGGTTCAATTCCTATCTCTTTAGGTTCCTATAGTAGAAAA-CTACGGTAATTTTTCAGGTTACAAGTCCAAGTTAAAGTCTTGGTAGGAATAATTCTCTTAGTACAGTACCAGTGACTTCCAATCACTTAATCTTGGTTAAAGCCCAAGAGAGAATAGTGGACATAGTTTAAACAAAACACTAGATTGTGATTCTAGAAATGAGAGCTAATCCCCCTCTGTCCACCGAAAGTGTGCCCGTAGGGTTCTCCTTGATAGGGAGGCTTATAGAGGTTCAAACCCTCTCGCTTTCTGCTTTTATTGGAAAGTAGT-CTTCCACTGGCCTTAGGAGCCAGCCCCCCTTGGTGCAAGTCCAAGTAAAAGCTGTTAATGAAGCAAAACTGGATA--TGTGAGAGATCTAAGCTCTCTTCTTAAGGGGTTCAAGTCCCCTCATTAACTCATTAAGAAGCTATAAGCGTCAGCCTTTTAAGCTGCAGACAGGTGACC-GCCCACCCTTAGTGAGGTAAAGTCGGCTAATAAGCTCTTGGGCCCATACCCCAACATGTAGGTGAAATCCCTTCCTTTACCTGCTTTTATAGCTTATAAAGCGTAGCGCTGAAAACGCTAAGATGTACCCTAAAAAGTTCTAAAAGCACAGGACATAATTTAATAAGAATGTTGGCTTTGGGGGCCAAAAGAGAAGGTTTGATCCTTTTGTCCTGAGAGCCCTAGAATAAGTACTGCTAATTCTTCCATGGTTCAACTCCATGGCTGGCTCGAAGAAAGTGACAGAGAGGCTATGTATCTGACTTGAAATCAGGCTACGGGGGTTCGATTCCTCCCTTTCTCGGCTCTGGTAGCTTAAAAAGCACTGGTCTTGTAAACCAGAGAGTGCAGTAAACTCTCTCAGAGCTAGAGACTTAGGATAGAAGGGCCTTCAAAGCCCTAAGCAGGAGTTAAAGCCTCCTAGTTTCTGGGTGAAGTGGCCGAGTAGGTGGTGGGTTGTAGCCCCAATCACAGAGGTTCAAGTCCTCTCTTTACCACAAAATGTAGCTTATTAAAGCACCTCGCTTACACCGAGTAGAAGTCTGTTAAACCCAGACCATTTTGAAAAATTGCTGTCACTTACCAAAGTTACTCATTCGAAATAAACCAGACTTTCAATAACATTCAACGGCATGCATGTCCGTCAAAACCGCTCTATACAACCTAACGCGGCCTCAAGCAGCCACCAATTGCCCCGGACACCACACAGAGAAACTACCCGCGGCCAGACAGGCCTACCATTGACGGAGATAGTACCATGGTCTCAACGAGGGAACGTGTGCCCACTCCGAAAGC-CCAACCGTAAAAAGTGGCCGCAACTTCTATGTCTGCTCAACAGAGCTTGACTAGGATTGTTTGGCATCGGAAGTCCCACCGAGGTTTTATATCCAGCGCTTGTTCTAGATAAGAACCTTGAGAGTAGTGCCTGCATTTGGAGAAACCTGGCTAGAGCGCTATGGTTGGAGACACTTTTCTGTCTGAGGGAAACCCTCCCAGTTACAGCACATGAGCTCCTTTTAGCCGTGACAGCTGACTATGCATCGGCGATACGACCGACCCAACGTTTCTGTGATCTACAATGGGCGCCTTACATTCACATCATACCACATCCTGAACTTTTAGGATACATAGGCCGGGCTAAAGCGGTGGTTCATCCGGCAAGACGAAACACCACTAGTGCCGGGTCATAGCAACGTGCCCAGCAGGGCTGCCCCAGGGGACTAAGCACCGATGCACTGTGCGTGCAAGAACTACTCCCAGCTGCACAACTACGTTACAGTAATGTGTGTATATGCAGGCCGGGCAATTGGACGCAACTGATAGGGTTCTATATACGTCTCACCCTCCTTATTGTACGGAACACTGCAGGGTGCGTGTAGGTGGGCTGCTTTGGTTAAAAAAACAAAATAGACCAATCAAAGTCCTCTTTTGCGTTCCTCTGCCACTGTAATCCAACGCTAATATCCAGGTGTCCCAATATAGTACAAACACAATTACCAACGTGATTCTGTGTGCTGTGCCCTTACTTCGGATTCCTGTGAGTCCCTCTGACAACCCCAGTTGTTGCCCCACGTGTGTTCGGCGTGGTTAATTAATCCCCTTTCCTTTTCTTCCGTTTTCCCACGCAAGCACTACGTTACCCAATTTCTAACGAAGCTTTCCTTTTTTGTATTGTTCACTCCCCATCTATGTCTCTGTCCTTTGTGAACCTCTGATTCAGCCCCTTCTTTTTACTGTTTGCTCTGTGTCCATCCGATTTATTCCCCTCTCCTCCGTCTTCTCTTTTTCTTATCTCTTACATTTTTTGTATAAACTCATTCACGTATTTTCGCTTTTCCCTATCCAATTAACACTCGGGAGTACCCTCTTTTGTTTGCCTCTCGAAGTTCGTGTATACTCTTCTTCTTCACGCTACCCAATTCACCCCCTTTTCCCTGCGACGAGCTACTCTCTTTATGTCCTATGTCATTAGTCTCCGTTTCCGAATCCTCTTTATAATTACATTTTTGTCCCTTGGGGGTAACATGATTCTCCTCATGGTTCTTATACTTCTTATTTATTTCCCTTTTTTCTCCCATCATCCCGCACCTTCCCCTTTTTCTCGTCCTCGTCCATTTCTATTAAACTTTCCTTTTCCTTCTTTATGTCATTTTCTCCACATCCCGGGTCTTTTCTCCTTTTTTCGTCTTCCTTTCAGAATGCTGCCAGTTTGTTCCTGTTCACTTTTAATCCCTCTTCGTTTCTCTTCGAGATCTACTAGAGCATTCTCATATCCTTCTCTCATTTTTTTTACCTTCCTTTTCGGGCAAGGTACGTATCTACTTGCTCTTTGTCACACTCGCTTCTTTGTTGATCTTTATCTATTATGTCACATACCTCGCTTTCGCTTATGGAGTTGCCCTTGATATAATACTTTTCCTGTTTCCCTGTGACATACTTCTCCTGATATTTTCTTTACCCGAAGCTATTTCAGTCCCCTTGTCATGAAGCAGGCTTACGGCTTTTCTCGCGGTCATTTATCTCCCCATCGATTTTACTCAGCCCTTTTTTTATTTCCCACTATTTCCAGGTTCAATCTCACTAAGAATTTTTATTCTTATCTTAATT-----TTTTTCTCTTTAGTCTAGTATTCCTTGTAGTTTTTTTCTGTGCTATAT-CTTTCCTTTTCTCCGACGTGTCTTTCCCGCAGGAATACTATTGGTTTTTCCTTCTTCTTTTTCCTCGCTATCTATCTTCTCTTTTAGCATCGTAATGCCTCTTCTTAAAATTTTCTCTTTCGCTTATCCGATCAACAAATTTCATTTTTCTTTTTTCCGATTTTTTGGAGTGTTCTTTTGGAACGCACCCCCTTCTTAAGTGATGTTTCTTCTCATGGTCGTAATTCCTTTGTTTCCCGACCATTTACGTTCCTAGCCCTCCTTACGCTTTCGTTTTTGTACTTCAAACTTCCGTCTGCTCCCACCGCCTAAAATAATTCTCCGGATGTTTTCTGTATCATCTTATGCACTTACTTTTGCGTTTAATGAAAATGTTGGTTACTCTCCCGTCTGCTCTTGCCATTCTTCAACTTACCCACTTACTCTTTCTTCCCGCCTAGTGTTACCTTAACGCCCTTTAACACTTGTCTGCTTGGCTTTGTTTCGTCAACCTCAATAGCCTTTCTCCTTTCTTTCTTGTCTAGACCGATTCCGGATTCTGTAACTCATCAATCTCGTATATCACTCACAAGTTATATCGATTCACCCCCGCTTTATTTTTAATTAGACAAAGTTGTTAAAATAATATATAACGACTGCAAACACGAAAAGGAACTCTGTAGCGAAATGAACTAAAACCCCGAGGGAATTCACGTGTGCATTTGTAAGTATGGTTAGTCTCGCAAACGCGCCCTTCCGGCCGACCTTGCACTATCAAGCTTCCACACCCAGCAACATAGCATGTGGGTGGAACACTCAAAGTTTAGCCGTAGAGAATACATGATATGCTCAAATGATCCTATATGAACAAAATTTCATCATATAAACGCCTCGGCCCCAGTGCACCAACGCGACGTAAAGGCCACGTCCACTTTGCTATCAACAACCAACATTGATCCGCTATCATAACAACCGTCTGACAAACGAGAGTTTCTAGCGCCAAATTGTTCTTGTTTCAGCATGCCGACATCCTCCACCGACAAAACGCACCCCATATAAGTCCCAACCGTAGAGCAATTGTTGGTCGCACGGAACTGGCGCCTGGGCTAATTAAAAGACCCCTTTCTTAAAGAGTCGCTTGTTACGTCGACCCTCCCCTCCAGCGGGCAGGTAATGGACCACGGTGACCAGCCTTTGACCCCCGCGCTTGCGGGTATACTCCCAGTAGCAGATTGACAATAGCGGAAAATGACCAGATAAAGCGTATTGCTTCGAATTGCAAACGCCTGCGGTAACCGGAATTGGTACTAAGACCTCATAAGTCTTCTCTGTTCTCCGAACCATTGAGGTAACATGAACCGTCCACATAGCCAGGCGCCCCCCCCTCCATCTCACACA-----ACTGCTTGAGCAGCTTCCACCCTGCCTTGGAACGATATCGCTCACTAC-TTGCTCCGACAATGTGGGCGCTTAAGAGCTCGAGACAACACCCTCTACACACTTTCGTTAGATCTACGGAAGCTTTTGCCATCACAGCGTCTTGATTTATACCACTGATCAATCCAGCTGATTACCTTTTTAGGGCAAGGTTGCTCCTCAAAAACATTGACACTTAGTGGGGAATTCCAGTTATCGAGGAGGTAGATTACAGGAGCAAGCGTTAATGGCAATGTCTAACCCACGGGGGAATGCTATCCTCATGAGGCACGTGCCCTAAAGGGGGTCTACACCGTTAATAACTATCTCGGAATGTGGTTGGACAGAAAAAGCTATACCGCAAGGAGAACCGCGTTCATTCGTTAGACTCTTGGGACACGAACGACCAGGCTAGCCAATATAAAGTCGCAGACTAGGTTTAGGAAGAGAATAAAATGCCTATGGATTAGATACCAATGACCACCCCAACATGGCCCCACCGAGTGAGGCACCTATTCATCAGGATCGTGATAGCAAAGTTTCCGCTTGCAATTACCTGGGCGTATGTCAGGTGAGCGTGGTTAATGTAACAAATAAGAACACAGCACCTCGTTTAA-ATTCTCTTAACAGAGAATCATGGTGGAAGAGCACCACGGTACCGGCCGGGCATAGGGAGCGTGAATTAGACACAGGTGATCACCAAGGCGAGTCCAAAAATTCCCCTTTCCCGTTAGGGGGGAGTAGTCCCGGACGCGGCTGGTGATTCCCGGGTTACGGAATAAAAAAAACCTAACTCACCTGTTGTAAGGCCCCTTCGCGGGAAACCAGCACAATTTGCGGGGGCACTCCCTTTTGCCGGTACATCGTGAATCGGGTTTAAAGCTGTAGAGTGACTAGCCGTAGTGCCATAAGCAGGACGTTATGAAAAGACAGGAGTATCGAATGGAAATGGCACTGCGTATCTAGGGCAGAGCGATTAGAGCCGATTGGGCTCTGCTAGGGTGAAGGTGCTTCCTAGTATCAATGAGCTGGATAGGAGATTCCCTCGTGGACCCTTGTCGGTGCTAAATTAGTCATCGGGAATATAATGGTTTACCTTACACAAAAAGTCCGTCCCCCATGGATTCANNNNNNNNNNNNNNNNNNNNNNNNNNNNNNNNNNNNNNNNNNNNNNNNNNNNNNNNNNNNNNNNNNNNNNNNNNNNNNNNNNNNNNNNNNNNNNNNNNNNNNNNNNNNNNNNNNNNNNNNNNNNNNNNNNNNNNNNNNNNNNNNNNNNNNNNNNNNNNNNNNNNNNNNNNNNNNNNNNNNNNNNNNNNNNNNNNNNNNNNNNNNNNNNNNNNNNNNNNNNNNN-TTCGGTTCCAAAATGCTATTTGCGCGTCGCCTGTTTGCATGACGCTTGAAATAATTTCCACTTTTTTTTTCTTTGGTGAGTTCTTTGCCATCTCGTAATGTGTTCCCTTTTTCCCCTACGCGCGGCTACCTCGATCACGCCTATCTTCTATCGTCCTTGCTATTCCTTATACCCCCAAACCTTTGCTTTCCTTTTTCTCTTCCGTCTTTCAGATACCTTACCGGGACTTAAATTGTTGACATATTTTCGTGTTCATTCAACCAAACTGATGTTGCTTCTGTTGTTTGCAATTCCATATACGCATCCCCTTTCTCCGTATTGGTCCTAGGTTAGACCTTGCTGTTTTTCTGGTCGTTTCACCTATTTAACAATGCATAATTCTGCTTCTTCGTTAGTCTTCGTCTAACGCACATCTTTCGTATCTTCAATTGTCGTCGGACAACACACTGACTCCTGCTTCTTGTTTTTTTTGACTCCAGTTCACATCCCATAGTTGTCCAAACTACGTTTTTCACCATGTAACTCCTTAATTATAAACTTCCCTTGTTTTATTCCTTTCATCACACTACAATATTGCTTCCTTTTTTCTCCTGTTATTAATGCCATCTACTGAAGAGGAAACATTATGTACATTCCAATCCGATGTTATAAGTTCCTGCTTGCTTCCAATTACGCTCCTGTACACTCGGTAACCTTTCACGCTAGAGCATGGCAAGTTCTTTACTCTCATTCGTTCAACACTATTACACGCTTGCCCCTTTCCGTTCGTATACCTTTTTCTCCCTTCTAAGGGATTGAGCTAGAACCCTAAGTGTGTTTTTCCATTTTTGTTGCTAACGTCCCCATGACGCCCGTCCTACTATCTTACCTTTCCGTCTCGCAAGTTACAGCACTACTGCCTCTGTATCTTACTAAAACCTCTCAGTAGCCTTTCCGTAGTATTTGCCTTTTGTTGATTTATCCAAATGTACCCGAGATTATTGTTTATCTAGGGCTATCTCAACGTTGGCTAACAAATCACGAACTTCCATTTTTTTGTCTATTCTATCTAAAATGCCTAATTTATCTCAATTTTGGTCTCTACCTAGATTTGACGGAAGTCACCGCCGGATCAAGGCACTCGCGCAGGACAAAAGTTGATACAAAACTAAAAAGGCGAGAATAAACGGACAGAGCCTCCACTTAGGTGGCGAAGAAAGCCTTTATGTTGTAGCATGTTAACAAGCTCGCTCCCGGGACAGACAGAGACGCAAGGGGCCTTGGCGCGGAAGGACGCCACGGTAGGCCGATTGCTTGATGGACATACAGGGACCACATCTTTAGCCGCGTCAGGCACTCCAGGAGGTCCATGCAGTTCCAATAGTCTGTGAACTAATCTTCGGGCGGATCGCCACCGCAGCCTGAACTAATGGTTTAGTTTGTTAGACGCACGGGGTTCCAGAACTACTGGCCCAAGGCCGTGGAGATGCCAAACGACAGGACGCAGAAGTGCTTACCCGAGTTGGCTAAGGGATGAATTGGAGTCGCCGAAGTGTCTATCCCCATTCTATCCCTGTGGGGTTTCTGGGGTCTCTGTATTTGTTCC-TGAAACCTATTAGCTTATCCCCATCCTGATGCTTGTGTTTATTCGTTTCTAACCACCTCTCCTCATGGATAAGGTTGATACAGCCTTTTGTATATGGGTAAGCTTAAACGATGTTTTTTTTCCCTTGATTCGGATCTGGCCTTCATTCCCCATGAATTAGTGGGTCTAACCTCGTTCTATTTCTCTCGCGTTATTTTAACGCCACCGTAAATAATCTACATCAAATTGTTTTTGTTCCTCCTCCATTGACAATCCCACTTCCCATACAGATTTCACTTGCTCAATGGTTCTTTCTTTTTTTCTGACCAAGGTTAGCTCATTTGCTGCATTTTCGTGGACTAACTTCTGATCCTTATTTTTTGTCCTGATAAATTTTCTTATCCTTTCTCTTCTTAGATTGACAAGAGCATTGCTGTTACTCAGTATTTAACTGCCCCCATTTTCCCCTCTTTCTTTGCCTCTCTCTCATATGTTTTTCTCGTCTACTTCCGGCCACAACTTGCTGCTCACTCAATCTCTTTTCCTTTCGGTCTGATTTCAATTGTTTCTGCTCTTGTTCCTCACAGCCTATCAGACATTCGTATAACGGCTCTTTTCAACATTTTACTCCTTTTCCTCCCCTTCACCTTCTCTTGTGCCACGTGAAATTATTGAATTCTCTCTTTTATCTCTTCTCCCCTACTTTCCCTTTTTTCTTGTGTCTTACACAATCCAAGGTACTGCCGTCACTGTTTTCTTTTTTATATCTTTCCCGCCATTACCATCTTCATTTTTTCTGTTAAGAAGGTAGCA
GALLUS     GGTTTTTGCTAGACATATACATGCAAGTATCCGCATCCCAGTGAAAATGCCCAGGAGCAGGTATCAGGCACGCCCAAGACGCCTTGCTGCCACACCCCCACGGGTCAGCAGTAATTAACCTTAAGCAAACTTGACTTAGCCATAGCAACAGGGTTGGTAAATCTTGTGCCAGCCACCGCGGTCATACAAAAACCCAAATCAATACGGCGTAAAGAGTGGCCAAACCAAGCTGTCATAAGCCCCAAACTGGGATTAGATACCTGCCTAGCCCTAAACGCCTGAGAACTACGAGCGCTTAAAACTCTAAGGACTTGGCGGTGCCCCACCACCTAGAGGAGCCTGTTCTATAATCGATAATCCACGATCCACCCCTTGCCCAGCCTACATACCGCCGTCGCCAGCCCACCTCCGCTAATAAGACAGGTCAAGGTATAGCCTATGGGAGAAATGGGCTACATTTTCTAAACGAAAAAGGAAGGAGGATTTAGCAGTAAATGAGATCATAAAGCTCACTTTAAGACGGCTCTGAGGCACGTACATACCGCCCGTCACCAGACGAGGCAAGTCGTAACAAGGTAAGTGTACCGGAAGGTGCACCAAAACATTAAGGCGATAGAAAAGACTGTACCGCAAGGGAAAGATGAAAAAGCAAAAAACAGCAAAGACCACCCTTGTACCTTTTGCATCATGATTTAGCAAGAAAACCAAGCAAAGTGCTAAAGTTTGCCTTCCCGAAAGCGAGCTACTTGCGAGCAGCGAGCGAACCCGTCTCTGTTGCAAAAGAGCGGGATGACTTGCCAGTAGAGGTGAAAAGCCTACCGAGCTGGGTGATAGCTGGTTACCTGTGAATCTAAGTTCCCCCTTAAAGAGCAATTCGATGGGGGTACAGCTCCATCGAAAAGAACACAACCTCCTCCTGTGGGCCTTCAAGCAGCCACCAAAGAGTGCGTCAAAGCTAAATCTAAAACTTTGACTCCCCAAAGCAGGTTAACCTATAATAGAAGAATCAATGCTAAAATGAGTAATCGGCGTAAACTTACATTACAATACGTATTCATCTGTTAAGCCAACCCAGGAGCGCCACAGGATGATTAAAACCTACAGAAGGAACTCGGCAAACCCCGACTGTTTCCCAAAAACATAGCCTTCAGATTGAAGGTGATGCCTGCCCAGTGAGTTCAACGGCCGCGGTATCCTAACCGTGCGAAGGTAGCGCAATCAATTGTCCCGTAAATTGAGACTTGTATGAATGGCTAAACGAGGTCTTAACTGTCTCCTGTAGGTAATCTATGAAATTAGTATTCCCGTGCAAAAACGAGAATGTGAACATAAGACGAGAAGACCCTGTGGAACTTTAAAATCAATTTTTCGGTTGGGGCGACCTTGGAGAAATCCTCCAAAACTCCTCAAAGAATTGAGCAATGGACCAAGCTACCCCAGGGATAACAGCGCAATCTCCTCCAAGAGCCCATATCGACAAGAGGTTTACGACCTCGATGTTGGATCAGGACAACCTAATGGTGCAACCGCTATTAAGGGTTCGTTTGTTCAACGATTAAAGTCCTACGTGATCTGAGTTCAGACCGGAGCAATCCAGGTCGGTTTCTATCTATGACACTCCTCCTAGTACGAAAGGACCGGAGAAGTGGGGTCAATACCACAGCACACCCCATACGGTGGGTACTCTTGGGGTGGGTGAGTGTTGATGGTTGTTGTTTGTTGGATGGTGTTGTTGGGCTCGGTGGTCGGGTGCGTGTGGTAGGGCGGGGTTGCTGTAGGGGTTTTGGGTTTGGGTGTTTGTTGGCGCGCGTGGACGGTTTGTTCTCCACCCAAGTTGTTTCCTTGGGGTTGTGTCTTCTCTTTTATGGTTTTTTACTCTCCACACACGGAGGTTGAGTGTTTTTGTGTTTGGGTCTCGTATGGTCTTACGGTGTTTTCGGGTTTCTTTTTATTGGTGCTGCTATTTATAAGGCAAGGAGAGCGATGTCGCCACGACGACAGCAGGTANNGCATCGGATGCGAGGCCGGGCGACCAGGAAGGGTTATCGACAACGCTGCCCCTCCGGTAATCGGGAATAAGCCCTGCGCCGGCAGTGAAAGTGAGGGAAAGGGATGGAGAGCGAGCGCAGCCACTTTGAATACAGTAAGGTAGAGAACTATCTCAACTTGAGCAAGAAAAGGTCTAAAGATTGTANNNNGAGCCACCGAAGGCAAGCTAGGGAACCCTACGAGGCCGACCTCATAGCCACACCTCCCGAGAGCGTAAGTATCAGGAGGCCGGAGGTCGGCTGGAACTGACGAATCGCGAAAAACAGGAAAAAGAATAGAGTACACAGTGTTGCGACCTGAGGTGCGTAGGGCGCAAAGGAGGTAATGAAGATGTGGCGGGAAAAACTCGTTGAGGTAATGTATCTAATTGTTCGAGGGTGGTCATTTTCATGGTGTAGGAACTTTATGTAATCGGACAGAAAGCGGGCCTTAGGAGAGGAGGATCGGATTGGACGTGGGGAGCGGGGGAAGAGCACAGCACACCGAGAGCCAGTGATCGCACCCAAAGTTCACGACCAAGGGAACAACGGGCGCAGGAACGGAAGGGGAGCAAACTTGCGATCTCGATGAGGCAAACCGGGTAAAGTGGTCAGGGAGAGGTGTGTAGGAGGTACGGACAGACGGAAGGGATGGGGATCGCCAAGCGAGGGA---CGGACGTACGTCGTCTAGAGA----ATCGCGAAAAACAGGAAAAAGAATAGAGTACACAGTGTTGCGACCTGAGGTGCGTAGGGCGCAAAGGAGGTAATGAAGATGTGGCGGGAAAAACTCGTTGAGGTAATGTATCTAATTGTTCGAGGGTGGTCATTTTCATGGTGTAGGAACTTTATGTAATCGGACAGAAAGCGGGCCTTAGAGGAGGATCTTGGACTGGGGAGCGGGAAGAGCACAGCACACCGAGAGCCAGTGATCGCACCCAAAGTTCACGACCAAGGGAACAACGGGCGCAGGAACGGAAGGGGGCAAACTTGCGATCTCGATGAGGCAAACCGGGTAAAGTGGTCAGGGAGAGGTGTGTAGGAGGTACGGACAGACGGAAGGGATGGTCATGGTACCCTAACGTGGAGGTCACGTGCAGCTAGTCGCACGCGNNGTCCTCACTAATTAATTAAAAATACGAAAAACATACCGTTTGGATCTACCTTTTTAAAAAATACCATCTGTGGACACCGGGATGTGAGCGAGTCCCAAACCTATCGCCTCTTAATCTCAGATAAATAACAGACAGACAAGGGGTAAGAGACAGGCCACATGCTCTAAAAGTGGGTTGTACCGTGCCGGATTACTACTGCCAACTTCGAACTAGACCTAATCCACATGTTAGTCGTCTCTAAACTACTCAGTGAACCTTCCTAATAAATTAGTACAATAAATAGCTCTTTAAGGAGTGATGAAAGGGCCTCAACTGTCTCTTATCTAAAAAGTGTTAATACACATGGACTGTTTCAACAAACTCCTTGCTTCAGACTAAGATTTATGGTTGCTATTTGGCGAAAATTGATAGTACCGCCATGCTGACCGTACCAATTTACTCGGACAATAGAATGGCACAAACTAATGAGTAGTCCACTTACTCCTACTAGATGACCATAGTTATATGATAAACACCAAAGAGGATCTAAATGAATATACTTGTGGATCGATTCAACTACTGATTAGAAGAACTAATTATATATACTGGCCGCCAAGCATTGAAGAACAGTCATTCCATAAGAAGATCAATAACTCATCATTAGAGCTGCGCGAGAACGAATTGGTGATACGACATAATAATCCAAGATCTAACAGACGACCTGTGAACTCATCTTCTGCCCCATTTCTTATGGAGTCCGATGCGCTTGGCCTATTTTTCTGTATTCAGATGATAATGTTTTCCCGGTTCACGTATTTCTCCCGTTATGAGTTCTTTTCTGTTTCGTCAGGTTTAAATAAAAGCGAAGGTTTAAAGAGCCCACATATAGATCACATAATTAGCTTTATAAAAAAAAACGGATCGTTAATAAAACAAATAATTATCAAATTGAAAAGGCTAGTACCGTTCGCGATTAGACCAACGACTGTAATAGATCAAACTGATATAAGCAAGTAAGGCTCTCTTGGGGATCACTATATGCAAGCCACGCAAATCAGCTTTACGACAAATGTGTTAAATTAAAAATTTATGATGTGAAGT---TACGGTCCTCGTGCCCCCCTC----CCAAGATCTAACAGACGACCTGTGAACTCATCTTCTGCCCCATTTCTTATGGAGTCCGATGCGCTTGGCCTATTTTTCTGTATTCAGATGATAATGTTTTCCCGGTTCACGTATTTCTCCCGTTATGAGTTCTTTTCTGTTTCGTCAGGTTTAAATAAAAGCGAAGGTTTAAAGAGCCCTATAGATCACATTAGCTTATAAAAAAACGGATCGTTAATAAAACAAATAATTATCAAATTGAAAAGGCTAGTACCGTTCGCGATTAGACCAACGACTGTAATAGATCAACTGATATAAGCAAGTAAGGCTCTCTTGGGGATCACTATATGCAAGCCACGCAAATCAGCTTTACGACAAATGTGTTAAATTAAAAAAGATACCCTGGGCCTGAATCTTTGGGGAATTTGAGCTAGGCGATAGACTAAGTATGTAATGCTCGAGCGAAACCCCACTGGAAGTGGGTCCGGCCAGCGAATGAAAGGGG-TCTGCATCNNNCGATCATTATCCATGGCGTCGCAACATTTAAATACTCTAGCCACAGTAAAGACACATTGTTCCTTAGAAAGATATCGGAA-CTANNNNNNNNNNNNNNAGACATCCCCGCCAGGAGCTCGTCCTGTACCTAAGTAAAGGGAAGGCTGCCCTAGGTCAGAAGAATCTGAGTGTGTAGAGGGATGGAAGAACGGTCAGCTAGGGAGTTGGAGGGAGACGAGCGGCGAGGCTTTAGAAAGAGCGAGAAAATGGGACATGTTTACTTCACGGGTGCGACAGACACCAGGAGGAAAAGCCCGAGGACAATATATCGAGTGGACGAGGGGCGGTGTATATACTGGACCGGTCATGTCTAAAACGGACGCTGATATACTCGTGGGCCGAGAGGTGACTAGAGCTAGGTCTGAGAGAGTTAATCAGAGGGTAACGGAAGGAAATCTACGACCAAAAATACAAAAAGATGAACATAGAGGGGTGTAATGGACGGCAGCAGCTCAAACGTCTTTCGAGTCGTCTCTATATCCTGGCCTAATATATGGAAAATTCAACGCGCGAAGAGGTAGGTGAGGAGTGAACTAATCAAAGACTATTGAGGGTTGCATAAAGGGCACTGTCCTTCGGCTATTGCGGTATACACCGTCGATCACTGAACCAACCACCATACCACGGGGCTAGTGGTAAAATATAAGTTGTGGAGTTNNNNGACCGAATCCACCGAGCCCCGGTAACAGAGCGCTCTGATGGAAACCATTTGATCTAGTTGATCAATACATGTAGCCTGCTAACGACATTGTTAACATGCTACAATGCCAAA---AGGCAAGGGGG---CGCCGGTCCCCGGG--GGTGCGGGACTTTAGCTCTGACGGCAAACAAGTCAGGGGGTGGATCGTCAGAG-GGGCTGCTGGGG--------------TCACCTCTCGCCAGACTGGTAATGCACATTCGAACAGCAAACGGTTAGTTTCCCCCTCGATACAGAGGTGACCTAACGGAACAAGCTGAATAAAAGAAAAAAAATCTAGAGCGGGGCGGATGCAAAGGCACGAAAAGATGGATTACCGCAAAGATAAGGGTTCTGTCGGTGTGTTATTACCGCCGGCTTCGTGGAGGAATACGGCTCCAAACCCACTACAGGCCCGACTGATTATCGGATGTAGAGACAGGAGTGCGGGTCTGACACAATAAAGTGGAAAGAGGAGACGTACGAAATGGGAGG---GGGAAGAATCG---TCTCCCCCAACCGA--AGTAGAAGAGCACTAATGGGACTGGAGGCTATACAGTAAACCAGACATGGATC-AGACTGTCAAAA--------------AGTGATGGACCTAAAGAGGTTGTAAGACTTTATAAAATATACCCTCGACGATCCTGACCTGCTGGAGACAAAAATTAGGACCAAATCAATATTGTTAACCAACCTAGTAAATGGATCACGAGACTATTAGGGAGTTTTTGGGCATCTCAGCCAAGAGTTAGTCCTTTTATATGGGCCATTCATAAGTCTATCTCGAACTATTGGACTAAACGCCGTAATATATCTGGCGTCGCTTCGGTCTCGGTTCACGACATTTTGGAACAAAAGTTGACTTTAAAATATTAGTGCAGCCATAGAGGCCTTAGCTTAATTAAAGCGTCTGATTTGCATCAGGGAGATACAGGTTAATGTCCTGTTGGTCTTAACAAAGTTAGTCTAACTAAGACAGCTGGTTTCGACCCAGCAAATTATAGACCCA-CCTATAATTTTCTTTAGGCAGAAGCCAATTGGTGTTGGCATTTAGCTGTTAACTAAAATTGTACGGGATCGAAGCCCATCTGTCTAGGAGACGTTAGTAAA-AATTACATAGACCTGTCAAGACTAAATCACAGGTGCAAACCCTGTACATCTCAGACTCTGTAGTGAAGCATAATGAGTTGCAAACTCGTTGATGTACACTAAGTGCCGGGGTCTTAGAAAATAATATAGAGGGGTAT-GAAGAGTTTTGATCTCTTCTGTGTAGGTTCGATTCCTACTTTTCTAGGTTCCCGTAGTTGAGA-ACAACAATGGCTTTTCAAGCCGTAGTCCTTGGGGTCTAACCAAGCGGGAATAGCTCTTCTAGTATATTACAACTGACTTCCAATCTTTAAAATCTGGTATCAA-CCAGAGAAGAGCAGCAAACATAGTTTAACCCAAACATTAGATTGTGATTCTAAAAATAGGAGTTTAACCCTCCTTGTTCGCCGGAAGCGTGCCTGAAAGGATCACTATGATAAAGTGAAC-ATAGAGGTATAACAACCCTCTCACTTCACTTTTAAAGGATAAGAG-CAATCCGTTGGTCTTAGGAACCAC-CTATCTTGGTGCAAATCCAAGTAAAAGTAGCTAGCGTGGCAGAGCTCGGCAAATGCAAAAGACTTAAGCCCTTTATC-CAGAGGTTCAAATCCTCTCCCTAGCTCATTAAGAAGCTAT-AGCACTAGCCTTTTAAGCTAGAGAGAGGGGAC--CCTCCCCCTTAATGAGATAAGGTCAGCTAACAAGCTATCGGGCCCATACCCCGAAATGATGGTTTAACCCCCTCCCCTACTAGCCCCCATAGCTTAAAAAGCATGGCACTGAAGATGCCAAGATGGTACCT-ACTATACCTGTGGGCACAGAGAGTAGTTTTTTGAAAATACCAGCTTTGGGAGCTGGAGATGGAGGTTTGACCCTCCTTTTCTGAAGGGGAGCCAGCAAGAACTGCTAATTCCTCTGAGCTTTAA--CCTCAG-TCCCCTTAGAAAGAATTAAGTGGTTTGATGCGGTTGGCTTGAAACCAACATGTGAGGGTTCGATTCCTTCCTTTCTTGACTCTAATAGTTTA-AAAACATTGGTCTTGTAAACCAAAAACTGAAGTCCACCCTCTTAGAGTAAGAAACTTGGATTAAAAGGCCTTCAAAGCCTTA-AATAAGAGTTAAACTCTCTTAGTTTCTGGGTAAGATGGCTGAGGAAGCGTTAGGCTGTAGTCCTTTTTACAGAGGTTCAATTCCTCTTCTTATCACAAGGCGTAGCTATACAAAGCATTCAGCTTACACCTGAAAGATACCCTCAAAGACAAGGTCGCCTTGAAACATTGCTTACTCCGACCACCTCCCCGCCCCTCGACTAAACCTAACCTTACCAAACCAACCAAGGCATGCCCATCACACCTAACCGCCCTATACAACCTAAAGTGCCCTCGATCAGCCACCTGTTGCCCCGGACACCACGCAAAGAAACCACCTGCGGCCAGACAGGCCCACCATAGAAGCCCAACTATGCAGCACTCCAACGGGGGAACGTGTGCCCACTTCGAAAGCAACATCCCCAAAAATCAGCCGCTAATGTTATGTCTGGTCAACACAGCCCGACTAGGATCGTTTGGCATCAGCTGTCACACCGAGGTTTTATATCCAGCGCTTGTTCTAGATAAGGACCCACAGAGTGGTGCCTGCATTTGGAGAAACTTGACTAGCACGGTGTGGTTGGACACACTTGTCTCCCTGAGGAAAACCATCCGTGTAACCGATTGTGAACTCCTTTTAGACGTACACACTCACGCTTCACCGGCGATACGACCGACCCAACGTTTCTGTGACCTACAACGGGCGCGGTGCACTCACTCCATACCAAATCCCTCACTTCCGGACCACATAGACCGGCCTAAAGCAGTCTTTAACCACTCAAGACGAAACAAATTTACCACAGGGTTACGGCAACATACGCAGCAAGGCTGCCCCGGGGGACTAAGCACCTATTCTCTAAACACGCCCGCAATGCCCCCTCCGGCACGCCTCCGATACAGTTCCTTGTGTATATGCAGGCCGGGCAATTGGACGAACTTAAACAGATATAACGAACGCATCATTGTCCGAATTATACGGAACGCTGCAGGGTGCGTGTAGGTGGGCTGATTTGGTGAAACAAACAAGCTCACTTCAGCGAAACCCTTTTCTACGTTCCTCTGCCACCCTAATCCCACGTTCTCAAACAATGGCCCCATACTCTTCCAGGCAAAATTCGCAGCGAGACTCTGTGTGCCGTGCCCTTACTTCGGACTCTTGCGAGCCCCCCTGACCGCCAAACATGAAAAGCCATGCATGTACGGTGTGGTATGTTAATCGCGTTGTCTTTCCTTTCCTTTCCCGAGGTAAGTCCTATGTCATTCAATTCCTAACGAAGCTTTCCTTTTTTCTATTGTTCACTCCCCATCTATCTCTCTGTCCTTCGTGAACCCCTGATTCAGCCCCTTCCTTTTACCGTTTGCTCTGTGTCCATCCGATTTATTCCCCTCTTCTTCCTCCTCCTTTTTTCTTATCTCTTACATTTTTTGTATAAATTCATACACGTCTTTTCGTCTCTTTACATTCTCTCACCACCCGCGCGTACACATTGCTGTTTGCGTCTCGAAGTTCGCGTATACTCTTCTTCACAACGCTACCTAATTCACCCCCTTTTCGTCACGCCGAGATCATCTCTCTATGTTCTATGTCATTAGCCTTCCTTTCCTTATCCTCTTTTCCACTACCTTCTTCTCCCTTGGGTGTAACACGATTCTCCTCATGGTTTTTCAACATCTTCTTTACTTCCCTTTCTCATATTATCCTTTCGCACCTTACCTTTCTTCTCGTCCTCGTTCAGTTTAATCAAATCCTCCTTCTTCTTGTTTATGTCAACCTCTCCACCAATATGGTCCCTTCTCCTTATTTCCTTTTCCCTTCCCACTGCACCTAGTTTCCTGTAGTCTCTGCGTAATCCCTTTTCGGTTCTTTTCGAGATAAACAAGAGTTTCCTTTTACTTTTCTCCCATTTTATCTACCTTCCTTTTCGGGAACAGTGCGTATTTACTTGCTCTTTCTTATACACGCTATCTCGTCTTTCTTTACCTAGTATGTCACATACCTCGCTTTCCTTTATGGAGTTGTCTTTACTCATTAACTTCTCTGGCTTCGCTGTGACATACTTCACCTGATGTTTCCGTTACAGCTCGCTTTTTCAGTCCCTTTGTCACAAAGCAGGTTTTCGGTACTTCTTCTGGTTCATCATCTCCCCATTCATCTTTCTTAGCCCCTTTCGCCCTTCCCACTATTTCCAGGCTCCATCCCCACACGAATTTCTATTCTTCTTTACATTTCCTATGTACCTCTGGTGTCTAGCATTCCTTGTAGTTTCTTTCTCTGCTAAACCCTCTTCTTTTCTCCGACGCGTCTTTCCCGCAGCAATAATATTAGACCTTTACTCCTCTTCTTCCTCACTACCTTTGTTCCCTTTACGCAGAGATTCATATCTCTATATACTTTTCTCTTTCGCTTATCCGATCCACTTCATTCATTCTTTCTTCTCTCAATTTTTTGGAGTGTTCTTTTGGGAGGCACACCCTACTTAAGTGATGTTTGTCGTCCCTACGATAATCCTCTTGTTTCCCGACCATGTACGTCCCTAGCCCTCCTTACGCTTTCGTTTTTGCACTTCCAACCTCCGTGTGCTCCTTCCCGCTCAAATAATTCTCCCGATGTTTTCTGTATCATCTTATCCACTTACTTTTGCGTTTAGTAGAAATGATGGTAACTCTCCCGTCTGATCTTGCCTTCGTACAATTTAATACCATACGCTCTCTTCCCTCCCAGTGTCTTTACGACGGAACTAAACTCTTGTCTGGTTCGTTTCCTTTCCACCCTCTCCTCACCCTTTCCTGTTTCTATCATACTCAGTGCCTTTACGAATCCATTATCGAAATGCAGTCATATCTCATCCCTACGTTACATGCTCTCACCTACACTTTAACCATTATTCCACCACCTTACAAAAACACTATCTAACCGACATAGACAAGAAAAATAACTATGTAGTGAAATGAACCATATCCCCGAGGAAATTCACTAGTGCACTTAAAAGTTAGCTGAACCAAGAGAATGCGCTCTTTCGGCCGTTCAAGCCCTACAACCCAACCCCATCTCAAATCACCGATTACAGGTAGCACACACAACGTTTATCTGTAAAAATTACCCAACATACTAAAATAGTCTCGCAAGCACTACCATTAAACACAGAGACACCTCGGCCCTAGTACATCAACGCAACGAACAGAAAAACTCCACTTTCCCGTCTAAACCCATTACAACTCCTAACTCCTCACAAACCAAACTCAGCTTCGATATAAAAATACCAGTAACCTCACACTAGAGCATACCTGCTTTTCCCAAAGACGCCCCGCCACACATATATAAACCTAACGTTGAGCACTTATTGGACACACATAACTGACCGCCAGGATCCTTACAATCCCCGTACTCCAAAGACCCCATACGCCAGTAGAGCCTGCCCTCCAGCGGGCAGGTACCGGCCCACGGTGAACGACCAGCGTATTCTCTCACGCTGGCAAATATTCCAGCATCAGTTTGACAGCGAGGAAACACTTTTGGAACAATCGCATTCTTTCGAAATGCACACACACACGCCCCCCTATGTTTCGATAAAGCCCAAACAGGCAAAGGCTATTTCAAATAGAGACCAGTTACTACCTACCGACCTCAAAACATAACGCCCAACCAACACACACACGCAATCCCTATTTGTATAACGCGTCCACCATGCCTCGAAACTATACCTATCGGACACTTGCGCACACGTTGTGGGAGCGACGGTGCACGTGCCCACACCCTGACCCCAACAATACCACCACAAAAAAAGTCAACACAAATACTGGGTGTCTACATAACATCAAGATTAATTCAGCTGATTATGTGATTAGTGCTAAATTATCCATCAGATACAAGAAATCCTGGTGGGGAATTCCAGTTCGCGGGAAGGCCGAATACAGGAGCACAAGTCGTTCAATGACCAAACCCCGCACGGAGATGCTGCCCTCCGGAGGCACGTGCCCTAAAGGGGATTCACACCTCTTAAAGCAATCTTGGCTACTGGATGCACAGAAAAAGTTATACCGCAAGAAGCGCCCCGTCCATACGTTAGATTCTTGCAACACAGGCGACAAGTCCAACCAAATTCAAGACGCAGACTCGGTTTAGCAAGACAATTAAATGCTCACCGATTAGATACCAATCGCAGCACAACCAAGAACCAACCGCGAAAGGCTATTCACCCAACCAAACAAAAAGGAAGAACGAACGCGCTTTACCACCAACTACCCAGCAAGTCTAGAGTTAAAGCGGCGACCCAAAAATAACCAGCAATTCGTTGCAATAACTTTTAACAGAGACTCATGATGGAGGAGCACCACGGCGCCGACTGGGCATAGAGAGCGTGAATTAGACAAAGGTGATCGCCAAGGCGAGTCCAAAAATTCCCCTTCCCCGTTAGGGGGGAGTAGTCCTGGACGCGGGTGGCGATC-TTGGGTTACGGAATAAAAAAAACCGCTCTCACCTGTTGCAAGACCCCTTCGCGGGAAACCAGCACAAATTGCGGGGGCACTCCCTTTTGCCGGTACACCGTGAATCGGGTTGGAAGCTGTAGAGTGACTAGTCGTAGTGCCATAGCAGGGACGTTATGAAAAGACAGAAGTATCGACCGGAAATGCCACTGCGTATCTAAGGCAGAGCGATTCGAGCCGATTGGGCTCTGCTAGGGTGACGGTACTTCCTAGTACCCTTAAGCTGGATAGGACATTCCCTCGCGGACCCTTGTCGGTACTAACTTAGTTATAAGGAACATAGTGGTTGACAGCCCGTAGAAAGTACGTCCCTCATGGCGTGCGGTCAAAGTATCTCATTTTTCTCTGCTACCTGGATGATTGACTATTACTATAGGTTTTCTTGTAGATCTTACCAGAGCGATTCAATTATGTGTCCTTTCTCATTTCGCGATAG-ATGAGTACNNNAAAGTTCTGTAATTTGTTTCGTTTTCGAGTTTCATCACAGAAAGACTACCTTTTTCTTCGGTCAATGTGTACTTTTGTTG-GGGNNNNNNNNNNNNNNCTTAGGTTCCAAAATGCTATTTGCGCGTCGCCTGTTTGCATGACGCTTGAAATAATTTCCACTTTTTTTTTCTTTGGTGAGTTCTTTGCCATCTCGTAATGTGTTCCCTTTTTCCCCTACGCGCGGCTACCTCGATCACGCCTATCTTA-ATCGTCCTTGCTATTCCTTATACCCTCAAACCTTTGCTTTCCTTTTTCTCTTCCGTCTTTCAGATACCTTACCGGGACTTAAATTGTTGACATATTTTCGTGTTCATTCAACGAAACTGATGTTGCTTCTGTTGTTTGCAATTCTGTATACGCATCCCCTTTCTCCGTATTGGTCCTAGGCTAGACCTTGCTGTTTTTCTGGTCGTTTCACCTATCTAACAATTCATAATTCTGCTTCTTCGTCAGTCTTCGTCTACCGCACATGTTTCGTATCTTCAATTGTCGTCGGACAACACACTGACTCCTGCTTCTCCTTTTTTTTGACTCCAGATTACATCCCATAGTAGGCCCAACTAACCTTATCAACATGTAACCCCTTAATTATAAACTTTCTCTGGTTTATTCTTTTAATC-CACTACAATATTGCTTCCTTTTTTCTCCTATTATTAATAACATCTACTGAAGAGCAAACATAATCTACATCCCCATCTGATGTTATAAGTTTCTACCTGTTTCCAATTACGCTCCTGTACACTCGGTAACCTTCCGCGTTAGAGCATGGCAAGATCTTTACCCTAATACGCTCAACACAATTACGCGCTTGCCCCTTCCCGTTTGTAAGCCCTTCTGTTCTTTTTTAGGGATTGAGCTAGAACCCTAAGTGAGTTTTTCCACTTTTGTTGCTTACGTCCCCATGGAGCCCGTACTACTATCTTACCTTTCCGTCTCGCAAGTCAGAGAACTACTCTCTTTGTATCCTACTAAAACCTCTCAGTAGCCTTTCCGTAGTATTTGCCTTCTGTTGTTATATCCAAATGTACCCGAGATTATTGTTTATCTAGGGCTATCTCAACGTTGGCTAACAAATCACGATCCTCCATTTTTTTGTCTATTCTATCTAAAATGCCTAATTTATTTCATTTTTGGTCCCTACCTAGATTTGTCGGAAGACTCCGTCGGTTCAAGGCGGTCGCGCAGGCGATATGCTCCACACAGACT-TAAGGGCGGGCATAACCGAGCGCCGCCTCCACTAAGGAGGCGCACAGAGCCTTTATGTAGTAGCTTGTTAACAAGCCCGCTCCCGGGCCAGACAGTCACGAAAGGGGCCTTGGCGCGGAAGGACGCCACATTAAACCGGTTGCTTGATGGACATACAGGGTACCACTGGTTAGCCGCTTCAGGCACTCATGGGGGCCAATGCAATTCTATAACCAAGCCTACCGACCTTCGGGCGAATCGCCACAGCAGCCTGAACTAATGGTTTCGTTTGTTCTACGCACGCGGCTCCAGGACCACCGGCCCAAGACCGTGGAGATGCCAAAGGACACGACGCACAACCGTTTAGCCGAGTCGGTTTAGGAGTGTATTGGAGTCGCCGAAGTTTTAGTCCCCAATCTACACCTGTGGGGTTTCTGGAATCTCTATATTTGTTCCATGACACTTATTAACTTATCCCCATCCGGATGCTTCTGTTCATTCGTTTCTAACCACCTCTCCTCACGGATAAGGTTGATACAGCCTTTTGTTTATGGGTAAGCATAAACGACGTTTTTCTTCCCTTGATTCGGATCTGGCCTTCATTCCTCATGACTTAGCGGGTCTAACCTCGTTCTATTTCTCTCGTCTTATCTTAACGCAACTGTCCACAATCTACAACTAATTGTCTTTCCTTCTCTTCCATTGACAATCCCACTTCCCATACAGATTTCACTTGCTCAATGGTTCTCCCTTTTTTTCTTAACAAGCTCTGCTCACTTGTTTCATTTTCGTGGACTAACTTTTGATCCTCATCTTTTTTCCTGCTAAATTTTCTCATTCTTTCTCTTCTTAGATTGATACGAGCATTGCTGTTACTCAGTATTTAACTGCCCCCCTTTTTCCTTCTTTCTCTGTCTCTCTCTCATATGTTTTTCTCGTCTACTTGCGGCCACAACTTGCTGCTCACTCAATCTCTTTTCCTTTGGAACTGCTCTCAACTATTTCCGCTCTTGATCCTCACAGCCTATCAGACATTCGTATAACCGCTCTTTTCAACATTTTACTCCTTTTACTTCTCTCCACTTTCCCTTGTGCCACGTGAAATTATTGAATTCTCTCTGTGACGTCTGACGTCCTCTTTCTCTTTGCCTCCTATGTCATCCACAATCCAAGGTACTGCCGTCTCTGTTTTCTTTTTTATATCTTTCTCGCTATCACTTCTCGCCCTTCTTCTGTTAAGCAGGTAGCA
HELREG     AACTTTTACCCAACCTACACATGCAAGTCTCCGCACCCCTGTGAGAATGCCCAGGAGCCGGTATCAGGCACGCCTAAGACACCTAGCCGCCACACCCACAAGGGTCAGCAGTGATAAACTTTGAATAAGCTTGATTCAGTTAGTGTAAAAGAGCCGGCCAACACGGTGCCAGCCGCCGCGGCTACACCGGGGCTCAAGCTGACACGGCGTAAAGCGTGATTACACCGTGCTGTTATAAGCTACAAACCGGGATTAGATACCTGCTCAGCCGTAAACGCCGGGGAATTACGAGCGCTTAAAACCCAAAGGACTTGACGGTACCCCACCCCCTAGAGGAGCCTGTTCTTTAATCGATGACCCCCGTTCCACTTCTAGCCCCGCCTGTATACCTCCGTCGCCAGCCCACCGCCCCCCTCACGTCAGGTCAAGGTGCAGCGTATGAAAGAAATGGGCTACACTCTCTACACAAAAGACGAAGGCGGATTTAGCAGTAAAAGAAAAAAGAGAGTTCTTTTTAACCCGGCCCTGGGGTGCGTACACACCGCCCGTCGCCAGAAGAGGTAAGTCGTAACATGGTAAGTGTACCGGAAGGTGTAATAAAACATTTAGGCGATCGAAAAAGAAGTACCGCAAGGGAAAAATGAAAAAGCAACATAAAGCAGAGCCCACACTCGTACCTTTTGCATCATGGTCTAGCCAGTCAATCAAGCAAAACGTTTAAGTTTGACCCCCCGAAAGCGAGCTACCCCGAGGCAGCGGGCCAACCCATCTCTGTGACAAAAGAGTGGGAAGACCTCCAGGTAGAAGTGACAAGCCTATCGAGTCTGGTGATAGCTGGTTGCTTGAGGATTTAAGTCCTACCTTAAAGAGCTATTCAAACAGGGCACAGCCTGTCTGAAAAGGATACAACCTAACACAGTAGGCCTAAAAGCAGCCACCTTAAATAGCGTCAAAGCTAATCCCACAACTCAAAACCCTACTATCAAGCCATTCTATTATAGAACACCTTATGCTAGAACTAGTAACAAATGCATGTATAAATCAAAAACCTTACCCACCCGTTAACCTAACACAAGAGCACTCTGGAAAGATCTAAAGGGGAGGAAGGAACTCGGCAAATCCCGCCTGTTTACCAAAAACATCGCCTCTTGATAAGAGGTCCAGCCTGCCCAGTGAGTTTAACGGCCGCGGTATTCTGACCGTGCGAAGGTAGCGTAATCACTTGTTCTCTAAATAAGGACTAGTATGAACGGCACCACGAGGGCCACACTGTCTCCCTCCCCCCATCAGTGAAACTGATCCCCCCGTGAAGAAGCGAGGATCTAAATATAAGACGAGAAGACCCCTTGGAGCTTCAAACAACAGTTTTTGGTTGGGGCGACCCCGGAGAAAACCTCCGAGACTGCTTTAAGAATTGATCAACGAACCAAGTTACCCCGGGGATAACAGCGCAATCCATTTTCAGAGCCCCTATCGACAATGGGTTTACGACCTCGATGTTGGATCAGGGTACCCCAGTGGTGAAGCCGCTACTAAAGGTTCGTTTGTTCAACGATTAAAACCCTACGTGATCTGAGTTCAGACCGGAGTAATCCAGGTCAGTTTCTATCTATAAAGTTTCTTCTAGTACGAAAGGACCGAAGAAACATGGCCTATACCACAGCAAGCCATATGGGTCGGGTACTCTTGGTGCGGGGGGGTTATGAGGGTTTTCGTTTGTTGGAAGGTGTTGGCGGGCTCGGTGAGTGGGTTGGTGATTGTTTGTGGGTGGGTGGTGGGTTTTGGGGGGTTGGGTGTTTACTGGTGGGCGCGGTCGGTTTGTTCTCCACCCATCCTGTTGGCGCGGTTTTTGGTCTTCTTTTTTATGGTTTTTCACCCTTCACACACGGGTCTTCATCGATTTTTTGGTTTGGGGTTCTAGGGTCTTAAGGGTCTTCTGGCTTTCTTTTTATTGGAGTTGCTATTTATAAGGCAAGGAGAGCAGTGTCGCCACGACGAGGGCAAGTAGGGCCTCAGATGCGAGGCCGGGCAAACAGGAAGTGATTTAGACATCGCTGCCTCTCCGGTAATCGGGAATAAGCCCTGCGCCGGCAGTGAAAGTGAGGGAAAGGGATGCAGAGCGAGCGCAGCCACTTTGAATACAGTAAGGTAGAGAATTATCTCAACTTGCGCAAGAAAAGGTCTAAAGATTGTAATAGGAGCCACCGAAGGAAAGCGAGGGAACCCTCCGAGGCCGACCTCATAGCCACACCTCCCGCGAGCGTAAGCCTCATGGAGCCGGAGGTCGGCTGGAACTGACGAATCGAGAAAAACAGGAAAAAGAGTAGAGTACACAGCGTTGCGACCTGAGGTGCATCGGGCGCAAAGGAGGTAATAAAGCTGTGGCGGGAAAAACCAGTTGAGGTAATGTATTTAATTGTTCGAGGGTGATCATTTTCATGGTGTGGGAACTTTATGTAATCGGACAGAAAGAGGGACTGAGGAGAGGAGCATCGGATCGGTTGAGGGGAGCGGGGGAAGAGAATAGCACACCGAGAGCTAGCGATCGTACCCAAAGTTCACGACTAAGGGAATAACGGGCGAAGGAACGGAAGGGGAGCAAAGTTGCAATCTCGATGAGGCAATCCGGGCAAAGTGGTAAGGGAGAGGTGTGTAGGAGGTACGGACAGAAGGAAGGGATGGGGATCGCCAAGCGATGAAGAACGAACGACCGTCGTCTAAAGAAGGAATCGCGAAAAACAGGATAAAACGTAGAGTATACAGCGTTGCGACTTCAGGTGCGTGGGGCGCTAAGGAGGTAATAACGATGTGACGGGGAAAACCCGTTGAGGTAATGTATTTAACGGTTCGGGCGTGGTCATTTTCGTGGCGTGGGCCCCTTATACAATCAGACAGAAAGAGGGCCAGAGAGGAGAATCTTGGACTAAGGAGGGGTCAGAAAACAGCACACCGAGTGCTGGAGATTGCTCCCAAAGTTAACGAAAAAGGGAACAACGGGCTAAATATCGATTGGTGGTGTACTTGCTTTCTCGATGGGTTAGGAAGGGATAACCGGTAAGGGTGAGGGGTGTAGGATGTATGGACAGTTGGAAGGGATGGTCATGGTACCCTAACGTGGAGGTCACGTGCAGCTAATGGCTGGCGGGGTCCTCACTAATTAATTAAAAGTGAGAAAAACATACCGTTTGCATCTACCTTTTTAAAAAATACCATCTGTGGACACCGGGATGTGAGTGAGTCCCAAACCTATCGACTCTTAATCTCAGATAAATAACAGACTGATAAGGGGTAAGAGACAGGCCACATGCTCTAGAAATGGGTTGTACCGTGCCGGATTACTACTGACAACTTCGAACTAGACCTAATCCGCATGTTAGTCGTAGCTAAACTACTCAGTGAATCTTCCTAATAAATTAGTACAATAAATCGCTCTTTAACGAGTGATGAAAGGGCCTCAACTGTCTCTTCTGTCAAAGCTGTTAACACACATGGACTGTTTCAACAAACTCCTTGCTTCAGACTACGATTTATGGTTGATATTTGGCGAAAATTGATAGTACCGCTTTGCTGACCGTACCAATTTACTCGGACAATAGAACGGCACAGACTAATGAGTAGTCCACTTACTCCTACTAGATGACCATAGTTATATGATAAACACCAAAGAGGACCTAAATGAATATACTTGTAGATCGATTGAACTACTGATTAGAAGACCTAATTATATATACTGGCCGCCAAGCATTGAAGAACAGTCATTCCATAAGAAAATCAATAACTCATCATTAGAGCTGCGCGAGAACGAATTGGTGATACGACATAATAATCCAAAATCTAACAGACCACCTGTGAACTCATCTTCTGCCCCATTTCTTATGGAATACGATGCGCTTGGCCTATTTTTCTGTATTCAGATGATAATGTTTTCCCGGTTCACGTATTTCTTCCGTTATGAGTTCTTTTCTGTTTCGTCAGGTTTAAATAAGAGCGAAGGTTTACAGAGCCCACATATAGACTACACAATTAGCTTTATAAGAAAAAACGGATCATTAATAAAACAAATAATTATCAAATTGAAAAGGCTAGTACCGTTCGCGATTAGACCAACGACTGTAATAAATTAAACTGATATAACCAAGTAAGGCTCTCTTGGGGATCACTTTATGCAAGCCACGCAAATCAGCTTTACGACAAATGTGTTAAATTAAAAATTTATGATGTACAACATATACAATCCTCGTGCCCCCCTCTATTCCAAGATTTAACAGACCCCCTGTGAACTCATCTTCTGCCCCATTTCTTATGGAGTTCGATGCCCTTGGCCTATTTTTCTGTATTCAGATGATAATGTTTTCCCGGTTCATGTATTTCTTCCGTTATGAGTTCTTTTCTGTTTCGTCAGGTTTAAATAAAAGCAAAGCTTTACACAACAGTATAGATTACATTAGATTATAGAATAACGGATTGTTAATAAAACAAATAATTATCAAACTCAAAAGGCTAGTACCGTTCGCGATTAAACCAACAGGCGTAATGTAACAATTCATATACGCAAGTAAGGCTTTCTTGAGGATCACTTTAAACAAGCCACGCATATCAGCTTTACGACAAATCTGTTAAATTAAAAAAGATACCCTGGGCCTGTACCTTTGGGGAGTTTAGTTTAGGCGATAGACTAAGTATGTAATGCTTGAGCGAAACGTAATTGGAAGTGGGTCCGGTTAGCGTGTGAGAGGGGTCGTGCATCCGTCGATAAGTCTCCAAGGCCTCGCAACATTTGAATACTCTAGCCACAGTAAAGACACGTTGTTCCTTATCAAGATGTCGAGATGTCCGAAACATATAAGGAGCCATCCCCGCAAGGAGACCGTCCTGTACCCAAGTAAAGGGAAGGCTGCACTGGGTCGGGATAATATGGGTGTATAGAGGGACGGTATCGTGGTCAGCTAGGAAGTTGGAGGGAGACGGGCGGCGAGGCTTTAGAAAAGTAAAGTGCATGGGACATGCTTACCTCACGGGTGCGATAGACACCAGGAGGAATAGCGTGAGGACATTATATCGAGTGGATGCGGGGCGGTGTGTATACTGGACCGGTCATGTCTAAAACAGATCCTGATAAACTCGAGGGCCGAGAGGTGACTAGAGCTAGGTCTGAGAGGGTTAATCCGAGGGTAACAGAAGGCAATCAACGACAAAAAACACAAAAAGATGCACAAAGAGGGGTGTGCTGGACGGCAGCAGTTCAAACGTCTTTCGAGTCGCCTCTATCTCCTGGCCTAATATATGAAAAATTCAACGCGCGAAGCGGTAGGTGAGGAGTGAACTACTCAAAGACTATTGAGGGTTACATAAAGGGCACTGTCCTTCGGCTATTGTTGTATTCACCGCCGATCATTGAACCAACCACTATACCACGTGACTAACTGTAGAATTTAAGTTGTGCTGTTACCGGACCGAATCCACCGAGCCCCGGTAACAGAGCGCTCTGATGGAAACCATTTGATCTAGTTGATCAATACATGTAGCCTTCTAACGACATTGTTAACATGCTACAATGAAAAAGAGAGGTACGGAGATCATATTCAAGACAACGGGGGGGACGAAATTTAGCTCTGACGGAAAACAAGTCAGGGGGTTGATCGTAAGTGCGGGTCGGATGGGGAGTCGACAAAAAATAACCTCTGGCCAGAATGGTAAGGCACATCGGTAAAGAACCCAATTAGTTTCCCCACCGGAGTTGATGGGGACTCACGGAACAAGCTCACTAATAGTTGAAAAACTTTGAGCGGGACGGATGCTAAGGCAAGAAGGGCTGGATTGCTACAAAGATAAGAGTCCTGTCAGCCTGTTAATGAAGCCGGCTTCGTGTAAGAATAAGGCTAGAAAATCAATAAAGGCCCGACGGATAGCCACCTTTAGAGACATCGGTCAGGGTGTGACAAAATAACTACAGAAGACGCGACGTAGGGAATGGGAGCGGAACGAAGAATCAACTTATTCAGAAAACAAAAACTAGAAAAGCACTAATGGGACTGGAGGCTATTCCACAAACCAGACATGGATCTATAACACACAAAAAATTAGCTAAAGAAATAATGGAGCCAAAGAGGTTCCAGGACTTTATAAAATATGCCCTCGACGATCCTGACCTCGTCAGCGGATAAATTAGGACCAAATCAATATTCTTCTTAAAACTGGCAAATTGATCACGAGACTATTAGGGACCTTTTGGGCATCTAAGCCAAGACTTAGACTTATTATATGGCGTACTAATAAGTCTATCCCGAATTATTGGACTAGATGCCATAATATATCTGGCCTCGCTTAGATCTCGCTTCACGCAATTTTGGAACAGAAGTTGAATCTGAACTATAATACCAGCGATAGAGGTTTTATCTTAATTAAAGAGTCTGAGTTGCATTTAGATGATGTGGGATAGTAGCCTACAAGCCTTAAAGAGGCTAGTCTAACA-AGATAGCTAATTTCGACTTAGCAGATTATGGTGTAACCCCATAGCCCCCTATAGAATGAAGCTCACTGGAAAGAGCGTTTAGCTGTTAACTAAAATGTTGTGGGATCAAAGCCCTCCTTTCTAGGAGGTGTTAATTAAACATACTTCCCCCTTGTCAAGGGGGCATTATGGGTTAAACCCCCATACCCCTCTGGTCCTAGGGTGTAACACGTGAGATTGCAAATCTCAAGAGGCAGAAGGACTGCTGGGACTTTAGGAAGTGGTATAATGGGAGTACGAGGAGTTTTGATCTCCTGGGAATAGGTTCAATTCCTGTCTTTCTAGGTTTTTGTGGTTAAATAATAACGGCGGTTTTTCAGGCCGCAGGTCCAGGTTAGATTCTTGGCAGAAATAACTTTCTTAGTACAGTACAGATGACTTCCAATTATCAAATCTTGGTGAAACCCCAAGAGAAAGTAGTGAGTATAGTTT-AAAAAAATTCTAGTCTGTGACCCTAGAGATGGGAACTAA-CCACCCCTACCCACCGGAAGCGTGCCCGTAAGGACCCCTTTGATGTGGGGGCACATAGGGGATCATATCCCCTCACTTCCTGCTTTTAAAGGAAAATAGTTATTCCCCTGGTCTTAGGCTCCAGTACCTCTCAGTGCAACTCTGAGTAAAAGCTGTTAGTGTTGCAAAGCCTGGTT-TAGCAAAAGGCCTAAACCCTTTATAC-AGGGGTTCAAATCCCCTCACTAACTCGCCAAGAAGCTGTAAGCACCAGCCTTTTAAGCCGGAGATAGGTGA--CACCCACCCTTGACGAAGTAAAGTCAGCTAAAAAGCTTTCGGGCCCATACCCCGAAATGTTGGTTAAAACCCCTCCTCTACTAGCCCACGTAGCTTAAAAAGCATGACACTGAAGATGTTAAAATGGACCCTTAAAAGTCCCGCGAGCACAAGAGGTAATTTAATTAGAATGTTGGCTTTGGGGGCCTATTGCAGGGGTTTAATCCCTTCTTCTTGAGAACCTGATAATGAGAACTGCTAATTACTCCGTGGTTCAATTCCACGGCCTGTTCAAAGGAAGTGACAGAGTGGTTATGTGATTGACTTGAAATTAATTGATGGGGGTTCAACTCCCTCCTTTCTCGGCCCTGGTAGCTTAAAAAGCATTGGCCTTGTAAACCAAAGACCGTAGTAAAATCTCCCGGGGCTAGAAACTTAGGTTAAAAGGGCCTTCAAAGCCCCAAGTAGGGGTTAGACCCCCCTAGATTCTGGGTAAGGTGGCCGAGTAGGCGGCGGGTTGTAACCCCGCAAACAGAGGT-AGTATCCTCTTCTTACCACAAAGTGTAGCTTAATAAAGCCTCTCGCTTACACCGAGCAAATGCCTGTGCGACCCAGGCCATTTTGAAATACTACTATCACCGACTAAGGTTGCTCATCGCAAATAAACCAAACATTAACCAACATTCAAAAGCCTGCACATTAATCCACACCGCCCTATACAACTTTACGCGACCTCGAGCAGTCACCAAGTGCTCCGGACGCTACACAGAGAAATTACCCGCGGCTAGACAGGCCCACCGTAGGCGATTATCAATGCATTGCCCTATCGGGGGAACGTGTGTCTACTCCGAAAGCCACATCCCTAAAAACCAGTCACGAATGTTATGTCCGGTTAGCGGAGTTTGACTAGGATCGTTTAGCATCGGAAGTCCCACCGAGGTTTTATATTCAGCGCTTGTTCTCGATAAGAACCTTGAGAGTGGTGTCTGCATTTGGAGAAACCTGGCTAGAGCGCTATGGTTGGAGACACTTATCTGCCTGAAGGAAACCCTCCCAGTTACAGCATACGAGCTCCTTATAGGTGAGACTTGTGAATATTCAACGGCGATACGACTGACCCAACGTTTCTGTGACCTACAACGGGCGCCTTATATTCTCGCCATCCCACATCCATACCTTGCAGAATACATAGGCCGGGCTACAGCAGTATTTTATATCTCCTGCCGAACCTCCCTTAACACCGGGTCACCGCAACGTACCCAGCAAGGCAGCCCCTGGGTACAAAGCACCTAGTCACTCCTCACGTATGAGATACTCACATCTGAACAATTATGTTACAGTTACGTGTGTATATGTAGGTCGGGCAATTGGATGTATTTAGCAAGATACCATATACGTATCCACATCAGTATTGTACGGAACGCTGCAGGGTGCGTGTAGGTGAACTGCTTCGGTGAACAAAATTGAATTGTTGTCCAAAAGTCTAAATCTGCGTTCCTCTGCTACCTTAATCCCACGTAATTATGCATCACTCCATTTGTAGAGCTAACACCGTTCCAAACGCGACTCTGTGTGCTGTGCCCTTACTTCGGACTCCTGCGAGCCCCACTGGCTATCCAAGTTGACATACCACGCATGTCCGGCGTGGTCTATTGATTCCCTTGTCTTTTCTTTCGTTTCCCACGGTCAGTCCCACGTTATTCAATTCCTGTAGACGCTTTCCTTTTTTGTATTGTTCACTCCCCATCTATGTCTCTGTCCTTTGTGAACCCCTCATTCAGCCCCTTCCTTTTACTGTTTGCTCTGTGTCCATCCGATTTATTCTCTACTTTCACCTCCTCTTTTTTTCTTATCTCTTACATTTTTTGTATAAACTCATCCACGTATTTTCGCTTTTTTCTACAAATCTAAAAGCCGCGCGTCTACTTTTTCGTCTGCCCCTTGCAGTTCGTGTATACTCTTCTTTAGCACGCTACCCAATTCACCCCCTTTTCCTTACGTTGAGCTAAACTCTCTATGTCCTATGTCATTAGTCTCCGTTTCCGAATCCTCTTTATCCTTACCTTTCTGTCCTTTGGGGGTAACATGATTCTCCTCATGGTTCCTCTGCCTCTTATTTACCTCCCTTTCTTCTCCCATCCTCCCCAAACCTTCTCTTTTTCTCGTCCTCGTTTAGTTTAATGAAATTTTTTTTTTTCTTGTTTATGTCATCTCCTCCACCTACCTGATCTCTTCCCCTTCTTTCTCTTTCCCTTCCTAGTGCTTTCAGTTTCTCCTTGTTCACTTCTAATCCCTCTTCGGTTCTCTTCGAGATCAACACGAGCATCCTCCTACTCTTCTTCCATTTTTTTTACCTTCCTTTTCGGGCAAAGTCCGTATTAACTCGCTCTTTCTTTTAAATGCTCTCTGGTCGACCTTTATCTAGTATGTCACATACCTCGCTTTCGCTTATGGAGTTGTCTTTCCATTATCACTTTTCTGGTTTCGCTGTGACATACTTCTCCTGATGTTTCCCTTACCGGTCGCTTTTTCAGTCCCCTTGTCACCAAGCAGGCTTTTGGCACTTCTCGCGGTACATTATCTCCCTATTGATCTTCCTTAGCATCTTTCGTACTTCCCACTATTGCCAGGCTCCATATTCCTACGAATTTCTATTCCTTTTTACCTTTCATTTTTCCTTCTCTTGTCTAGCATTCCTTGTAGTTTCTTTGTGTGCCACGTCCCTTACTTCTCTCCGACGTGTCTTTCCCGCAGGAATCCTATTAGATATTTCCGTTTCTTCTTTCTACCTACCTTTCTTCTTCTTAAGCAGAGTCTGCCATATCTTTACACCTTCCTCTTTCGGTTAACTGATACACATGTTTAATTCTTTCTTTTTCCGATTTTTTGGAGTGTTCTTTTGGAACGGACGCCCTACTTAAGTGATGTTTCTGGTTCACACTATAATTCCTTTCTTTCCCGACCATGTACGTCCCTAGCCCTCCTTACGCTTTCGTTTTTGTACTTACACCCTCTGTGTGCTCCCTCCCGCTCAAATAATTCTCCCGATGTTTTCTGTATCATCTTATGCACTTACTTTTGCGCTTAATCAAAATGATGGCACCTCTCCCGTCTGGTCTTGCCTTCGTTCAACTTACTACCCTACGCTTTCTTCCCTCCTAGTGTTTTCCTAACGCCCCTAACAACTAGTCAGGTTCGTTTAATTTCCAATATCTCCACATCCTTTCTTGTTTCAATCTTCCTTAGTTCCCCTATGTGTCCATTACTGTAATGCAGTCAGTTCCTACTAACAAGTTATATCTTTTCACCTACACTTTATCAGTGACTAAACCAATACCAAAAAAATCTATCTAATTCCTAATTACGAGAAAACCATCTAAGTAGCGAAAAGAACCAAACGCCCGGGGGAATTAACGAGTGTATTGGTTAGTCAGATGAATAAAGCGAACGCGCTCTTCCGGCCGTACCAGCCCAATCAAGCTGACTCCGCTAAACCTATTAGATACCGGTGGAACACCCAACGTTTAACCGTAGTATACTCCTACCATCATAAAAGGGTTACAACTAAAAAACAAATAAACTCTATAAACTTTCGGCCCCTGTCCATCAAAGCAACACACTAGGACCCACTACTTTCCAGTAAAATATCCGTATTATTTTTAGCCCGACATGAATCTGACAAAGTATCTATCTACAAACATCATCTGCATTTCGATCGTGACTTCCGACTTTCCCTATTGACAACTAGCGCCCCATAGAAAGCCGAAGAGTTAAATACTTATTGGACACACAGAACTGGCAGCCAGGCTTATTACAGTACCCGGCTTTTCATGACTATCTTAGTTAGTCAAACATGCCCTCCAGCGGGCAGGTACCGGACCACGGTGAACGTAAACCCTTGCGTCTACTTCTGGGAAAGCTCCCAGTATCAGTTTGACAGCGAGGTAACACTATAGGCATAATCGCTTTGCTTTGAAGTGCAAACACCCCCGACAATCAGGGTTTTGATTAAGCCCTAATAGGAGATATCTCTTATACACAGCAGATAAATTCTGTTAACCGCAGCCCAAACCTCACGCCCAGCCACCCCCAATACTTGACCTAAGCATATGGGGCGTTACCACCCTGCCTCGGAATTATAGAACTTACATCTTCTTTCACACACTGTGGGCGCTCAAGAGCACGAGACAACACCCTACCCGGTTTTACAATACAACCAAGAAAGTTATCTCCAACAGCGTGTCTTAAGAAAACCTCCTGCTAAATATGGTTGATAATGTTCTTACTGAGACCTTATCCATCTGAACCGTGGGCTACTAGTGGGGAATTCCAGTTCGCAAGGAGGCCGGTTACAGGAGTCTGGTTCAAATGTAACCCATACCCAGTAAGGGAATGCTGACCTCGTGAGGCACGTGCCCTAAAGGGGATCTACACCACGAAAAGTAATCTCGGATAGTGGATGCACAGAAAAGGTTATACCGTAAGTAGTATCCTGTTCATACGTTAGACTCTTGTAACACGGGCGACAAGGGCTTCCTAAATCTGGACGTAGACTCGGTTTAGGAAGGTAATACATTGCATAAAGATTAGGTACCAATTTTAACCCCATGAGGAAACAACCGTGAAATGTAATCTATCAATCCCAATACAACGGTGGAACGCAGGTGCGTTCAACCCCACGAACATACCATTCTAGAATCGAAGCAGCAACCCCCAAAACGACCGAAAATCTATGTA-GAACTTTTAACAGAGACTCGTGGTGGAGGAGCACTACGGCACCGGCTGGGCATAGAGAGCGTGAATTAGACGAAGGTGATCGCCAAGGCGAGTCCAAAAATTCCCCTTCCTCGTTGAGGGGGAGTAGTCCCGGACGCGGCTGGCAATTCCTGGGTTACGGAATAAAACAAACCGAACTCACCTGTTGTAAGGTCCCTCCGCGGGAAACTAGCACAAATTGCGGGGGCGTTCCCTTTTGCCGGTATACCGTGAATCGGACTTGAAGCTGTAGAGTGAATAGCTGTAGTGCCATAAGCAGGACGTTATGAAAAGACAGGAGTATTGAACGGGAATGGGATTGCGTATTTAGGGTAGAGTGATTCGAGTCGTTTGGGCTCTGTTAGGGTGAAGGTGCTTCTTAGTACCAATAAACTGGATAGGACATTCCCTCGCGGACCCTTGTCGGTGTTAAGTTAGTTATCGGGAAAGTAATGGTTTACCTCTGCCCTAACGTCAGACCCTCATGGGATTCGCTCAAAGTATCTCATTTTTCTCTGCTACCTGGATGATTGACTATTACTATAGGTTTTCTTGTAGATCTTACCAGAGCGATTCAATTACGTGTCCTTTCTCATTTCCTCATAGAATGAGTACAAAGAAGCTGTGTTATCTGTTTCGTTTTCGAGTTTCGTCACAGAAAGACTACCTTTTTCTTCGGTCAATGTCTACTGTTGTTGTAGATACCTAAGTCTCAC-TTCGGTTCCAAAATGCTATTTGCGCGTTGCCTGTTTGCATGACGCTTGAAATAATTTCCACTTTTTTTTTCTTTGGTGAGTTCTTTGCCATCTCGTAATGTGTTCCCTTTTTCCCGTACGCGCGGCTACCTCGATCACGCCTATCTTCTATCGTCCTTGCTATTCCCTATACCCTCAAACCTTTGCTTTCCTTTTTCTCTTCCGTCTTTCAGATACCTTACCGGGACTTAAATTGTTGACATATTTTCGTGTTCATTCAACGAAACTGATGTTGCTTCTGTTGTTTGCAATTCCATATACGCATCCCCTTTCTCCGTATTGGTCCTAGGTTAGACCTTGCTGTTTTTCTGGTCGTTTCACCTATTTAACAATTCATAATTCTGCTTCTTCGTTAGTCTTCGACTAACGCATATGTTTCGTATCTTCAATTGTCGTCGGACAACACACTGACTCCTGCTTCTTCTTTTTTTTGACTCCAGTTACTTACCTATAGTAGCCCCAACTAACCTCATCACCATGTAACCCCTTAATTATAAACTTCTTTTGCTTTATTCCTTGCATCACCATACAATATTGCTTCCTTTTCTCTCCTGTTATTAATGACCTCTACTGAAGAGGAAACACGATCTACATCCCCATTCGATGTTATAAGTTCCTGTCCGTTTCCAATTACGCTCCTGTACACTCGGTAACCTTTGACGCAAGAGCATGGCAAGTTCTTTACTCTCATTCGCTCAACACTATTACGCGCTCGCGCCTTTCCGTCTGTATACCTTTCTGTTTTTTCTTAGGGATTGACCTAGAACCCTAAGTGAGTTTTTCCATTTTTGTTGCTAACGTCCCAATGAGGCCTGTCCTACTATCTTACCTTTCCGTCTCGCAAGTTCGCGAACTACTTTCTTTGTATCCTACTAAAACCTCTCAGTAGCCTTTCCGTAGTATTTGCTTTTTGTTGATTAATCCAAATGTACCCGAGATTATTGTTTATCTAGGGCTATCTCAACGTTGGCTAACAAATCACGAACCTCCATTTTTTTGTCTATTCTATCTAAAATGCCTAATTTATCTCAATTTTGGTCTCTACCTAGATTTGATGGAAGTCTCCGTCGGGTCAAGGCCCTCGCGCAGGCCAAGTGCTAATATAAAATAAAAAAGGCGAGAGTAGACGGGCGAAGTCTCCATTCAGGAAACGCAAAGAGCCTTTATGTTGTACATTGTTAACTTGCCCGGTCCCGGGACAGACAGTTACGCGAGGGGTCTTGGCACGGAAGGACGCCACATTTATCCGATTGCTTGATGGACATACAGAGGACAGATGTTTAGCCGCGTCAGGCACTCCAGGGGGTTCAAGCGATTCTATACATACGCACATCAAACTTCGGACGGATCGCCACCGCAGCCTGAACTAATGGTTTTGTTTGTTAGATGCACGAGGTTCCAGAACCGCTGGCTTAAGGCCGTGGTGATGCCAAAGGTCAGGACGTTAAACCGCTTAGCCGAGTTGGCTAAGGGATGTATTGGAGTCGCCGAAGTTTCAGTCCCCACTCTAAGCCTGTGGGGTTTCTGGGGTCTCTATATTTGTTCCATGACACTTATTAATTTATCCCCATCCGGATGCTTGCGTTCATTCGTTTCTAACCACCTCTCCTCATCGATAAGGTTGGTACAGCCTTTTGTAGATGGGTAAGCATTAACGATGTTTTTTTTCCCTTGATTCGGATCTGGCCTTCATTCCCCATGAATTAGTGGGTCTAACCTCGTTCTATTTCTCTTGTGTCATTTTAACGCCACCGTACAAAATCTACAACAAACTGTCTTTCCTCCTCCTCCATTGACAATTCCACTTCCCATACAGATTTCACTTGCTCAATGGTTCTTTCTTTTTTCCCTACCGAGGTTTGCCCATTTGCTTCACTTTCGTGGACTAACATTTGATCCCTATTTTTTTTCTCGTTAAATACTCTGATTCTTTCTCTTCTTAGACTGATAAGAGCATTGCTGTTACTCAGTATTTAACTGCCCCCCCTTTTCCTTCTCTCTTTGCCTCTCTCTCATATGTTTTTCTCGTCTACTTGCGGCCACAACTTGCTGCTCACTCAATCTCTTTTGCTTTCGATCTCCTATCAAATGTTTCTGCTCTTGTTCCTCACAGCCTATCAGACATTCGTATAACGGCTTTTTTCAACATTTTACTCCTTTTGCCCCTTCTTACCTTCTTTTGTGCCACGTGAAATTATTGAATTCTCTCTCTGATCCCTCTTTTCCTTTATCTCCCTCTCTTTTGTGTCTTACACAATCCAAGGTACTGCCGTCTCTGTTTTCTTTTTTATATCTTTCCCGCCATTTCTCCTTGCCTTTTTTCTGTTAAGAAGGTAGCA
Hemisus    AACTGTAGCTTAACTTACACATGCAAGTATCAGCAAACCAGTGAAAAAGCCCAGGAGCCGGTATCAGGCACGCCCACAACACCTAGCCGCCACACCCCCAAGGGTCAGCAGTGATTAAAATTGCCAAAGCTCGAACCAGTTAAAGCTCCAGGGTCGGCCAACCCGGTGCCAGCCGCCGCGGATACACCGGGACCCAAATTGACACGGCGTTAAGCGTGATTAAGCACTGTTGTCATACACTACAAACTGGGATTAGATACCTGTTTAGCCGTAAACGCCAAAGGATTACAAGCGCTTAAAACTTAAAGGACTTGACGGTGTCTCACCCACTAGAGGAGCCTGTCCTATAATCGATAACCCCCGATCTGCTTTTTGCCCAGCCTGTATACCTCCGTCGAAAGCTTACCTCCGCCTCAATGTCAGGTCAAGGTGCAGCCAACAAAAGAGATGGGCTACAGTTTTTCAACGGATGACGAAGGTGGATTTAGAAGTAAAAGAAGTCATAGTATTCTTTTTAATTAGGTCCTGAGACAAGTACACACCGCCCGTCACCAGAAGAGGCAAGTCGTAACAAGGTAAGCGTACTGGAAAGTGCAACAAAACATTTAGGCGAAAGAAAAATAAGTACCGCAAGGGAACAATGAAAAAGTAAAATAAAGCAAAGATTAATCTTGTACCTTTTGCATCATGGTCTAGCAAGTCAATTAAGCTAAACGCTTATGCTTAAACCCCCGAAAGTGAGCTACTTCAGAACAGCGGGCCAACCCTCGTCTGTAGCAAAAGACCGGGAAAATTCTCAAGTAGAGGCGACAAACCTATCGAACTAAGATATAGCTGGTTTCTAGGGGATTTAAGTTCAACCTAAAAGAGCCATTCAAATAAGGAACAGCTTATTTGAAAAGGACACAACCTTGACAAGTAGGCCTAAAAGCAGCCACCTAAAACAGCGTTAAAGCTAATCCCTCTACCAGAAACCCTAATACCTAGTACTTCTATTATAGAACTTATTATGCTAGAACTAGTAACATATGTAAGCTTAACCCAAAAAACCCCCTAAAGCGTTAATCTTACACAAGAACATACAGGAAAAATTAAAAGAAGAGGAAGGAACTCGGCAAAACCCGCCTGTTTACCAAAAACATCGCCTCTTGATAAGAGGTCCAGCCTGCCCATTGAATTTAACGGCCGCGGTATTCTGACCGTGCGAAGGTAGCACAATCACTTGTTCTCTAAATAAGGACTAGTATGAACGGCATTACGAGGACTTTACTGTCTCCCCCCTCTAATTAGTGAAACTGATCTCCCCGTGAAAAAGCAGGGATTTACTTATAAGACGAGAAGACCCCATGGAGCTTTAAACCTAGGTTTTTGGTTGGGGCAACCGCGGAGAAACCCTCCGTAACCACTCTAACGCATGAACAATGAACCAAGTTACCCTGGGGATAACAGCGCAATCCATTATTAGAGTTCATATCGACTTTGGGTTTACGACCTCGATGTTGGATCAGGATATCCAAGTGGTGCAGCCGCTACTAAAGGTTCGTTTGTTCAACGATTAAAATCCTACGTGATCTGAGTTCAGACCGGAGTAATCCAGGTCGGTTTCTATCTATAGAGATTGTTCTAGTACGAAAGGACCGGATGATCGTGGCCAATATTCATACAAGCCACATGTGCTGGGTACTCTTGGTGTGGGGGGGTCGTAAGGGATTTTGCTTGTTGGAAGGTGTAGGTGGGCTCGGTGAAAGGGTTCGTAGTTGTGTAAAGGGGGGGCATGGGTGTTTTGGTGTTGGGTGTTTATTGGTGGGCGCGGTCGGTTTGTTCTCCACCCATCTTGTTGGCGCGGTTTTCGGGCTTCTTTTTTATGGTTTTTCAGTCTTCACACACGGGGGTTTATTTAGTTTGTGAATTGCGATTTAAGTGTCGTTACGGGTTCTTGGGTTTCTTTCTATTGGAGCTGCTATTTATAAGGCAAGGAGAGCGGCGTCGCCACGACGAAGGCAAGTAGGGCCTCAGATGCGAGGCCGGGCAAACAGGAAGTGATTTAGACAACGCTGCCTCTCCGGTAATCGGGAAAAAGCCCTGCGCCGGCAGTGAAAGTGAGGGAAAGAGAAGCAGAGCGAGCGCAGCCACTTTGAATACAGTAAGGTAGAGAATTATCTCAACTTGCGTAAGAAAAGGTCTAAAGATTGTAATAGGAGCCACCGAAGGCAAGCGAGGGAACCCTCCGAGGCCGACCTCATAGCCACACCTCCCGCGAGCGTAAGCCTCATGGAGCCGGAGGTTGGCTGGAACTGACGAATCGAGAAAAACAGGAAAAAGAATAGAGTATACAGCGTTGCGACCTGAGGTGCATCGGGCGCAAAGGAGGTAATAAAGCTGTGGCGGGAAAAACCAGTTGAGGTAATGTATCTAATTGTTCGGGGGTGATCATTTTCATGGTGTGGGCACCTTATGTAATCGGACAGAAAGAGGGACTTAGGAGAGGAACATCAGATCGGTTGTGGGGAGCGGGGGAAGAGAACAGCACACCGAGAGCTAGCGATCGCACCCAAAGTTCACGACTAAGGGAATAACGGGCGAAGGAACGGAAGGAGAGCAAAGTTGCTATCTTGATGAGGCAAGCCGGGTAAAGTGGTAAGGGAGAGGTGTGTAGGAGGTACGGACAGGAGGAAGGGATGGGGATTGCCAAGCGATGAAGGACGTACGACCGTTGTCTAGAGAAGGAATCGCGAAAAACAGGATAAAAAGTAGAGTATACAGCGTTGCGACCTTAGGTGCGTGGGGCGCTAAGGAGGTAATAAAGATGTGACGGGGAAAACCCGTTGAGGTAATGTATCTAACGGTTCGGGCGTGGTCATTTTCGTGGCGTGGGCCCCTTATACAATCAGACAGAAAGAGGGCCAGAGAGGAAAATCTCGGACTAAGAAGGGGTCAGAAAACAGCACACCGAGTGCCGGAGATTGTTCCCAAAGTTCACGAAAAAGGGAATAACGGGCTACTAATCGATTGGTGGTGTAATTGCTTTCTCGATGGGCTAGGAAGGGATAAAAGGTAAGGGTGAGGGGTGTAGGAAGTATGGACAGTTGGAAGGGATGGTCATGGTACCCTAACGTGGAGGTCACGTGCAGCTAATGGCTGGCGGGGTCCTCACTAATTAATTAAAACTGAGAAAAACATACCGTTTGCATCTACCTTTTTAAAAAATACCATCTGTGGACACCGGGATGTGAGTGAGTCCCAAACCTATCGACTCTTAATCTCAGATAAATAACAGACTGATAAGGGGTAAGAGACAGGCCACATGCTCTAGAGATGGGTTGTACCGTGCCGGATTACTACTGACAACTTCGAACTAGACCTAATCCGCATGTTAGTCGTAGCTAAACTACTCAGTGAACCTTCCTAATAAATTAGTACAATAAATGGCTCTTTAACGAGTGATGAAAGGGCCTCAACTGTCTCTTCTGTCGAGGCTGTTAACACACATGGACTGTTTCAACAAACTCCTTGCTTCAGACTACGATTTATGGTTGCTATTTGGCGAAAATTGATAGTACCGCTATGCTGACCGTACCAATTTACTCGGACAATAGAACGGCACAAACTAATGGGTAGTCCACTTACTCCTACTAGATGACCATAGTTATATGATAAACGCCAAAGAAGACTTAAATGAATATACTTGTAGATCGATTCAACTACTGATTACAAGACCTTATTATATATACTGGCCGCCAAGCATTGAAGAACAGTCATTCCATAAGAAGATCAATAACTCATCATTAGAGCTGCGCGAGAACGAATTGGTGATACGACATAATAATCCAAAATCTAACAGACCACCTGTGAACTCATCTTCTGCCCCATTTCTTATGGAATACGATGCGCTTGGCCTATTTTTCTGTATTCAGATGATAATGTTTTCCCGGTTCACGTATTTCTTCCGTTATGAGTTCTTTTCTGTTTCGTCAGGTTTAAATAAGAGCGAAGGTTTACAGAGCCCACATATAGATTACACAATTAGCTTTATAAAAAAAAACGGATCGTTAATAAAACAAATAATTATCAAATTGAAAAGGCTAGTACCGTTCGCGATTAGACCAACGACTGTAATAAACTAAACTGATATAAGCAAGTAAGGCTCTCTTGGGGATCACTTTATGCAAGCCACGCAAATCAGCTTTACGACAAATGTGTTAAATTAAAAATTTATGATGTAGACCATATACAATCCTCGTGCCCCCCTCTATTCCAAGATCTAACAGACCCCCTGTGAACTCATCTTCTGCCCCATTTCTTATGGAGTTCGATGCCCTTGGCCTATTTTTCTGTATTCAGATGATAATGTTTTCCCGGTTCATGTATTTCTTCCGTTATGAGTTCTTTTCTGTTTCGTCAGGTTTAAATAAAAGCAAAGCTTTACACAACAGTATAGATTACATTAGATTATAAAATAACGGATTGTTAATAAAACAAATAATTATCAAACTCAAAAGGCTAGTACCGTTCGCGATTAAACCAACAGGCGTAATGTAACAATTCATATACGCAAGTAAGGCTTTCTTGAGGATCACTTTAAACAAGCCACGCAAATCAGCTTTACGACAAATCTGTTAAATTAAAAAAGATACCCTGGGTTTGTACCTTTAGGATGTTTAGTTTAGGCGATAGACTAAGTATGTAACGCTTGAGCGAAACGTAACTGGAAGTGGGTCCGGATAGCGGGTGAGAGGGGATATGCATCCCCCCATAAGTCTCCAAGGCCTCGTAACATTTGAATACTCTAGCCACAGCAAAGACAGGTTGTTCCTTATCGAGATGTCCGACCGTGAGAACCATATAAGGAGCCATCCTCGCAAGGAGTCCGTCCTGTACCTAAGTAAAGGGAAGGCTGCACTGGGTCGGGATAATATGGGTGTATAGAGGGACGGTATCGCGGTTAGCTAGGAAGGTGGAGGGAGACGAGCGGCGAGGCTTTAAAAAAACAAAGAGAATGGGACATGCTTACGTCACGGGTGCGACAGATACTAGGAGGAATAGCACGAGGACATTATATCGAGTGGACGAGGGGCGGTGTGTATACTGTACCGGTCATGTCTAAAACTGATCCTGATAGACTCGTGGGCCAAGAGGTGACTAGACCTAGGTCTGAGAGGGTTAATCTGAGGGTAAAAGAAGGCAATCAACGACCAAAAACACAAAAAGATGCACATAGAGGGGTGTCCTGGACGGCAGCAGTTCAAACGTCTTTCGAGTCGCTTCTATCTCCTGGCTTAATATATGGAAAATTCAACGCGCGAAGCGGTAGGTGAGGAGTGAACTACTCAAAGCCTAGTGAGGGTTACATAAAGGGCACTGTCCTTCGGCTATTGCGGTATACACAGCCAATAACTGAACCAACCACTATACCATGTGACTAACTGTAAAATATCCGTTGTGGAGTTACCGGACCGAATCCACCGAGCCCCGGTAACAGAGCGCTCTGATGGAAACCATTTGATCTAGTTGATCAATACATGTAGCCTTCTAACGACATTGTTAACATGCTACAATGAAAAAGAGAGGAACGGATATCTTCCTCAAGACAACGGGGGGGACGAAATTTAGCTCTGACGGCAAACAAGTCAGGGGGTTGATCGTAAGCTCGTGTCGAGTGGGGAGCAGACAAAGAATAACCTCTGGCCAGAATGGTAACGCAC-------------CCAATAAGTTTCCCCACCGGAATTGCTGGGAACTCGCGGAACAAGATCACTAATTGCTGAAAGGACTTGAGAGGGACGGATGCTAAGGCAAGAAGGGCTGGATTACTACAAAGATATGCGTCCTGTCAGCCTGTTAATAAAGAGGGCTTCGTGTAGGAGTAAGGCACGCAAATTAATACAAGCCAGACGAATAGCCACTTGTAGAGACAACAGTCAGGGTGTGACAAAATAAGTTAAAGAGACGCGACGTAGGAAATGGGAGCGGAAGGAAGAATAAACTTATTCCAAAAACAAAAACTAGAAAAGCACTAATGGGACTGGAGGCTATTCCACAAACCAGACATGGATCTATAACAGACAAAGGATTAGCTAAAGAAATAATGGAGCCAAAGAGGTTCCAGGA-------------GCCGTCAACGATCCTGACCTCGTCAACGGATAAATTAGGACCAAATCAATATTCTTCGCAAAAATAGTAAATTGATCACGAGACTATTAGGGACCTTTTGGGCATCTAAGCCAAGAGTTAGACCTATTATATGGCGTACTAATAAGTCTACCTCGAACTATTGGAATAGACGCCGTAATATATCTGACCTCGCTTAAATCTCGCTTCACGCAATTTTGGAACAAAAGTTGAATCTCAACTATAATATCAGCGATAAAGGTTTTATCTTAATTAAAGAATCTGGGTTGCATTCAGAAGATGCGGG-AAGACGCCCGCAAACCTTAGAATGGCTAGTCTAAAAAAGACAACTAATTTCGACTTAGTTAATTATGGTTCAACCCCATAGCTCTTCTTAGAATGAGGCTTGCCGGTTAGAGCGCTTAGCTGTTAACTAAGATTCTGCGGGATCGAGGCCCGCCTTTCTAGGAAGTGTTAGTTAACAATAACACAATCTTGTCAAGATTGAATTATAGACTAAGCCCCTATACTCTTCTAGTCCAATGGTGTTACATGTGGGGTTGCAAACCCCGAGAGGCAGGCGGGCTGCTTGGACTTTAGGAGATGGTATAAGGGATGTGCGGGGGGTTTTGATCTCTCAGGTGTAGGTTCAATTCCTACTTTCCTAAGTTCTCATAGTTAAAA-ATAACAGCAGATCTTCAGTCTGCAGGTCTAGGTTAAAGTCCTTGTGGGAATAACTTTCTTAGTACAGTATAGATGGCTTCCAACCATCAGACCTAGAATAATACTCTAGAGAAAGTAGTGAACGTAGTTTAGTAAAAACACTAGGTTGTGATCCTAGAGAAGGGAGATGATTTCTCTTCGCTCACCGAAAGCGTGCCCGTAAGGACCCCCTTGATAGGGGGGAAAATATGGGTTTAAACCCCATCACTTTCTACTTTTAAAGGAAAACAGCTATTCCCCTGGTCTTAGGCTCCAGCCCTTCTTGGTGCAACTCCAAGTAAAAGTTATTGACGAGGCAGAACCTGGCC-ATGCAAAAGATCTAAGCCCTTTCACT-AGGGGTTCAAATCCCCTCGTCAATTCACTAAGAAGCTTTAAGCAACAGCCTTTTAAGTTGTAGACAGGTGC-CCAACCACCCTTAGTGAAGTAAAGTCAGCTAAAAAGCTTTTGGGCCCATACCCCAAAATGTTGGTTAATATCCTTCCTCTACTAGCTTATGTAGCTTAAAAAGCACAGTGCTGAAGACGCTGTTATGGGACCTAGAAACCCCCGTAAGCACAAGACATAGTTTAGGCAGAATGCTGGCTTTGGGGGTCAGAGGTGGAGGTTTGATCCTCTTGTCTTGAGAGCCTGATAATGAGTTCTGCTAATTCCTCTATGGTTCAACTCCATAGCAAGCTCTGAGAAAGTGGCAGAGAGGGTATGTGCCTGGCTTGAAATCAGGTAAGGGGGGTTCAATTCCTTCCTTTCTCGACCCCTGTAGCTTAAAAAGCATCGGTCTTGTAAGCCGAAGACTGTAATAAACCCTCCAGAGGTTAGAAACTTAGGATAAAAGAGCCTTCAAAGCCCTAAGCAGGGGTTTGAACCCCCTAGTTTCTGGGTAATGTAGCCTAGTAGGCGGCGGGTTGTAGCCCTGAAGACAGAGGTTTTAGTCCTCTCATCACCACAAAGTGTAACTTAATAAAGTAACTCGCTTACACCGAATATATATTTGTTTAACTCAAATCACTTTGTAACATTGCTTTCACTGACCAAAGAATCTATT-TCTCTTAAACTCTTCATAAGCTTACGCTAAATAGCATTCATGTATATAATAATAGCCCTATACATCCTTATGCGACCTCGAGCGGTCACAAATCGCTCCGGACACCACGCAAAGAAACTACCCTCGGCTAGAAAGGCCTACCATAGAAGTGTACCTCCGCAACGCCTCAACGAGGGGACGTGTGCCTACTCCGAAAGCAACATCCAAAAAAATTAGCCTCTAATCTTACGTCCGCTTAGCAGAGCTTGACTAGGATTGTTTGGCATCGGATGTCCCAGCGAGGTTTTATATCCAGCGATTGTTCTAGATAAGGACCTCGAGAGTGGTGCCTGCATTTGGAGAAACCTGGCTAGCGCGCTATGGTTGGAGACACTTATCTACCTGAGGGTCCCCCTTCCTGTTACAGCTTGCGAGCTCATTTTAGACTTAACCAGCACGTAAACATCTGCGATACGACTGACCCAACGTTTCTGTGACCTACAACGGGCGCCTTATGCACACAACATACCACATCCATAGCTTTTGGAATGCATAGGCCGGGCTAAAGCAGTGTTTCACAATACACAATGAAACCCCACTATCACCGGGTTACAGCAGCGTACCCAGCAAAGCTGACCCAGGGGACTAAGCACCGATTCATTTTGCAAGCACGAAATACACACACCTGAACGACTATGATATAGTAATATGTGTATATGCAGGCCGGGCAATTGGAAGCAACTAATTTGTTTCTGTTATCATTTAATCAACCGGATCATACGGAACGCTGCAGGGTGCGTGTAGGTGGGCTGCTTTGGTGAACAAAAAAGAATTGTACATTAATAGTGATCTTCTGCGTTCCTCTGCCACCGTAATTCCATGCGCTCATCCCTCTAACCACGTACCAAGTTTAAGAAATTCCCCTCGAGACTCTGTGTGCCGAGCCCTTACTTTGGACTCCTGCGAGCCCCACTTGCCTCCCGAACTGTCACCCCAGGTGTGTACGGCGTGGTTTATTAATTCCCTTGCCTTTTCTTTCGTTT-CACAAGTCAGTACTACTTTAATCAATTCCTGCAGTAGCCTTTCTTTTTTCTATTGTTCACTCCCCATCTATGTCTCTGTGCTTTGTGAATCCCTGATTCAGCCCTTTCTTTTTACTGTTTGCTCTGTGTCCATCCGATTTATTCTCCTCCCCTATATCCTCTTCTTCTCTTATCTCTTACATTTTTTGTATAAACTCATTCGCGTATTTTCGTCTTTTCC-ATTCTTCCAACCAGTGAGCGTGCTCTCCTTTGTTCGCCTCTCGAAGTTCGTGTATACTCTTCTTTATCACGCTACCTAATTCACCCCCTTTTCCTAACGTTGAGATCACCTCTTCATGTCCTATGTCATTAGTCTATGTTTCCGAATCCTTTTCATCACTATATTCTTGTTCTTTGGGGGTAACACGATTCACCTGATGGTTTTGATACGTCTTCTTTATTTCCCTTACTCTTCCTATCATCCACCACCCTTCTTTTCTTCTGGTCCTCGTCCATTTTCATTAAAGATTCCTGTTGCTTCTTAATGTCAATTTCTCCCTCCACCAGGCCTTTTCTTCTTCTTCCGCCTTTCCTTTCAAATGCTCTTAGTTTCTTCTCGTTTCCATTTACTCGCTCTTCGGTTCTCTTCGAAATCAACACGAGTATCACCTTATCCTTCTCCCATTTTTTTTACCTTCCTTTTCGGGCAAAGTACGTATCTACTTGCTCTTTTTTACATACGCTTTCTTGTTTATCTTTATCTATTATGTCACATACCTCGCTTTCGCTTATGGAGTTGTCCTTCCAATAACTTTTTTCTTGTTCCCCTGCGACATACTTCTCCTGATATTTTCCTTACAAGTCGCTTTTTCAGTCCCCTTGTCACCAAGCAGGCTCTTGGCTTTTCTCCTGGTCCTTTATCTCCCTATTCATTTTCCTACGCCTCTTTCCTATTTCCCACTACTGCCAGGCTCAATACTACCTCGAATTTTTATCCTTTTTTACATT----TCTTTTTTTTTTTGTCTAGTATTCCTTGTAGTTTTTTTGTCTGCAATCT-TCTTCCTCTTCTCCGACGTGTCTTTCTCGCAGCAATACTATTAGATGTTTCCGTCTCTTCTCCCTCACTTTCCTTCTCCTCTTTAAATAGAGCCTGCCCTATCTTTAGACTTTCCTCTTTCGATTATCTGATACACATACTTAATTTTTTCTTTTTACGATTTTTTGGAGTGTTCTTTTGGAACGAACGCCCTACTTAAGTGATGTTTCTGGTTCACACTATACTCACTTTCTTTCCCGACCATGTACGTCCCTAGCCCTCCTTACGCTTTCGTTTTTGCCCTTCAAACCTCCGTGTGCTCCTTCCCGCTCAAATAATTCACCCGATGTTTTCTGTATCATCTTATGCACTTACTTTTGCGCTTAATAAAAATGATGGTAATTCTCTCGCCTGGTCTTGCCTTCGTTCAACTTATTACCTCACTCTTTCTTCCCTCCTAGTGTTTTCCTAACGCTTCTAAAAACTAGTCTGGTTCGTTTTATTTCCCCTTTCTCTACATCCTTTCTTCTTTCTATCTTCCTTAGTCCCCTTATCAA-CCATCATTGTAATGCAGTCACATCCTACCAACACGTTACATCCTCTCACCCCCGCTTTGTTGTTAAAATATC-AACTTATCAAATACTTATCTACCAGCAGTATATAGGAAAACTAACTTAGTAGCGAAACGAACCAATACCCCTAGGGAATTCACTAGTGCATTTGCAAGTCCGGTGATCTAAGCCAACGCGCACTTACGGACGACCCAGAACTATCAAGCAACCACAGCTGAATCCAAAGAATACGGGTGGAACACACAATGTTTAGCAGTAGTATATACATGCTATTATAAAAAATTTTTTCTTGAAATACTAGTTAACATCAACACACCTCGGCCCTTGTTCACCAGTGCGACATCATGGTTCCGGCTGCTTTCCCATTAACACCCAAATTCACTCTTCCCCCACCAAACGGGTTTTAATTCATCCAACTACTGACGTAATATTCTTCTTAATTTTGTCTGCCTACTTTTTCCACCGACAAATAGCCGCCCGTAGAGACCCTAACCGTTAAGCCCTTATTGGTTACATTAAACTGGCGCCCCGGATTGTTAACGGGCCCATCTGTTTAGGACTACCTTACTATGTCAACCATTCCCTCCAGCGGGCAGGTAGCGGACTACGGTGACCCTCACCCGACAAAATTCCAGATGAAGAGTCTACCAGCATCAGATTGACAACGAGGGCAAACCAATGGAAAAAGCGCATTGCTTCGAATTGCAAACAAGCCCGTCAACCCAACTTCGACCCAAGCCCTAATCGGACAAAGATGTTCAGTTAAGCACATAAGTACTGTTTACCGCACACCAACTCGAGCGCCATTCCATCACCAACACGCC----TACAAAATTCGAAGCTTCCTCTCTGCCTCGGAACGATAGCTATCAACAA-TCTAGCTAACAATGTGGACGCTCAAGCGCTCGTGATAACATCCTGCTCGAAGTCGCAACTCATCTAAGGTAGAAATTCCACATAACAAGTCTACGGTTAAGCTACTATTTGATACAGCTGATAAAGTTCTTAATGCAAAATTATCCATCCTAACCGTTGACTGCTAGTGGGGAATTACAGTTCGCAATGGGGCCGGCTACGGGAGTCTTATTCTAATATCGCGAATTCACATCAGGGGAATGCTGTCCTCGTGAGGCACGTGCCCTAAAGGGGATTCACATCACGCACAGTATTCTTGGATATTGGATGCACAGAAAAAGTTAGACCGCAAGGAGCATCCTGTTCATACGTTAGACTCTTGTAACACAGGCGACAAGGCCACTCAAAATATGGACGCAGACTCGGTTTAGTAAGGAAATTGAACGAACAAAGATTAGATACCCATTGTAATCCCAGTAAGAAACTACTGAGAAATGCTAAATAACCTCAAAACCCTTAAGGGAAAATGTTGGAGCGTTATCCCCCACAATTGAGCA-AACAAACATCGACGCAGCTATCCCCAAATCAACAGCAAATCTATTGA-ACACTGTTAACAGAGATTCCTGGTGGAAGAGCACTACGGCACCGATTGGGCATAGTGAGCGTGAATTAGACACAGGTGATCGCCAAGGCGAGTCCAAAAATTCCCCTTCCCCGTTAGGGGGGAGTAGTCCTGGAAGCGGCTGGCGATTCCCGGGTTACGGAATAAAAAAAACCTGTCCCACTTGTTGTAAGACCTCTCCGCGGGAAACCAGCATAAATTGCGGGGGCACTCCCTTTTGCCGGTACACCGTGAGTCGGGGATGAAGCTGTAGAGTGACTAGCCGTAGTGCCATAAGCAGGACGTTATGAAAAGACAGGAGTATTGAATGGAAATGGCTCTGCGTATCTAGGGTAGAGCGATTTGAGCCGATTGGGCTCTGCTAGGGTGAAGGTGTTTCCTAGTTCAGTTTAACTTAATAGGATATTCCCTTGCGGACCCTTGTCGGTACTAAATTAGTAATCAGGAGCATAATGGTGTACCACGGATCGAAGGTCCATCCCTCATGGCGTTAGCTCAAAGTATCTCATTTTTCTCTGCTACTTGGATAATTGACTATTACTATAGGTTTTCTTGTAGATCTTACCAGAGCGATTCAATTACGTGTCCTTTCTCATTTCGTCATAGTATGAGTACTTAGACGCTGTGTTATTTGTTTCGTTTTTGAGTTTCATCACAGAAAGACTACCTTTTTCTTCGGTCAATGTCCACTGTTATTATAGATATCTAAGTCTCAC-TTCGGTTCCAAAATGCTATTTGCGCGTTGCGTGTTTGCATGACGCTTGAAATTATTTCCACTTTTTTTTTCTTTGGTGAGTTCTTTGCCATCTCGTAATGTGTTCCCTTTTTCCCCTACGTGCGGCTACCTCGATCACGCCTATCTTCTATCGTCCTTGCTATTCCTTATACCCCCAAACCTTTGCTATCCTTTTTCTCTTCCGTCTTTCAGATACCTTACCGGGACTTAAATTGTTGACATATTTTCGTGTTCATTCCGGGAAACTGATGTTGCTTCTGTTGTTTGCAATTCCATATACGCATCCCCTTTCTCCGTATTGGTCCTAGGATAGACCTTGCTGTTTTTCTGGTCGTTTCACCTATTTAACAATTCATAATTCTGCTTCTTCGTTAGTCTTCGTCTAACGCATATATTTTGTATCTTCAATTGTCGTCGGACAACACACTGACTCCTGCTTCTTGTTTTTTTTGACTTCAGCCCGTATCCCATAGGTATCCAAACTAACCTCTTCAACATGTAACCCCTTAATTCTAAACTTCTTTTGCTTTATTCCTTCCGTCGTACCACAATATTGCTTCCTTTTCTCTCCTGTTATCAATAACCTCTACTGAAGAGGAAACATCATATACATTCCAATTCGATGTTATAAGTTTCCACCTGTTTCCAATTACGCTCCTGTACACTCGGTGATCTTCCGCGTTTGAGCATGGCAAGTTCTTCACTCTAATTCGCTCAACACTATTACGCGCTCGCTCCTTTCCGTCTGTATACCCTTTTGTCTTTTCTTAGGGATTGAGCTAGAACCCTAAGTGTGTTTTTCCATTTTTGTTGCTAACGTCCCAATGAGGCCCGTCCTACTATCTTACCTTTCCGTCTCGCAAGTTACAGAATTACTCTCTTTGTATCTTACTAAAACCTCTCAGTAGCCTTTCCGTAGTATTTGCTTTTCGTTGATGTATCCAAATGTACCCGAGATTATTGTTTTTCTAGGGCTATCTCAACGTTGGCTAACAAATCACGAACTTCCATTTTTTTGTCTATTCTATCTAAAATGCCTAATTTATCTCAATTTTGGTCTCTACTTAGATTTGTCGGAAGCCACTGTCGGATCGAGGCCATCGCAGAGACCAAGCGTTAAGACATACTAGAAGTGGCGAGAGTAACCGAATTTAGCCTTCACTCAGGCAGCGTAAAAAGCCTTTATGTTGCTGCATGTTAACAAGCCCGCTCCCGGGACAAGCTGATGCGCAAGGGGCCTTAACTAGAAGGGACGCCACGCTGAAGCGGTTGCTTGATGGACATACAGGGTACCGATTTTTAGCCACGTCAGACACTCCAGGAGGTCCATGCGTTTCTAAAAACTAGCATAATAATCTTCGGACGGATCGCCACCGCAGCCTGAACTAATGGTTTAGTTTGTTAGATGCACGAGGTTCCGGATCCACTGGCCCAAGGCCGTGGTAATGCCACAGGGCAAAAAGCTCAAACGGTTAACCGAGTTGGCTTAGGGATGTATTGGAGTCGCCGAAGTTTTTATCCCCACTCTATACCTGTGGGGTTTCTGGGGTCTCTATATTTGTTCACTGACACTTATTAACTTATCCCCATCTTGATGCTTGTGTTTATCCGTTTCTAACCATCCCTCCTCATGGATAAGGTTGATACAGCCTTTTGTATATCGGTATGCTTTAACGATGTTTTTTTTCCCTTGATTCGGATCTGGCCTTCATTCCCCATGTATTTGTGGGTCTAACCTCGTTCTATTTCTCTCGTCTTATTTTAACGCCACCGTCCACAATCTATATCTAATTGTTTTTCCTCTTCCTTCATTCACAATCCCACTTCCCATACAGATTTCACTTGCTCAATGGTTCTTCCTTTTTTTCTTACCAAGATCTGCTCATTTGCTTCACTTTCGTGGACTAACTTCTGATCCTTTTTTTTTTTCCTGATAAATTTCCTTATTCTTTCTCTTCTTAGATTGATAAGAGCATTGCTGTTACTCAGTATTTAACTGCCCCCATTTTTCCTCCTCTCTTTGTCTCTCCCTCATATGTTTTTCTCGTTTACTTCCGGCCACAACTTGCTGCTCACTCAATCTCTTTTGCTTTCGCTCTCGTTCCAATCCTTTCCTCTCCTGTTCTTCACAGCCTATCAGACATTCGTATAACGGCTCTTTTCAACATTTTGCTCTTTTTGCCCCTTTTCACCCTCTTTTGTGCCACGTGAAATTATTGAATTCTCTCTTTGATCTCTCTCTACCTTCATTTCTCTCTTTCTTGTGTCTTCCACAATCCAAGGTACTGCCGTCACTGTTTTCTTTTTTATATCTTTCCCGCCATTCCTCTCCGCTTTTTTTCTGTTAAGCAGGTAGCA
HOMO       AGCTCTTAGTAAGATTACACATGCAAGCATCCCCGTTCCAGTGAGTTCACCCAGGGACAAGCATCAAGCACGCTCAAAACGCTTAGCCGCCACACCCCCACGGGACAGCAGTGATAAACCTTTAGCAAGTTTAACTAAGCTATACTAACAGGGTTGGTCAATTTCGTGCCAGCCACCGCGGTCACACGATAACCCAAGTCAATACGGCGTAAAGAGTGTTTTACCTGAGTTGTAAAAAACTCCAAACTGGGATTAGATACCTGCTTAGCCCTAAACGCCAGAACACTACGAGCGCTTAAAACTCAAAGGACCTGGCGGTGCTTCACCCTCTAGAGGAGCCTGTTCTGTAATCGATAAACCCCGATCCACCTCTTGCTCAGCCTATATACCGCCATCTTCAGCAAACCCTCGTAAAGACGTTAGGTCAAGGTGTAGCCCATGAGAGAAATGGGCTACATTTTCTATACGATAGCCGAAGGTGGATTTAGCAGTAAATGAGAGTAGAGTGCTTAGTTGAACAGGGCCCTGAAGCGCGTACACACCGCCCGTCACCAGAGGAGACAAGTCGTAACATGGTAAGTGTACTGGAAAGTGCGCCAAACCATTTAGGCGATAGAAATTATAGTACCGCAAGGGAAAGATGAAAAAGCATAATATAGCAAGGACTACCCCTATACCTTCTGCATAATGAATTAACTAGAAAACTTTGCAAGGAGCCAAAGCTAAGACCCCCGAAAACGAGCTACCTAAGAACAGCGAGCACACCCGTCTATGTAGCAAAATAGTGGGAAGATTTATAGGTAGAGGCGACAAACCTACCGAGCCTGGTGATAGCTGGTTGTCCAAGAATCTTAGTTCAACTTTAAACTGTTAGTCCAAAGAGGAACAGCTCTTTGGACAAGGAAAAAACCTTGTAGAGTAGGCCTAAAAGCAGCCACCAAAGAAAGCGTTCAAGCTAATCCCAAACACTGAACTCCTCCAATTGGACCAATCTATTATAGAAGAACTAATGTTAGTATAAGTAACACGCATAAGCCTGCGTCAAAGTCATTATTACACTGTCAACCCAACACAGGCATGCTAAGGAAAGGTTAAAAAAAGTAAAAGGAACTCGGCAAATCCCGCCTGTTTACCAAAAACATCACCTCTAGATTAGAGGCACCGCCTGCCCAGTGAGTTTAACGGCCGCGGTACCCTAACCGTGCAAAGGTAGCATAATCACTTGTTCCTTAAATAGGGACCTGTATGAATGGCTCCACGAGGGTTCAGCTGTCTCTTACTTTTAACCAGTGAAATTGACCTGCCCGTGAAGAGGCGGGCATGACACAGCAAGACGAGAAGACCCTATGGAGCTTTAATTTATAAATTTCGGTTGGGGCGACCTCGGAGCAAACCTCCGAGACCAGTCAAAGACTTGACCAACGGAACAAGTTACCCTAGGGATAACAGCGCAATCCTATTCTAGAGTCCATATCAACAAAGGGTTTACGACCTCGATGTTGGATCAGGACATCCCGATGGTGCAGCCGCTATTAAAGGTTCGTTTGTTCAACGATTAAAGTCCTACGTGATCTGAGTTCAGACCGGAGTAATCCAGGTCGGTTTCTATCTACTAAATTCCTCCCTGTACGAAAGGACAAGAGAAATAAGGCCTACTTCACAAAGCGCCTTCTGAGTGGTTTACTCATGGTGTAGAGGGGTGAACATGGGTAGTAGTTATTGGAAGGTGTAAGAGAGGTCGGTGTGGGGTGAGTGGTGAGGGTGCTGGTGTACGGCAGGGGTTGTGCTTGGGAGTATTGGGTAGAGAGCGA------TTTGTTGTCCACCCTAGGTTTTTGGTTGGTTTTATGGGATGTTTTTTATGGTTTTTGACCCTCTAAACACGGCGTATTTGTTTGTCTATGTTTGTGCGTTGAACTGCGCTAAAGGGTTTTCGGCTTTGTATTTATCGGA------ATTTGTAAGGCAAGGAACGCGGTGTCGGCACGACGAGAGCAGGTANNGTATTGGATGCGAGGCTGGGCAGCCAGGAAGGGTTATAGACAACGCTGCCCCTCCGGTAATCGGGAATAAGCCCTGCGCCGGCAGTGAAAGTGAGGGAAAGGGATGGAGAGCGAGCGTAGCCACTTTGAATACAGTAAGGTAGAGAACTATCTCAACTTGCGCAAGAAAAAGTCTAAAGATTGTANNNNGAGCCACCGAAGGAAAGCTAGGGAACCCTACGAGGCCGACCTCATAGCCACACCTCATGAGAGCGTAAGCATCAGGAGGCCGGAGGTCGGCTGGAACTGACGAATCGAGAAAAACAGGAAAAAGAATAGAGTACATAGCGTTGCGACCTGAGGTGCATAGGGCGCAAAGGAGGTAATAAAGCTGTGGCGGGAAAAACTCGTTGAGGTAATGTATCTAATTGATCGGGGGTGGTCATTTTCATGGTGTGGGAACCTTATGTAATCGGACAGAAAGCGGGACTTAAGAGAGGAGGATCGGATTGGGCGCGGGGAGCGGGGGACGAGAACAGCACACCGAGAGCTAGTGATCGCACCCAAAGTTCACGACCAAGGGAATAACGGGCGAAGGAACGGAAGGAGAGCGAAATTGCGATCTCGATGAGGCAAACAGGGTAAAGTGGTAAGGGAGAGGTGTGTAGGAGGTACGGACAGAAGGAAGGGATGGGGATCGCCAAGAGTGGGA---CGGACGTACGTCGTCTAGAGA----ATCGAGAAAAACAGGAAAAAGAATAGAGTACATAGCGTTGCGACCTGAGGTGCATAGGGCGCAAAGGAGGTAATAAAGCTGTGGCGGGAAAAACTCGTTGAGGTAATGTATCTAATTGATCGGGGGTGGTCATTTTCATGGTGTGGGAACCTTATGTAATCGGACAGAAAGCGGGACTTAGAGGAGGATCTTGGGCCGGGGAGCGGGACGAGAACAGCACACCGAGAGCTAGTGATCGCACCCAAAGTTCACGACCAAGGGAATAACGGGCGAAGGAACGGAAGGAGGCGAAATTGCGATCTCGATGAGGCAAACAGGGTAAAGTGGTAAGGGAGAGGTGTGTAGGAGGTACGGACAGAAGGAAGGGATGGTCATGGTACCCTAACATGGAGGTCACGTGCAGCTAGTAGCACGCGNNGTCCTCACTAATTAATTAAAAATGCAAAAAACATACCGTTTGGATCTACCTTTTTAAAAAATACCATCTGTGGACACCGGGATGTGAGTGAGTCCCAAACCTATCGGCTCTTAATCTCAGATAAATAACAGACTGACAAGGGGTAAGAGACAGGCCACATGCTCTAGAAGTGGGTTGTACCGTGCCGGATTACTACTGACAATTTCGAAATAGACCTAATCCGCATGTTAGTCGTCCCTAAACTACTCAGTGAACCTTCCTTATAAATTAGTGCAATAAATAGCTCTTTAACGAGTGATGAAAGGGCTTCAACTGTCTCTTATCTCAGCAATATTAACACACATGGACTGTTTCAACAAACTCCTTGCTTCAGACTAGGATTTATGGTTGCTATTTGGCGAAAATTGATAGTACCGCTATGCTGACCGTACCAATTTACTCGGACAATAGAATGGCACAAACTAATGAGTAGTCCACTTACTCCTACTAGATGACCATAATTATATGATAAACACCAAAGAGGACCTAAATGAATATACTTGTAGATCGATTCAACTACTGATTCCAAGAACTGATTATATATACTGGCCGCCAAGCACTGAAGTACAGTCATTCCATAAGAAGATCAATAACTCATCATTAGAGCTGCGCGAGAACGAATTGGTGATACGACAGAATAATCCAAAATCTAACAGACCACCTGTGAACTCATCTTCTGCCCCATTTCTTATGGAATCCGATGCGCTTGGCCTATTTTTCTGTATTCAGACGATAATGTTTTCCCGGTTCACGTATTTCTTCCGTTATGAGTTCTTTTCTGTTTCGTCAGGTTTAAATAAGAGCGAAGGTTTAAAGAGCCCACATATAGATTACATAATTAGCTTTATAAGAAAAAACGGATCGTTAATAAAACAAATAATTATCAAATTGAAAAGGCTAGTACCGTTCGCGATTAGACCAACGACTGTAATACATCAAACTGATTTAAGCAAGTAAGGCTCTCTTGGGGATCACTTTATGCAAGCCACGCAAATCAGCTTTACGACAAATGTGTTAAATTAAAAATTTATGATATCAAGT---TACAATCCTCGTGCCCCCCTC----CCAAAATCTAACAGACCACCTGTGAACTCATCTTCTGCCCCATTTCTTATGGAATCCGATGCGCTTGGCCTATTTTTCTGTATTCAGACGATAATGTTTTCCCGGTTCACGTATTTCTTCCGTTATGAGTTCTTTTCTGTTTCGTCAGGTTTAAATAAGAGCGAAGGTTTAAAGAGCCCTATAGATTACATTAGCTTATAAGAAAACGGATCGTTAATAAAACAAATAATTATCAAATTGAAAAGGCTAGTACCGTTCGCGATTAGACCAACGACTGTAATACATCAACTGATTTAAGCAAGTAAGGCTCTCTTGGGGATCACTTTATGCAAGCCACGCAAATCAGCTTTACGACAAATGTGTTAAATTAAAAAAGATACCCTGGGCCTGAACCTTGGGGGGATTTGATCTAGGCGATAGACTAAGCACGTAACGCTCGAGCGAAACACAACTGGAGGTGGGTACGCCCAACGTATGAGAGGGG-TATGCTTCNNNAGTTGGGTCTCCAAGGCACCGAGACTTTTAAATACTCTAGCCACAGCAAAGACACGTTGTTCCTTAGAAAGTTACCGAAA-GTGTGAAGCATATAAGGAGACATCCTCGCCAGGAGCCCGTCCTGTCCCCAAGTTAAGGGAAGGCTGCTTTGGGTCGGAAGAATCTGTGTGTGTAGAGGGATGGAATCGCGGTCAGCTAGGGAGTTGGAGGGAGACGAGCGGCGAGGCTTTAAAAAAAGCATCAGAGTGGGACATGCTTACTTCACGGGTGCGACAGACACCAGGAGGAAAAGTACGCGGACCATATATAGAGTGGACGCGGGGCGGTGTGTATACTGGACCGGTCACGTCTAAAACGGACGCTGGTCTACTCGTGGGCCGCGAGGTGACTAGAGCTAGGCCTGAGAGGGTTAATCCGAGGGTAACAGTAGGAAATCGACGACCCAAAACACAAAAAGATGAACAAAGAGGGGTGTACTGGACGGCAGCAGCTCAAACGTCTTTCGAGTCGTCTCTATATCCTGGCCTAATATATGGAAAATTCAACGCGCGAAGAGGTAGGTGAGGAGTGAACTACTCAAAGACTATTGAGGGTTGCTTAGAGGGCACTGTCCTTCGGCTCTTACGGTATCCAGCGTCAATCACTGAGCCAACCACCATACCACGGGGCTAGCGGTAAACTATCCGTTGTGCAGTANNNNGACCGAATCCACCGAGCCCCGGTAACAGAGCGCTCTGATGGAAACCATTTGATCTAGTTGATCAATACATGTAGCCTGCTAACGACATTGTTAACATGCTACACTGCCAAAAA--GGCACGGGTGGGGTGCCCGGGCGGGGA------CCGGACTTTAGCTCTGACGGAACCCGAGTCAGGGGGTGGGTCGTAAGCA-GGGGCGGCGGGG--------------TAAGCTCTGACCAGACTGGTAATGAACATCCGGACACGACACAATTAGTTTCCCCCTCGATATAGATGTGACCTAACGGAACAAGGTGAATGATAGTAAAAAGATCTAGAGTGGGGCGGATGCTAAGGTACGAAAGGCTGGCTTACTACAAAGATAAGGGTCCTGTCGGTGTGTGATTACCGCCGGCTTCGTAGAAGAATATGGCTCGAAACCGACTAAAGGCCCGACGGATAGTCGGATGTAGACACAAAGGTGAGGGTCCGACAAAATAAATTGGAAAGACGAGACGTACGAAGTGGGAGGGG--GGAAGAATCCGAAGGCTCAGGCAAGCA------CGAGAGCACTAATGGGACTGAAGGCTATACAGCAAACCACTCATAGATC-AGAGCAGCCAAG--------------AGTAATGGGGCCAAAGAGGTTCCAAGACTATATAAAATATACCTTCAACGATCCTGACCCGCTAGGTACAAAAATTAGGACCAAATCAATATTCTTGAAAAATCTGGCAAATTGATCACGAGACTATTAGGGAGTGTTTGGGCATCCCAGCCAAGAGTCAGTCGTTTTATATGGCCCATTCATAAGTCTATCTCAAACTATTGGACTCAATGCCATAGTGTATCTGGCCTAGCTTCGGTCTCGCTTCACAAAATTTTGGAATAAAAGTTGATTCTAAAATATGATACCAGCCATAAAGGCGCTAGCTTAATTAAAGTGTGTGGATTGCGTTCAGTTGATGCAGAGTGGGGTTTTGCAGTCCTTATCGTATATAGTTTAAACAAAACGAATGATTTCGACTCATTAAATTATGA--TAA--TCATATTTACCAATAGATTGAAGCCAGTTGATTAGGGTGCTTAGCTGTTAACTAAGTGTTTGTGGGTTTAAGTCCCATTGGTCTAGAAGGTATTAGAAAAAA-TTTCATAACTTTGTCAAAGTTAAATTATAGGCTAAAT-CCTATATATCTTAAGCTCCGAGGTGATTCATATTGAATTGCAAATTCGAAGAAGCAGCTTCACTGCCGGGGCTTTAGGATGGGGTGTGATAGGGGCACGGAGAATTTTGGATTCTCAGGGATGGGTTCGATTCTCATAGTCCTAGGTTCTTGTAGTTGAAATACAACGATGGTTTTTCATATCATTGGTCGTGGTTGTAGTCCGTGCGAGAATAACTCTTTTAGTATAGTACCGTTAACTTCCAATTAACTAGTTTTGACAACA--TCAAAAAAGAGTAGTAAATATAGTTTAACCAAAACATCAGATTGTGAATCTGACAACAGAGGCTTACGACCCCTTATTTACCAGAAATAT-GTCTAAAGAGTTACTTTGATAGAGTAAATAATAGGAGCTTAAACCCCCTTATTTCTAACTTTTAAAGGATAACAG-CTATCCATTGGTCTTAGGCCCCAA-AAATTTTGGTGCAACTCCAAATAAAAGTAGTTAAGATGGCAGAGCCCGGTAATCGCATAAAACTTAAAACTTTACAGTCAGAGGTTCAATTCCTCTTCTTAACACACTGTAAAGCT---AGCATTAACCTTTTAAGTTAAAGATTAAGAGAACACCTCTTTACAGTGAAGTAAGGTCAGCTAAAAAGCTATCGGGCCCATACCCCGAAATGTTGGTT-ATACCCCTCCCGTACTAGTTTATGTAGCTTACAAAGCAATACACTGAAAATGTTTAGACGGGCTC-ACATCACCCCATAAACACAGAGAATAGTTTAATTAGAATCTTAGCTTTGGGTGCTAATGGTGGAG-TTAA-GACTTTTTCTCTGTGAGAAAG--CACAAGAACTGCTAACTCATCCATGT-CTAA-AACATGGCTTTCTCAAGAAAA-AGTCATGGAGGCCATGGGGTTGGCTTGAAACCAGCTT-TGGGGGTTCGATTCCTCCTTTTTTGTGTCCTTGTAGTATAAAATACACCAGTCTTGTAAACCGGAGA-TGAAA--CCTTTTCCAAGGACAAGAAATTTAGGTTAAAAGAGCCTTCAAAGCCCTCA--GTAAGTTGCAAT-ACTTAATTTCTGGGTAAAATGGCTGAGGAAGCATTGGACTGTAAATCTAAAGACAGGGGTT--AGGCCTCTTTTTACCACAGAGTGTAGCTTAACAAAGCACCCAACTTACACTTAGGAGATTTCAACTT-AACTTGACCGCTCTGAAAGACTGTTAGCAGCGCCGGGCAACTCCCTACA-TATCAAACCAAACCTCAACATACAAGACAAAGCATTCACGTTAATAGAAACCGCCCCTTACAACCTAACGAGACTTGGGGAAGTCTAAAAGCGCTTCCGACACCACACGAAGAAACCACCAGCGGCCAGAAAGGCCCACCAGAGACGATAAACCTACAATAACACCAACGAGGGTACGTGTACCGACTCCGAAAAC-ACAAACCAATAACTTAGCCACTAATGTTATGTCCGGTCACCAAAGCTCGACTTCGGTAGTTTAGCAACGGATGTAACTCCGAGGTATTATCTCCAGCGCTTGTTCTTGATAAGAACCCGAAGAGTAGTGCCTGCATTTGGAGAAATCTGACTAGAGCGCTATGGTTGGACACACTTATCTATCTAAGACGGCCCCTTCGAGTAACCGAATCTGAAATCCTTAAAGACGTCCTCCTTAATACTTCGCCGGCGATACGACTAACCCAACGTTTCTGTAACCTGCAACGGGCGCTCTACACGAACACCATACCAAATCCCACTCTTCCGGGCCACATAGGCCGATCTAAAGCGGTGCTTAAACACACAATCAGAAACGACCCCAGCACAGAGTCACAGCAACGTACCCAGCAGGGCTGCCCCTGGGAACTAAGCCACGATAAACTAAGCATGCAAGCCCTGCCCACACCGACACGCCTACGATACGGTTACTTGTGTATATGCAGGCCGGGCAATTGGACGAACCTATCAAGTTACTACAAGCGCCTTCCCTTCTGAATTATACGGAACACTGCGGGGTGCGTGTAAGTGGGCTGCTTAGGTAAAAAAAACAAAATCGACTAATTGAAACCCATCTTTACAGTCCTCTGCCACCCTAATCCCACGTCATTGTACAAATAACCTGTATAAAACCGTCCAAAATTCCCCAGTAGATACTGTGTGCATCGCGCTTAATTTGGAATTTTGCGAGCCTCCCTGCCAAACCCAGATTCTTAAACGCACGTGTCCAGTGTGGTAAATTCCTTCCCTTGTCCCTTTTTTCCTTTCC-CAATTAAGTTCCAAGTTATCCAATTCTAACAGGCGCTTTTCTTTTTCCCATTGTTCACTCCCCATCTATCTCTCTGCGCTTTGTGCATAACTCATTCAGCCCCTTCTTTTTACTGTTTACTCTCTGTCCATCCGATTTATTGGCCTCTCCTATCCCTTTTCTTTTTCTTATCTCTTACATTCTTTGTATAAACTCATACCTGCCTTCCTTTCTTTTCATATTACGAATAAAAACGACAGTACTCACTTACCTTCGCTTCCTGCAGTTCGTGTATATTCTTCTTCAATACGCCACCTAATTCACCCCTTTTTCTTTAATTCGAGCTCACTTCTCTATGTCCTATGTCATCAGCCTCCGTTTTCGAATCCTCTTAATCCCTATGTTTCTCTTCTTCGGGGGTAACATGATTCACCTCATGGTTCTTCAACATCTTATCTATTTCCCCTTTTATACGCCCTTTCGCGAATCGTCCTTCCCTTCTGGTCCTCGTTCAGCTTAATCAAAGTTTCCTTCCTCTTATATATGTTACCCTCTTCTCAATATAGATCCTTTCTCCTTATTTCCTTTTCTCGTCAAATTGTACCCAGTTTGTTCTTTTGGCCCTCCACTCCCTTTTCCGTTCTCTTCGAGATCGACTCGAATATCTTTCTATCTTTCTCCCATTTTATTTACCTTCCTCTTCGGGGACAGTACGCATTTACTTGCTCTTTCTTACAACTGCTATTTTGTCACTCTTTATCTAGTATGTCACATACCTCGCTTTCCTTTATGGAGTTGTCTTTACTCAATCACTTTTCTGGTTTCGCTGTGACATACTTCACCTGATCTTTCCTTTACCGGTCGCTTTTTCAGTCCCTTTGTCACAAAGCAGGTTTTCAGTACTTCTTCTGGTTCGTCATCTCCCTATTGATCTTTCCTCGCATCTTTCGTATTTCCTACTATTCCCAGGCTCAATAATACCTCGAACTTTTATCCTTTTCTACATTTCTTATATTTCTCTCTTGTTTAGCATTCCTTGTAGTTTCTTTTCCTTCTACACTTCATTCTCTTTTCCGACCTGTCTTTCTCACAGTAATAATATTAG---CTACCTCCTCTCCTTCCTACTTCCCTTTGTTCCCTTTGTAAAGAGCCCACCATCTGTATAATCTTTTCTCTTTCGCTTATCTGATACACATAATTAATTTTTTCTTTTTCCAATTATTTGGAGTGTTCTTTTGGGACGCACACCCTACTTAAGTGATGTTTCTCGTTTACACGACAATCTCCTTGTTTCCCGACCATGTACGTCCCTAGCCCTCCTTACGCTTTCGTTTTTGTACTCAAGCTTACTCTGTGCTCCTTCCTGCTCAAATAATTCTCCCGATGTTTTCTGTAACATCTTATGCACTTACTTTTGCGCTTAATAAAAATGATGGTTACTCTCCCCTCTGGTCTCGTCTTCGTACAAATTACCATCACACGCTCTCTTCCCTCGCAGCGTTTTCTCGACGCTCATAAAAACTAGTCCGGTTCGTTTCAATCCCCCTACCTCTATATCCTCTCTTGTTCCTATATACGTCAGCTCATGTTCGAATCTTTTATCGTAATTCACTCAAAT-CCCTTCCCAAGTTATATTCTTTCACCCAAAGTCAAAACACCACTCAACCAATAAATCTAATAACTGCATAACCGCCGATTAATGGACAAGCATCTTTATGGCGAAACGTACACAAAAACCTAGGGAATTCACGAGTAACCAGACTAAACTGCTAAAAAAAGAGAACGAGCTCTTGCGGACGACCATGCCCCATCACGCATAATCATCTCAGACCCACTATTAAGGATGGTACACCCAATGTTTAACAGTAAGGCCTACAAAACATAATAACAAAGTCCCATATAAAACCCTCATAACATCACTACTACCTCGGCCCCAGTTCATGAAGGTAAAAACAACAAAGAAACCACTTTCCCATTATAACCCATAAGAAATCCAACCCCATCACACAGCAAATCCCATCTAACAATAAAAACACAAAAACCCTTATTCATTTGCCAACCCACAATCCCCAAAGACCCTTAGCCTCAACTCTACATCCATTAAATAGAGCAATTATTGAACACATGAAACTGACCGCCAGGATTCTTACGGTCCCCAGCATACAACGTCAACCATCGTAAGTAGAACCTGCCTTCCAGCGGGCAGGTAGCGGGCTACGGTGAACCACACACCAACAGTCTCGCTCTGAAAAATATCCCAGCATCAGTTTAACAGCGGAGACACACTATAGGGACAAGCGCATTTCTTCGATATGCACACAAACTCGCCACCCCAGTTTCCGACGACGTCCAAACCGGCTGCGAATTTTAAACCCAGCAACGAGCTTCTATAAACTGTCACCAAAAACTTACGAACATACCTCACCCTCACGAAACCATAAAACGTAATCCGACGTCTCCATTCCTCGGAACTCTAAGACAACAACTCTGAAGCAGACGTGGTGGGGGCGCCGTATAATGCGTGCACACCCT---AACAAAAACACATCACCAATAGGTATAAACTCAAATATCGCGTCTGAACAACCTCATACGTTTAATACGGTTGATTAAGTTCTTAATGCAAACTTATCCATCAAACATGAGAACTCCTAGTGGGGAATTTCAATTTGCGGGAAGGACGACTACAGGAGTACGTGTTACCTATTGCCCAGCCCCCGCCCGGGGATGCTGCCCTCCTGAGGCACGTGCCCTAAAGGGGGTTCACTCCCGGAACCACACACTTGGAAACTGGGTGCACAGAAAAGGTTATACCGCAGGAAGAACCCCGTCCATACGTTAGACTATTGTAACACAAGCGACAAGGCCAAACCATATCAAGACGTGGACTCAGTTTAGCAAGAGAATTAAGTGCTAACAGATCAAGTAACAACCACAGCCCACAAAAGAAACAACCGGGACTGGTCAAAAATCGTCTCAAACCTCACAGCGGATCGCCAGCGCATTCAAACCAACTCGCCAACACCCCCCGCATCGACTCAAATCCCA-TATAAATACAGAAACTTCTTTTCATGGCTCTTAACAGAGACTCTTGGTGGGCGAGCACCACGGCGCCGACCGAGCATAGAGAGCGTGAATTAGACAAAGGTGATCGCCAAGGCGAGTCCAAAAATTCTCCTCCCCCGTGAGGGGGGAGTAGTCCTGGATTCCGGTGGCAATTTCCGGGTTATGGAATAAAAAAAACCGAACTCACCTGTTGCAAGGCCCCTCCGCGGGAAACCAGCACAAATTGCGGGGGCACTCCCTTTTGCCGGTACACCGTGAATCAGATTTGAAGCTGTAGAGTGAATAGTCGTAGTGCCATAGGAGGGACGTTATGAAAAGACAGGAGTATCGACCGAAAATTGGGCTGCGTATCTAGGGCAGAGTGATTCGAGCCGATTGGGCTCTGCTAGGGTGAAGGTACTTCCTTGTACGCATGAACTGAATAGGACATTCCCTCGCTGACCCTTGTCGGTAATAACTTGGTTATCAGGATAATAATGGTGTACAGCAGGGCTAACGTCTGTCCCTCATGGCGTAAGGTCAAAGTATCTCATTTTTCTCTGCTACTCAGATGATTGACTATTACTATAGGTTTTCTTGTAGATCTTACCAGAGCGATTCAATTATGTGTCCTTTCTCATTTCATGACAA-ATGAGTACNNNAATGTTTTATAATTTGTTTCGTTTTCGAGTTTCATCACAGAAAGACTACCTTTTTCTTCGGTCAATGTGTACTTTTATTA-GGATAACTAAGTCTCACTTCAGGTTCCAAAATGCTATTTGCGCGTTGCCTGTTTGCATGACGATTGAAATAATTTCCACTTTTTTTTTCTTTGGTGAGTTCTTTGCCATCTCGTAATGTGTTCCCTTTTTCCCTTACGCGCGGCTACCTCGAACACGCCTATCTTCTATCGTCCTTGCTATTCCTTATACCCTCAAACCTTTGCTTTCCTTTTTCTCTTCCGTCTTTCAGATACCTTACCGGGACTTAAATCGTTGACATATTTTCGTGTTCATTCAACGAAACTGATGTTGCTTCTGTTGTTTGCAATTCTGTATACGCATCCCCTTTCTCCGTATTGGTCCTAGGATAGCCCTTGCTGTTTTTCTGGTCGTTTCACCTATTTAACAATTCATAATTCTGCTTCTTGGTTAGTCTTCGACTAACACATATCTTTTGTATCTTCAATTGTCGTCGGACAACACACCGATTCCTGCTTCTCCTTTTTTTTGACTCCAGATTTTAACCTATAGTAGGCCCAACTAACTATATCACCATGTAACCCCTTAATTCTAAACTTTTTTTGTTTTACTTTCTCCATCACATCACAATACTGCTTCCTTTTTTCTCCTGTTATCAATAACCTCTACTGAAGAGCAAACAAGGTTTACATTCCTTTACGATGTTATAAGTTTCTACCTGTTTCCAATTACGCTCCTGTACACTCGGTAACCTCCCGCGTAAGAGCATGGCAAGTTCTTTATTCTATTATGCTCAACACAATTACGCGCTCGCTCCTTTCCGTCTGTATACTCTTTTGTTCACTCTAAGGGATCGAGCAAGAACCCTAAGTGAGTTTTTCCATTTTCGTTGCTAACGTCCCCATGGAGCCCGTCCTACTATCTTACCTTTCCGTCTCGCAAGTTAAAGAATTACTTTCTTTGTATCTTACCAATACCTCTCAGTAGCCTTTCCGTAGTATTTGCCTTCTGTTGATTTATCCAAATGTACCCGAGATTATTGTTTATCTAGGGCTATCTCACCGTTGGCTAACAAATCACGATCTTCCATTTTTTTGTCTATTCTATCTAAAATGCCTAATTTATCTCATTTTTGGTCGCTACCTAGATTTGCCGGAAGCGGCGGCCGGATCAAGGCAATCGCGCAAATCATTCGCTGCTCACAAACAAAAATGGCGAGAGTAACCGAACGCAGCCTCCACTAAGGGAGCTCAAATAGCCTTTATGTAGTGGCATATTACCCTTCGCGGCCCCGGGACGGCCAGGCACAAAATCGGTCTTGGCATGTAAGGACGCCACAATAGACCGGTTGCTTGATGGACATACAGCGTACCAATGAGCAACCTCGTCAGACACTCCAGGCTGCCAATGCGATTCTCTAACCACGCCAAACAATCTTCGGACGAATCGCCACCGCAGCCTGAACTAATGGTTTGGTTTGTTCTACGCACCCGGCTCCAGAACCACCGGCCCAATGTCGTGGTAATGCCACAGAACACAACGCCAAATCGCTTACCCGTGTTGTCTAATGGATGTATTGGAGTCGCCGAAGTATCAATTACCCATCTATACCTGTGGGGTTTCTGGGGTCTCTGTATTTGTTCC-TGATACTTATTAACTTATCCCCATCCGGATGCTTGCGTTTATCCGTTTCTAACCACCCCTCCTCATCGATAAGGTTGATACAGCCTTTTGTTTATGGGTAAGCTTACACGATGTTTTTCCTCCCTTGATTCGGATCTGGCCTTCATTCCTCATGCATTAGTGGGACTAGCCTCGTTCTATTTCTTTCCTCCTATTTTAACGCAACTGTCCACAATCTACAACTAACTGTTTTTTCTTCTCTTCCATTGACAAACTCACTACCCATACAGATTTCACTTGCTCAATGGTTCTTTCTTTTCTTCTTATCAAAGTTTGCTGACTAGTTCCATTTTCGTGGACTGACTCTTGATCCTTATCCTTTTTCCTCTTAAATTCATTTTTTCTTTCTCTTTTCAGATTGATATGAGCATTGCAGTTACTCACTATTCAACTACCCCCTCTATCCCCTCTCTCTTTGCCTCTCACTTATATGTTTTTCCCGTCTACTTGCGGCCACAACTTGCTGCTCACTCAATCTCTTTTCCTTTGGCTATCCTTCCAAATGTTTCCGCTCTTGTTCCTCACAGCCTATCAGACATTCGTATAACCGCTCTTTTCAACATTTTACTCCCTTTGCTACCATTCACTTTCCTTTGTGCCACGTGAAATTATTGAATTCTCTCTTTGATCTCTCTCGTCCTCTTTTTACTTCTTTTTTCTGTCATAGATAACCCAAGGTACTCCCGTCTCTATTTTCTCTTTTATATCTTTCTCGCTACCATCTTTTCCTTTTTTTCTGTCAAGTAAGTAGCA
HOPTIG     AATTATCTCTTAACTTACACATGCAAGTCTCAGCACACCCGTGAGGACGCCCAGGAGCTGGTATCAGGCACGCCCATAACACCTAGTCACCACACCCCCAAGGGTCAGCAGTGATAGATATTGTCTAAGCTTGACCCAGTTATAGAGAAAGAGCCGGCCAACTTGGTGCCAGCCGCCGCGGCTAGACCAGGACTCAAATTGATACGGCGTTAAGCGTGATTACGTTGAGCAGTGAAAAGCAACAAACTGGGATTAGATACCTGCCTAGCCGTAAACGCCAGGGAACTACGAGCGCTTAAAACCCAAAGGACTTGACGGTGTCCCACCAACTAGAGGAGCCTGTTCTATAATCGATGACCCCCGCTCCCCCCCTTGCTCAGCCTGTATACCTCCGTCGTAAACCCGCCGTCACCAACACGTCAGGTCAAGGTGCAGCCAATGGGAGTGATGGGCTACAATTTCTAAACGAAATTCGAAGGAGGATTTAGTAGTAAAAGAAAGTAGCGTGTTCTTTTTAACATGGCCCTGGGACGTGTACACACCGCCCGTCGCCAGAAGAGGTAAGTCGTAACATGGTAAGTGTACCGGAAGGTGCAATAAAACATTTAGGTGATCAAAAAACAAGTACCGCAAGGGAATGATGAAAAAGTACTAAACAGCAGAGATTCCACTCGTACCTTTTGCATCATGGTTTAGCCAGTCAATCAAGCAAAGCGCATTAGTTTGATATCCCGAAAGCGAGCTACTTCGAAACAGCGAGCCAACCCGTCTCTGTTGCAAAAGAGTGGGATGATTTCCAAGTAGAAGTGAAAAGCCTACCGAGCCTAGAGATAGCTGGTTATTCAAGAATTTTAGTTCTCCCTTAAAGAGTTATTCAATTAAGGCACAGCTTATTTGAAAAGAACACAGTCTTTAACAGTGGGCCTGAAAGCAGCCACCTAAGAAAGCGTTAAAGCTAATACCAATGTATCGAACCCTAATACTGAATGACCCTATTATAGGAGACATAATGCTAGAACTAGTAACAAATGCAAGTGTACGCCAAAAAACCTATTGTCACGTTAACCTAACACAAGAGCATTCCGGAAAGATTAAAAGAGAAAGAAGGAACTCGGCAAATCCCGCCTGTTTACCAAAAACATCGCCTCTTGATAAGAGGTCCAGCCTGCCCAGTGAGTTAAACGGCCGCGGTACCCTGACCGTGCGAAGGTAGCATAATCACTTGTTCCTTAAATAGGGACTTGTATGAAAGGCATCACGAGGGCTTTACTGTCTCCTTTCTCCAATCAGTGAAACTGATCTCCCCGTGAAGAAGCGGGGATACAATTATAAGACGAGAAGACCCCATGGAGCTTTAAACCCAGGTTTTAGGTTGGGGTGACCGCGGAGCAACCCTCCACGACTCCTCTAAGAATTGATCAACGGACCAAGTTACCCTGGGGATAACAGCGCAATCCATTTCAAGAGCCCCTATCGACAATGGGTTTACGACCTCGATGTTGGATCAGGGTATCCAAGTGGTGCAGCCGCTACTAATGGTTTGTTTGTTCAACAATTAAAACCCTACGTGATCTGAGTTCAGACCGGAGCAATCCAGGTCGGTTTCTATCTATAGTGTTACTCTTAGTACGAAAGGATTAGAGTAACGTGGCCAATATATAAACAAGCCACATCGGTCGGGTACTCTTGGTGTGGGGGGGTTGTGTGGGATTGTGTTTGTTGGAAGGTGTAGGCGGGCTCGGTGACGGAATTTTTGGTGAAGGTATGTGTGGTGGAGGGGAATGTGGTTTAGGGTGCTTATTGGTGGGCGCGACCCGTTTGTTGTCCACCCATGCTGTTTGCGCGGGTTGCGGTGTTCTTTTTTATGGTTTTTCAGCCTTCACACACGGGGATTTATTTATTTTTTGGTTTAGTGGGCTATCGTCGTAGCGGTTTTCCGGGTTTCTTTTTATTGGAGCTGCTATTTATAAGGCAAGGAGAGCGGCGTCGCCACGACGAAGGCAAGTAGGGCCTCAGATGCGAGGCCGGGCAACCAGGAAGTGATTTCGACAACGCTGCCTCTCCGGTAATCGGGAATAAGCCCTGCGCAGGCAGTGAAAGTGAGGGAAAGGGAAGCAGAGCGAGCGCAGCCACTTTGAATACAGTAAGGTAGAGAATTATCTCAACTTGCGCAAGAAAAGGTCTAAAGATTGTAATAGGAGCCACCGAAGGCAAGCGAGGGAACCCTACGAGGCCGACCTCATAGCCACACCTCCCGCGAGCGTAAGCCTCATGGAGCCGGAGGTCGGCTGGAACTGACGA----------------------------------------------------------------------------AGCTGTGGCGGGAAAAACCAGTTGAGGTAATGTATCTAATTGTTCGGGGGTGATCATTTTCATGGTGTGGGCATTTTATGTAATCGAACAGAAAGAGGGACTTAGGAGAGGAGCATCAGATCGGTTGCGGGGAGCGGGGGAAGAGAACAGCACACCGAGAGCTAGTGATCGTACCCAAAGTTCACGACTAAGGGAATAACGGGCGAAGGAACGGAAGGGGAGCGAAATTGCTATCTTGATGAGGCAAGCAGGGCAAAGTGGTAAGGGAGAGGTGTGTCAC------------------------------------------------------------------------------------GGAAAAAAAGTAGAGTATACAGCGTTGCGACTTTAGATGCGTGGGGCGCTAAGGAGGTAATAAAGATGTGACGGGGAAAACCCGTTGAGGTAATGTATTTAACGGTTCGGGCGTGGTCATTTTCGTGGCGTGGGCCCCTTATACAATCAGACAGAAAGAGGGCCAGAGAGGAGAATCTTGGACTACGGAGGGGTCAGAAAACAGCACACCGAGCGCCGGAGATTGTTCCCAAAGTTCACGAAAAAGGGAATAACGGGCTAAAAATCGATTGGTGGTGTAATTGCTTTCTCGATGGGCTAGGAAGGGATAAGCGGTAAGGGTGAGGGGTGTAGGATGTACGG-----------------TCATGGTACCCTAACGTGGAGGTCACGTGCAGCTAATGGCTGGCGGGGTCCTCACTAATTAATTAAAACTGAGAAAAACATACCGTTTGCATCTACCTTTTTAAAAAATACCATCTGTGGACACCGGGATGTGAGTGAGTCCCAAACCTATCGACTCTTAATCTCAGATAAATAACAGACTGATAAGGGGTAAGAGACAGGCCACATGCTCTAGAAATGGGTTGTACCGTGC-----------------CTTCGAACTAGACCTAATCCGCATGTTAGTCGTAGCTAAACTACTCAGTGAACCTTCCTAATAAATTAGTAAAATAAATGGCTCTTTAACGAGTGATGAAAGGGCCTCAACTGTCTCTTATGTCAGCGCTGTTAACACACATGGACTGTTTCAACAAACTCCTTGCTTCAGACTACGATTTATGGTTGATATTTGGCGAAAATTGATAGTACCGCTATGCTGACCGTACCAATTTACTCGGACAATAGAACGGCACAAACTAATGAGTAGTCCACTTACTCCTACTAGATGACCATAGTTATATGATAAGCACCGAAGAAGACTTAAATGAATATACTTGTAGATCGATTGAACTACTGATTACAAGAACTAATTATATATACTGGCCGCCAAGCATTGAAGAACAGTCATTCCATAAGAAGA------------------------------------------------------------------------------------------------------------------------------------TCTGTATTCAGATGATAATGTTTTCCCGGTTCACGTATTTCTTCCGTTATGAGTTCTTTTCTGTTTCGTCAGGTTTAAATAAGAGCGAAGGTTTACAGAGCCCACATATAGATTACACAATTAGCTTTATAAAAAAAAACGGATCGTTAATAAAACAAATAATTATCAAATTGAAAAGGCTAGTACCGTTCGCGATTAGACCAACGACTGTAATAAACTAAACTGATATAACCAAGTAAGGCTCTCTTGGGGATCACTTTATGCAAGCCACGCAAATTAA------------------------------------------------------------------------------------GACCCCCTGTGAACTCATCTTCTGCCCCATTTCTTATGGAGTTCGATGCCCTTGGCCTATTTTTCTGTATTCAGATGATAATGTTTTCCCGGTTCATGTATTTCTTCCGTTATGAGTTCTTTTCTGTTTCGTCAGGTTTAAATAAAAGCAAAGCTTTACACAACAGTATAGATTACATTAGATTATAGAATAACGGATTGTTAATAAAACAAATAATTATCAAACTCAAAAGGCTAGTACCGTTCGCGATTAAACCAACAGGCGTAATGTAACAATTCATATACGCAAGTAAGGCTTTCTTGAGGATCACTTTAAACAAGCCACGCAAATCAGCTTTACGA----------------------------TGGGTCTGTACCTTTGGGGAGTTTAGTTTAGGCGATAGACTAAGTATGTAACGCTTGAGCGAAACGTAAATGGAAGTGGGTCCGACTAGCGCGTGAGAGGGGTTGTGCATCCGACGATAAGTCTCCAAGGCCTCGCAACATTTGAATACTCTAGCCACAGTAAAGACACGTTGTTCCTTATCAAGATGTCGCGACGTCAGAAACATATAAGG-----------------GTTCGTCCTGTACCTAAGTGAAGGGAAGGCTGCACTGGGTCGGGATAATATGTGTGTACAGAGGGACGGCAGCGTGGTCAGCTAGGGAGTTGGAGGGAGACGGGCGGCGAGGCTTTAAAAAAGCAGAGAGAATGGGACATGCTTACCTCACGGGTGCGACAGATACTAGGAGGAAAAGCACGAGGACAATATGTCGAGTGGACGAGGGGCGGTGTGTATACTGGACCGGTCATGTCTAAAACTGATCCTGATAGACTCGTGGGCCGAGAGGTGACTAGACCTAGGTCTGAGAGGGTTAATCCGAGGGTAACAGAAGGCAATCAACGACCAAAAACACAAAAAGATGCACAAAGAGGGGTGTGCTGGACGGCAGCAGTTCAAACGTCTTTCGAGTCGCCTCTATCTCCTGGATTAATATATGGA--------------------------------------------------------TTGCATAAAGGGCACTGTCCTTCGGCTATTGTGGTATACAACGCCAATAACTGAACCAACCACTATACCATGTGACTAGTGGTAGACTATCCGTTGTGCAGTTACCGGACCGAATCCACCGAGCCCCGGTAACAGAGCGCTCTGATGGAAACCATTTGATCTAGTTGATCAATACATGTAGCCTTCTAACGACATTGTTAACATGCTACAATGCAAAAGAGAGGTAAGGAGATCGTACTCAGGACAGCGGGAGGGACGAAATTTAGCTCTGACGGAAAACAAGTCAGGGGGTTGATCGCAAGCTCGTGTCGCATGGGGGGCCGGCGAAGAATAACCTCTGGCCAGACTGGTAACGAAC-----------------TAAGTTTCCCCACCGGAATTGACGGGGACTCACGGAACAAGCTCACTAATTGTAGAAATTCTTGGAGTGGGACGGATGCTAAGGTAAGAAGGGCTGGATTACTACAAAGATAAGAGTCCTGTCAGCCTGTTAGTAAAGACGGCTTCGTCTAAGAGTAAGGCACGAAAATCGATAAAGGCCCGACGAATAGCCACCCGTAGAGACATCGGTCAGGGTCTGACAAAATAAGTAAAGAAGACGAGACGTTGGGAATGGGAGCGGAATGAAGAATCAACTTATTCGGAAAACAAAAACTAGAATAGCACTAATGGGACTGAAGGCTATTCCACAAACCAGTCATGGATCTATAACACACAAAAGATTAGCTAAAGAAATAATGGAGCCAAAGAGGTTCCAGGA-----------------TCAACGATCCTGMCCTCGTCAGCAGATGAATTAGGACCAAATCAATATTCTCCCCAAACTTGGTAAATTGATCACGAGACTATTAGGGACCTTTTGGGCATCTAAGCCACGAGTCAGACTTATTATATGGCCCACTAATATGTCTATCTCGAACTATTGGACTAGATGCCATAATATATCTGGCCTCGCTTAGATCTCGCTTCACGCAATTTTGGAACAGAAATCGAATCTGAACTATAATACCAGCGATAAGGACTTTAGCTTAATTAAAGTATTTGAGTTGCATTCAGAAGATGTAGGGTAAAACCTGCAAGTCCTACAAGGTCCTAGTCTACAA-AGACAGCTAATTTCGGCTTAGCTAATTGTGGTTTAAGTCCACAGAACCTTTTAGAAAGAAGCTCGCTGGATAGAGTATTTAGCTGTTAACTAAATTGTTGCGGGATCAAGGCCCGCCTTTCTAGGAGGAATTAGTTAAGAATAACATTATCTTGTCAAGATAAAATCACCGGTTAAATCCCAGTACTCCTCTGGCCCTGGGGTGTTACACGTGGGATTGCAAACCCCAAGAAGCAGAATGACTGCCGGGGCTTTAAAGAGTAGTACAACGGGAGTACGGAGAGTTTTGATCTCTTAGGTGTAGGTTCAACTCCTATCTCTTTAAGTTCTTATAGTAGAAGCACTACAGTAGTTTTTCAGACTACAGGTCCGAGTTAGAGTCTCGGTAGGAATAATTCTCTTAATACAGTATAGGTGACTTCCAATCACTCAGCCTTGGTTAAACCCCAAGAGAGAATAGTGACTGTAGTTTAAAAAAAATACTAGATTGTGATTCTAGCCATGAGAGCTGATATCTCTTCAGTCACCGAAAATGTGCCCGTAAGGTTCTCCTTGATAGGGAGACATATAGAGGTTCAAACCCTCTCATTTTCTGCTTTTAAAGGAAAATAGCATTCCACTGGTTTTAGGAGCCAGCCTGT-CCCGGTGCAAATCCGGGTAAAAGCAATTAATGAAGCAAAAC-TGGATCTGCA-AGAGACCTAAGCTCTCTTATTAAGGGGTTCAAGTCCCCTCATTAATTCATTGAGAAGCTATAAGCGACAGCCTTTTAAGCTGTAGAAAGGTGACC-GCCCACCCTCAATGGAGTAAAGTCGGCTAATAAGCTCTTGGGCCCATACCCCAACATGTAGGTTAAACCCCTTCCTTTACTTGCTCTTATAGCTTAAAAAGTATAGTGCTGAAAACACTAAGATGAACCCTAAAAAGTTCTGAGGGCACAGGACATAATTTAATTAGAATATTGGCTTTGGGGGCCAAAAGAAGAGGTTTAATCCTTTTGTCCTGAGAGCTTGAGAATTAGTACTGCTAATTCTTCCATGGTTCAATTCCATGGCCCGCTCAAGAAAGT-GACAGAGGGGCTATGTGTCTGACTTGAAATCAGGTTACGGGGGTTCGATTCCCTCCTTTCTC-GCTCTGATAGTTTAAAAAACACTGGTCTTGTAAACCGGAAAGTGCAGAATCCCTGTCAGGGCTCAGAAACTTAGGATAGAAGGGCCTTCAAAGCCCTCAGCAGGAGTTCAAATCTCCTAGTTTCTGGGTAAAGTAGCCGAGTAGGCGGTGGGTTGTAGCCCCAAAGACAGAGGTTTGAGTCCTCTCTTTATCACAAAATGTAGCTTAGCAAAGCACCTCGCTTACACCGAGGAGACATCTGTGAAACCCGGACCATTTTGAAAAACTGCTGTCACCAACTATAGATGCTCAGTACTAACAGACCATTCATTCAATAACATTCCAACGCATTTCCGTCAGTCCGAACCGCTCTATACAACCTAATGCGACCTTGAGCAGCCACCAGTCGCTCCGGACACCACGCAAAGAAACTACCCGCGGCCAGACAGGCCCACCATAGACGACCATAAGTGTATTACACCAACGAGGGAACGTGTGCTTACTCCGAAAGC-TCATCCACAAAACGTAGCCGCGACTTATATGTCCGTTCAACAGAGCTCGACTAGGATCGTTTGGCATCGGACGTCCCACCGAGGTTTTATATCCGGCGCTTGTTCTAGATAAGGACCTTGAGAGTGGTGCCTGCATTTGGAGAAACCTGGCTAGAGCGCTATGGTTGGAGACACTTTTCTATCTAAGGGAAACCCTCCCAGTTACAGCACACGAGCTCCTTTTAGGCGTGAAGGGCGACTATGCACCGGCGATACGACCGACCCAACGTTTCTGTGACCTACAACGGGCGCCTTACGCTCACCCCATACCACATCCCGAAATTACAGAATACATAGGCCGGGCTAAAGCGGTGATTGCTCCGTCGGGGGGACCCGCCCCTAGCATTGGGTCACAGCAACGTACCCAGCAGGGCTGTCCCAGGGAACTAAGCACCTATTCGCTACGCATGCAAGATCTACCCCCAGTTATACACCTACGCTATAGTAACGTGTGTATATGCAGGCCGGGCAATTGGACGCAGCTAACCGGGTTCTATACTCCTATTACCCTCCATATTGTACGGAACACTGCAGGGTGCGTGTAGGTGGGCTGCTTCGGTTAACAAAACTGAATCGCCTACATAAAGTACTTGTTTACGTTCCTCTGCCACTGTAATTCCACGTCCTAATCCAACTTTCCACATATAAACCGAAAGGAATTCCCAACGAGACTCTGTGTGCCGTGCCCTTACTTCGGACTCCTGCGAGCCCCTCTGTCTTTCAAAATTGTGACCCTAGGTATGTGCGGCGTGGTTAATTAATCCCCTTATCTTCTCTTCCGTTTCCCCATTTCAGCCTTACGTTACTCAATTTCTACCGAAGCTTTCCTTTTTTGTATTGTTCACTCCCCATCTATCTCTCTGTCCTTTGTGAATCCCTCATTCAGCCCCTTCCTTTTACTGTTTGCTCTGTGTCCATCCGATTTATTCCCCTTTTACCCTTCCTCTCCTTTTCTTATCTCTTACATTTTTTGTATAAACTCATGCACGATTTTGCGCTTTTTCCTATTCAATTACCACACGAGCGTACCCCTTTTTGTCCGCCTCTTGAAGTTCGTGTATACTCTTCTTCATCACGCTACCCAATTCACCCCCTTTTCCCTACGACGAGGTCTTCTCTTTATGTCCTATGTCATTAGTCTTCGTTTCCGAATCCTCTTAATAGTTAAATTTTTGTCCTTTGGGGGTAACATGATTCTCCTGATGGTTTTTATACCTCTTATTTATTTCCCTTTCTCCTCCCATCATCCCGCACCCTTCTCTTCTTCTCGTCCTCGTCCATTTTTATTAAACTTTCCTTTCCCTTCTTTATGTCATTTTCTCCACCACCTCGGTCTTTTCTCCTTTTCTCGTCCTTCCTTTACAATGCTTCCAGTTTCTTCTTGTATACTTTTAATCGCTCTTCGGTTCTCTTCGAGATCTACTAGAGCATTAGCATATCCTTCTCCCATTTTTTTTACCTTCCTTTTCGGGCAAGGTACGTATCTACTCGCTCTTTGTCTCTCCAGCTTTCTTGTTGATCTTTATCTACTATGTCACATACCTCGCTTTCGCTTATGGAGTTGTCCTTCCCGTACTTTTTTTCTTGTTCCCTTGTGACATACTTCTCCTGATATTTTCCTTACCCGACGCTTTTTCAGTCCCCTTCTTACCAAGCAGGCTTTTGGCCTTTCTCGCGGTCCCTCATCTCCCCATTGATTTTCCTCAGCCCTTTTTTTGTTTCCGAGTATTGCCAGGCTCAATATATCTACGAATTTCTATTCTTTTTTACGTT----TCTTTTTTCTTTTGTCTAGTATTCCTTGTAGTTTCTTTCTGTGCCATAC-CTTTCCTTTTCTCCGACGTGTCTTTCCCGCAGGAATACTATTAGTCCTTCTCTCCTCTTCTTCCTTCCTACCTATCTTCTTTTTTAGCATCGTACTGCCTCTGCCTATAATTTTCTCTTTCGCTTATCCGATACACATGTTCCATTTTTTCTTTTTCCGATCTTTCGGAGTGTTCTTTTGGAGCGCACCCCCTTCTTAAGTGATCTTCCTCGTTATGGCCATAATTCCTTTGTTTGCCGACCATTTACGTTCCTAGCCCTCCTTACGCTTTCGTTTTTGTACTTCAACTCTCTGTGTGCTCCCTCCGCCCTAAATAATTCTCCCGATGTTTTCTGTATCATCTTATGCACTTACTTTTGCGTTTAATAATAATGATGGTTACTCTCCCGTCTGCTCTTGCCATTCTACAACTTACCCACATACTCTTTCTTCCCGCCTAGTGTTACCTTGACGACTACTAACCCTTGTCTGCCTGGCTTTGTTTCGTCAACCTCATTAGCCTTTCTTCTTCCTTTCTTAGCTAGATCATTTACCGATCCTGTAACTGAGTGTAATCCCATGCCATTATCAAGTTATATCTTTTCACCTTAGCTTAACCTTTAGTCTCTCAAACTCCCCATTAAAGTCTATAACAGAGACCAACGAGAAGATAACCTCCGTAGCGAAACGAACTAACACCCCGAGGGAATTCACGTGTGCACTTGAAAGTAAGGTGAACCTCGCAAATGCGCCCTTACGGACGACCAAGCACTATCAAGCCACCTCCCACAAAACAAAAAAATACGGGTGGAACACCCAAAGTTTAGCCGTAAAATATACACACTATTTTATAAGGATCTCTAATGAAATAATATTCAACGCGAAAACACCTCGGCCCCTGTGCACTAATGCGACAGAAGTTCATAGTCCGCTTTACCATAAACAACCAATATCGATCTGCTATTAACACAAACGTTAACGATATGCCACCTTGATGCGTTAGACTGTTTTTGTTTCAGAATGCCGCCATTGTCCAACGACAACTCGCAACCCTTAAAATTCCCAACTGTAATGCATTTGTTGGTCACACAGAACTGGCGCCCGGGCTAGCTAAGGGACCACTCATTTATTGATTCACTTTCTACGTCGACCCTTCCCTCCAGCGGGCAGGTAACGGACCACGGTGACCTTCCCTTATCGTTACCCCCTATGACGAGACTCCCAGTATCGGCTTGGCAACGGGGACAAACAACAGGAAAAAGCGCATCGATGCGAAGTGCAAACGATTCCGTGAACCCGAGTTTAGATGAAGACCTCATAAGCCATTTTGCTTCGACCAGCCACCTAAGTACTGCTAACCGTACACTAATTCTCACGCACCGCCACCCCCCATACGAA----ACCCAAATTAGCAGCTTCCACTCTGCCTTGGAACAATAGCACTCTCTAT-TATATCCAACAATGTGGGCGCGCAAGAGCTCGAGACAACACCCTCAGCGGTATAATGATTACTCTGTGGAAGCTCTCGCCCGTAAAGGGCCTTAATTATTATTAATGTTCAATCCAGCTGAGTACCTTATTACAGCAACATTGCCCGTCTGAACCATGGACACCTAGTGGGGAATTCCAGTTATCGGGGAGGCAGGATACGGGAATAGGTGTCAATGGTTACGTATAGAGATTAGGGGAATGCTATCCTCATGAGGCACGTGCCCTAAAGGGGGTCCACCCCACAAACCGCAATCTCGGCATATGGTTGAACAGGAAAAGCTATACCGTAAGGAGAACCACGTTCATACGTTAGACTTTTGGAACACAGGCGACCAGGCCATCCAATGTAAGGTCGCAGACTCAGTTTAGGAAGGAAATTGATAGCCCACGGATTAGCTATCAATTACCCCCCGCGCGTGGCACCCCCGCGTAGGGCACTTATTCATCAGGACCGCTATGGCCATGGTTCAGCCGGCCGCCACCAGAGGGCGTGTGAAGTGGGCGTTACAGCGACCTGCCCCAAACCATCAGCACCTTGATTGA-ATACTCTTAACAGAGAATCGTGGTGGAAGAGCACCACGGTACCGGCCGGGCATAGAGAGCGTGAATTAGACACAGGTGATCGCCAAGGCGAGTCCAAAAATTCCCCTTTCCCGTTAGGGGGGAGTAGTCCCGGACGCGGCTGGCGATTCCCGGGTTATGGAATAAAACAAACCTAACTCACTTGTTGCAAGGCCCCTCCGCGGGAAACCAGCACAAATTGCGGGGGCGTTCCCTTTTGCCGGTACACCGTGAATCGGGTTTTAAGCTGTAGAGTGACTAGCCGTAGTGCCATAAGCAGGACGTTATGAAAAGACAGGAGTATCGAACGGAAATGGCACTGCGTATCTAGGGCAGAGCGATTAGAGCCGATTGGGCTCTGCTAGGGTGAAGGTGCTTCTTAGTACCAATAAGCTGGATGGGACATTCCCTTGTGGACCCTTGTCGGTACTAATTTAGTCATTGGGAAAATAATGGTTGACCTAACACAAAAAGTCCGTCCCCCATGGGTTTT-----------CTCATTTTTCTCTGCTACCTGGATAATTGACTATTACTATAGGTTTTCTTGTAGATCTTACCAGAGCGATTCAATTACGTGTCCTTTCTCATTTCGTCATAGAATGAGTACTAAGAAGCTGTGTTATTTGTTTCGTTTTTGAGTTTCATCACAGAAAGACTACCTTTTTCTTCGGTCAATGTCTACTGTTGTTATAGATAACTAAGTCTCAC-TTCGGTTCCAAAATGCTATTTGCGCGTTGCCTGTTTGCATGACGCTTGAAATAATTTCCACTTTTTTTTTCTTTGGTGAGTTCTTTGCCATCTCGTAATGTGTTCCCTTTTTCCCCTACGCGCGGCTACCTCGATCACGCCTATCTTCTATCGTCCTTGCTATTCCTTATACCCCCAAACCTTTGCTTTCCTTTTTCTCTTCCGTCTTTCAGATACCTTACCGGGACTTAAATTGTTGACATATTTTCGTGTTCATTCAACCAAACTGATGTTGCTTCTGTTGTTTGCAATTCCATATACGCATCCCCTTTCTCCGTATTGGTCCTAGGTTAGACCTTGCTGTTTTTCTGGTCGTTTCACCTATTTAACAATTCATAATTCTGCTTCTTCGTTAGTCTTCGTCTAATGCACATCTTTTGTATCTTCAATTGTCGTCGGACAACACACTGACTCCTGCTTCTTGTTTTTTTTGACTCCAGTTCACATCCCATAGTTGTCCAAACTAACCTCTTCACCATGTAACTCCTTAATTATAAACTTCTTTTGCTTTATTCCTTCCATCACACTACAATATTGCTTCCTTTTTTCTCCTGTTATTAATGCCATCTACTGAAGAGGAAACATCATATACATTCCCATCCGATGTTATAAGTTCCCGCTTGCTTCCAATTACGCTCCTGTACACTCGGTAACCTTCCACGTTAGAGCATGGCAAGTTCTTTACTCTCATTCGTTCAACACTATTACACGCTTGCCCCTTTCCGTTCGTATACCCTTTTCTTCCTTCTAAGGGATTGAGCTAGAACCCTAAGTGTGTTTTTCCATTTTTGTTGCTAACGTCCCCATGAGGCCCGTCCTACTATCTTACCTTTCCGTCTCGCAAGTTACAGAGCTACTCTCTTTGTATCTTACTAAAACCTCTCAGTAGCCTTTCCGTAGTATTTGCTTTTCGTTGATTTATCCAAATGTACCCGAGATTATTGTTTATCTAGGGCTATCTCAACGTTGGCTAACAAATCACGAACTTCCATTTTTTTGTCTATTCTATCTAAAATGCCTAATTTATCTCAATTTTGGTCTCTACCTAGATTTGACGGAAGTCACCGCCGGATCAAGGCCCTCGCGTAGGTAAAATGTTAAATTAAAACTAAAAAGGCGAGAATAAACGGACAAAGCCTCCACTCAGGCAGCGAAGAAAGCCTTTATGTTGTTGTATGTTAACTGGCACGCTCCCGGGACAGACGGAGACACGAGGGGCCTTGGCACGGAAGGACGCCACAGTAAGCCGGTTGCTTGATGGACATACAGGGGCCATATCTTTAACCGCGTCAGGCACTCCAGGAGGTCTATGCAGTTCTAATAGCGTGCAAACCAATCTTCGAGCGGATCGCCACCGCAGCCTGAACTAATGGTTTAGTTTGTTAGACGCACGGGGTTCCAGAACTACTGGCCCAAGGCCGTGGAGATGCCAAACGACGGGACGTACAAACGCTTACCCGAGTTGGCTAAGGAATGAATTGGAGTCGCCGAAGTCTTTATCCCCATTCTATCCCTGTGGGGTTTCTGGGGTTTCTGTATTTGTTCC-TGACACTTATTAACTTATCCCCATCCTGATGCTTGTGTTTATCCGTTTCTAACCACCTCTCCTCATGGATAAGGTTGATACAGCCTTTTGTATATGGGTAAGCTTAAACGATGTTTTTTTTCCCTTGATTCGGATCTGGCCTTCATTCCCCATGCATTAGTGGGTCTAACCTCGTTCTATTTCTTTCGCGTTATTTTAACGCCACCGTAAATAATCTACATCAAACTGTCTTTGCTCGTCCTCCATTGACAATCCCACTTCCCATACAGATTTCACTTGCTCAATGGTTCTTTCTTTTTTTCTTACCAAGGTTTGCTCATTTGCTTCATTTTCGTGGACTAACTTCTGATCCTCATCTTTTCTCCTGTTAATTTTTCTTATCCTTTCTCTTCTTAGATTGATAAGAGCATTGCTGTTACTCAGTATTTAACTGCCCCCATTTTTCCCTCTTTCTTTGCCTCTCTCACATATGTTTTTCTCGTCTACTTGCGGCCACAACTTGCTGCTCACTCAATCTCTTTTCCTTTCGGTCTAATGACAACTGTTTCTGCTCTTGTTCCTCACAGCCTATCAGACATTCGTATAACGGCTCTTTTCAACATTTTACTCCTTTTGCCCCCTTTTACCTTCTTTTGTGCCACGTGAAATTATTGAATTCTCTCTTTTATCTCCCTTTCCCTTTTTCTCCTTTTTTCCTGTGTCTTACACAATCCAAGGTACTGCCGTCACTGTTTTCTTTTTTATATCTTTCCCGCCATCGCTCCCTGCCTTTTTTCCGTTAAGCAGGTAGCA
HYLCHI     AACTGTTACTTAACTTATACATGCAAGTTTCCGCATCCCTGTGAGAACACCCAGGAGCTGGTATCAGGCACGCCCAAAACACCTAGCCGCCACATCCACAAGGATCAGCAGTAATTAACATTGAGTAAGCTTGACTCAGTTAAAGTAAAAGAGCCGGCAAATATGGTGCCAGCCGCCGCGGTTACACCAAGGCTCAAATTGATTCGGCGTAAAGCGTGATTAAACTAAGCTGTGACACGCTACAAACTGGGATTAGATACCTGCCCAGCCGTAAACGCCAGGGAACTACGAGCGCTTAAAACCCAAAGGACTTGACGGTACCCCACCACCTAGAGGAGCCTGTCCTATAATCGATAACCCCCGCTCCATTTTTAGCACAGCCTGTATACCTCCGTCGTCAGCTTACCCCCATCAATACGTCAGGTCAAGGTGCAGTAAATGAAAGAGATGGGCTACACTTTCTATACGAAAGACGAAGGCGGATTTAGTAGTAAAAGAGACTATAGAGCTCTTTTTAACTTGGCACTGGGGTGTGTACACACCGCCCGTCACCAGAAGAGGCAAGTCGTAACATGGTAAGCGTACCGGAAGGTGTATCAAAACATTTAGGCGATCGAAAAAATAGTACCGCAAGGGAAAGATGAAAAAGCAGAAAAAAGTAGAGATTTACCTCGTACCTTTTGCATCATGGTTTAACTAGTCAATTAAGCAAAACGTTACAGTTTAACCCCCCGAAAGCGAGCTACCCCAGGGCAGCGAGCAAACCCGTCTCTGTCGCAAAAGAGTGGGAAGACCTTTGGGTAGAGGTGACAGACCTAACGAGCTTAGTGATAGCTGGTTACTCAAGGATTTTAGTCCAACCTAAAAGAGCAATTCAAATAAGGTACAGCCTATTTGAAAAGGATACAACCTTTAACAGTAGGCTTAAAAGCAGCCACCTCAAATAGCGTCAAAGCTAATTCCCCTAACTAGAACCCTACTACTGAGTACTTCTATTATAGAATATTTTATGTTAAAACTAGTAACAAATGCAAGTGTAAATCAAAAAACTTAATTCTGTGTTAACCTAACACAAGAGCATTCAAGTAAGATTAAAAGAAAAGGAAGGAACTCGGCAAATCTCGCCTGTTTACCAAAAACATCGCCTCTTGATAAGAGGTCCAGCCTGCCCAGTGAGTTCAACGGCCGCGGTATCCTAACCGTGCGAAGGTAGCGTAATCACTTGTTCTTTAAATGAGGACTAGTATGAATGGCACCACGAAGGTTACACTGTCTCCCTTTTCTAATCAGTGAAACTAATCTCCCCGTGAAGAAGCGGGGATAAACATATAAGACGAGAAGACCCTATGGAGCTTTAAACTTAAGTTTTAGGTTGGGGTGACCGCGGAGCAAACCTCCACAACAACTCTACATATTGATCAACGAACCAAGTTACCCTAGGGATAACAGCGCAATCCGCTTCAAGAGCTCCTATCGACAGCGGGTTTACGACCTCGATGTTGGATCAGGGTATCCCAGTGGTGCAGCCGCTACTAAAGGTTCGTTTGTTCAACGATTAAAACCCTACGTGATCTGAGTTCAGACCGGAGTAATCCAGGTCAGTTTCTATCTATAGGGCTTTTTCTAGTACGAAAGGACCGAAAAAACATGGCCCATGCATATACAAGCCATATGGGTCGGGTACTCTTGGTGTGGTGGGGTTATATGGGTTTTTGCTTGTTGGAAGGTGTTGGTGGGCTCGGTGAGGGGATTGGTTGTTATTTCAGGTTGGTGGGTTGGTATTTTGGGTTTAGGTGTTTATTGGCGGGCGCGGTCGGTTCGTTCTCCACCCAACCTGTTTCCGTGGTTTTAGGCCTTCTTTTTTATGGTTTTTCACCCTTCACACACGGGTGTTTATTGATTTTGTGGTTGGGTACATGAGTGTCTTTCGGGGTTTTGGGCTTTCTTCTTATTGGAGTTGCT--------------GAGAGCAGCGTCGCCACGACGAAGGCAGATAGGGCCTCAGATGCGAGGCCGGGCAAACAGGAAGTGATTTAGACAACGCTGCCTCTCCGGTAATCGGGAATAAGCCCTGCGACGGTAGTGAAAGTGAGGGAAAGAGAGGCAGAGCGAGCGCAGCCACTTTGAATACAGTAAGGTAGAGAATTATCTCAACTTGCGCAAGAAAAGGTCTAAAGATTGTA----------CCGAAGGAAAGCGAGGGAACCCTCCGAGGCCGACCTCATAGCCACACCTCCCGAGAGCGTAAGCCTCATGGAGCCGGAGGTCGGCTGGAACTGACGA----------------AAAAGAATAGAGTACACAGCGTTGCGACCTGAGGTGCATCGGGCGCAAAGGAGGTAATAAAGCTGTGGCGGGAAAAACCAGTTGAGGTAATGTATCTAATTGTTCGAGGGTGGTCATTTTCATGGTGTGGGAATTTTATGTAATCGGACAGAAAGAGGGACTTAGGAGAGGAGCATCAGATCGGTAACGAGGAGCGGGGGAAGAGAATAGCACACCGAGAGCTAGCGATCGTACCCAAAGTTCACGACTAAGGGAATAACGGGCGAAGGAACGGAAGGAGAGCGAAATTGCGATCTCGATGAGGCAAGCCGGGTAAAGTGGTAAGGGAGAGGTGTGTAGGAGGTACGGACAGAAGGAAGGGATGGGGATCGCCAAGCGATGAAGGATGTACGATCGTCGTCAAGAGAAGGAATCGCGAAAAACAGGATAAAACGTAGAGTACACAGCGTTGCGACTTTAGGTGCATGGGGCGCTAAGGAGGTAATAAAGATGTGACGGGGCAAACCCGTTGAGGTAATGTATTTAACGGTTCGGGCGTGGTCATTTTCGTGGCGTGGGCCCCTTATACAATCAGACAGAAAGAGGGCCAGAGAGGAGAATCTCGGACTAAGGAGGGGTCAGAAAACAGTACACCGAGTGCTGGAGATTGTTCCCAAAGTTCACGAAAAAGGGAACAACGGGCTAATAATCGATTGGTGGTGTAATTGCTTTCTCGATGGGTTAGGAAGGGATAACCGGTAAGGGTGAGGGGTGTAGGAGGTATGGACAGTTGGAAGGGATGG--------------CGTGGAGGTCACGTGCAGCTAGTGGCTGGCGGGGTCCTCACTAATTAATTAAAAGTGAGAAAAACATACCGTTTGCATCTACCTTTTTAAAAAATACCATCTGTGGACACCGGGATGTGAGTGAGTCCCAAACCTATCGACTCTTAATCTCAGATAAATAACAGACTGATAAGGGGTAAGAGACAGGCCACATGCTCTAGAAATGGGTTGTACCGTGC-----------------CTTCGAACTAGACCTAATCCGCATGTTAGTCGTAGCTAAACTACTCAGTGAATCTTCCTAATAAATTAGTACAATAAATCGCTCTTTAACGAGTGATGAAAGGGCCTCAACTGTCTCTTCTGTCAAATCTGTTAAAACACATGGACTGTTTCAACAAACTCCTTGCTTCAGACTACGATTTATGGTGGGTCTTTGGCGAAAATTGATAGTACCGCTATGCTGACCGTACCAATTTACTCGGAAAATAGAACGGCACAAACTAATGAGTAGTCCACTTACTCCTACTAGATGACCATTGTTATATGATAAAGACCTAAGAAGACTTAAATGAATATACTTGTAGATCGATTGAACTACTGATTCCAAGACCTGATTATATATACTGGCCGCCAAGCATTGAAGAACAGTCATTCCATAAGAAGATCAATAACTCATCATTAGAGCTGCGCGAGAACGAATTGGTGATACGACACAATAAT----------------CACCTGTGAACTCATCTTCTGCCCCATTTCTTATGGAATACGATGCGCTTGGCCTATTTTTCTGTATTCAGACGGTAATGTTTTCCCGGTTCACGTATTTCTTCCGTTATGAGTTCTTTTCTGTTTCGTCAGGTTTAAATAAGAGCGAAGGTTTACAGAGCCCACATATAGACTACACAATTAGCTATATAAAAAAAAACGGATCGTTAATAAAACAAATAATTATCAAATTGAAAAGGCTAGTACCGTTCGCGATTAGACCAACGACTGTAATAAATTAAACTGATATAACCAAGTAAGGCTCTCTTGGGGATCACTTTATGCAAGCCACGCAAATCAGCTTTACGACAAATGTGTTAAATTAAAAATTTATGATGTACACCACATACAATCCTCGTGCCCCCCTCTATTCCAAGATTTAACAGACCCCCTGTGAACTCATCTTCTGCCCCATTTCTTATGGAATTCGATGCCCTTGGCCTATTTTTCTGTATTCAGATGATAATGTTTTCCCGGTTCATGTATTTCTTCCGTTATGAGTTCTTTTCTGTTTCGTCAGGTTTAAATAAAAGCAAAGGTTTACAGAACAGTATAGATTACATTAGATTATAGAATAACGGATTGTTAATAAAACAAATAATTATCAAACTCAAAAGGCTAGTACCGTTCGCGATTAAACCAACAGGCGTAATGTAACAATTCATATACGCAAGTAAGGCTTTCTTGAGGATCACTTTAAACAAGCCACGCAAATCAGCTTTACGACAAATCTGTTAAATTAAAAAAGATATCCTGGGCCTGTACCTTTGGGGAGTTTAGTTTAGGCGATAGACTAAGTATGTAATGCTTGAGCGAAACGTAACTGGAAGTGGGTCCGATTAGCGCGTGAGAGAGGATGTGCATCGGACAGTAAGTCTCCAAGGCGTCGCAATATTTGAATATTCTAGCCACAGTAAAGACACGTTGTTCCTTATCAAGATGTCGCTATGTTAGAACCATAAAAGG-----------------GCCCGTCCTGTACCTAAGTGAAGGGAAGGCTGCACTGGGTCGGGAGAATATGGGCGTGTAGAGGGACGGTATAGTGGTCTGCTAGGCAGTTGGAGGGAGACGTGCGGCGAGACTTTAAAAAAGCAAAGTGCATGGAACATGCTTACGTTACGGGTGCGATAGATGCCAGGAGTAATAGCCCGAGGACAATATGTCGAGTGGATGCGGGGCGGTGTGTATACTGGACCGGGCATGTCTAAAACAGATCCTGATATACCCGTGGGCCGAGAGGTGACTAGACCTAGGTCTGAGAGGGTTCATCCGAGGGTAAGAGCGGGCAATCGACGACCAAAAATACAAAAAGATGCACAAAGAGGGGTGCACTGGACGGCAGCAGTTCAAACGTCTTTCGAGTCGTCTCTATCTCATGGCTTAATATATGGAAAATTCAACGCGCGAAGCGGTAGGTGAGGAGTGAACTACTCAAAGACTAATGAGGGTTGCATAAAGGGCACTGTCCTTCGGCTATTGTGGTATTCACCGCCAATAATTGAACCAACCACCATACCATGTGACTAGCGGTAAAATATACGTTGTGCAGTT----------ATCCACCGAGCCCCGGTAACAGAGCGCTCTGATGGAAACCATTTGATCTAGTTGATCAATACATGTAGCCTTCTAACGACATTGTTAACATGCTACAATGAAAAAGAGAGGTACGGAGATCATACTCGRGACAGCGGGGGTGACGAAATTTAGCTCTGACGGAAAACGAGTCAGGGGGTTGATCGTAAGTTCGTGTCGAATGGGGACTAGACAAAGAATAACCTCTGGCCAG---------------------GGCACCCAATAAGTTTCCCCCCCGGAAATGACGGGGACTCACGGAACAAGCTCACTGATAGTTGAAATGCTTTGAGTGGGACGGATGCTAAGGCAAAAAGGGTTGGATTACTACAAAGATAAGAGTCCTATCAGCCTGTTAGTAAAGACGGCTTCATGTAAGAGTAAGGCACGAACATTAATAAAGGCCCGACGAATAGTAACCTGTAGAGACATTGGTCAGGGTGTGACAAAGTAAGTTCAGAAGACGAGACG------ATGGAAGCGGAACGAAGAATCAACTTATTCCGAACGCCAAAACCAGAAAAGCACTAATGGGACTGAAGGCTATTCGACAAACCATACAAGGATCTATAACASGCAAAAGGTTAGCTAAAAAAATAATGGCACCAA---------------------AATATGCCCTCAACGATCCTGACCTCGTGAACGGATGAATTAGGATCAAATCAATATTCTTTCCAAACTTGGTAAATTGATCACGAGACTGTTAGGGACCTTTTGGGCATCTAAGCCAAGAGTCAGACTTATTATATGGCCCAATAATAAGTCTATCCCGAACTATTGGACTAGATGCCATAATATATCTGGCCTCGCTTAGATCTCGCTTCACGCAATTTTGGAACAGAAGTCGAATCTGAACTATAATACCA------GAGGCTTTATCTTAATTAAAGTATCTGATTTGCATTCAGAAGATATAGGTTAATGTCCTATAAGTCTTAGAGGAGGTAGTCTAAAAAAGACAGCTGATTTCGACTTAGCAAATTATGGTTCAACCCCATACCCCCTCTTAGAATGAAGCTCGCTGGATAGAGCGTTTAGCTGTTAACTAAAATGTTGTGGGATCAAGGCCCGTCATTCTAGGAGGAGTTAGTTAAATATAACATCACCTTGTCAAGATGAAGTAATGGGTTAAAACCCCATACACCTCTAGGCCCTGGGGTGTCCACGTGGGATTGCAAATCCCAAGAAGCAGAGTAGCTGCCGGGGCTTTAGGGGGTTGTAAAATGGAATTACGTGGAGTTTTGATCTCCAAGTTATAGGTTCGATTCCTATCTCTCTAAGTTCTTGTAGTTGAATA-CAACAATAGCTTTTCAGGCTATGGGTCTAGGTTAAAATCCTTGTAAGAATTACTTTCTTAGTATAGTACAAATGACTTCCAATTATTCAGTCTTGGTTAAATTCCAAGAGAAAGTAGTGAATATAGTTTAACAAAAACCCTAACTTGTGATTTTAGAAATGAGAGTTAACACCTCCCTATTCACCGGAAGCGTGCCCGTAAGGACCTCCTTGATAGGGAGGATAATAGGGGTTCAAACCCCCTCACTTCCTGCTTTTAAAGGAAAATAGT-CTTCCCCTGGTCTTAGGCTCCAGTACCTCTTGGTGCAAGTCCAAGTAGAAGCTGTTAATGTAGCAAAACCTGGTATTGCA-AAAGACCTAAACCCTTTCCA-TAGAGGTTCAAATCCCCTCATTAACTCACTAAGAAGCTATAAGCGACAGCCTTTTAAGCTGTAGACAGGTGACC-AACCACCCTTAGTGGAGTAAAGTCAGCTAAAAAGCTTTTGGGCCCATACCCCAAAATGTTGGTTAAACCCCCTCCTTTACTAGTTTAAATAGCTTACAAAGCGTAGCACTGAAAATGCTAAGACGAACCCTAAAAAGTTCTTTAGACACAGGATATAATTTAAATAGAATGCTAGCTTTGGGGGTTAGCTGTGGGAGTTAAATCTCTCTGTCCTGAGAGTTTGTAAGCAAGAACTGCTAATTACTCTACGGCTCGATTCCGTAGCAAACTCG-AGAAAGTGACAGAGTGGTTATGTGCCTGGCTTGAAACCGGTGAATGGGGGTTCAATTCCCTCCTTTCTC-GCCCCAGTAGCTTAAAAAGCATTGGTCTTGTAAACCAAAGAATGAAGTAAAACCTCCTGAGGCTAGAAACTTAGGCTAAAAGAGCCTTCAAAGCCCTTAGTAGAAGTTAAACTCTTCTAGTTTCTGGGTAAGATGGCCGAATAGGCGGTGGGTTGTAGCCCCAATCACATAGGTTAAATTCCTATTTTTGCCACAAAATATAGCTTAATAAAGCATCTCGCTTACACCGAGAAAATATCTGTTAGACTCAGATTATTTTGATATATTACTGTCATCGCCTATAGCCGCTTATCACTACTCAACTGAACATTAAATAACATTCCAACGCATGCACGTCAATCCGAACCGCCCTATACAACCTCACGCGACCTTGAGGAGTCACCAGTCGCTCCGGACACCACACAAAGAAACTACCAGCGGCCAGACAGGCCCACCATTGACGCCTTTCAGTGTATAATATTAACGAGGGAACGTGTGCCTACTCCGAAAGCGTCAACCATAAAATTTAGCCGCTATTTTTATGTCCGGTCATCAGAGCTTGACTAGGATAGTTTGGCATCGGAAGTCTCACCGAGGTTTTATATCCAGCGATTGTTCTAGATAAGGACCTCGAGAGTGGTGCCTGCATTTGGAGAAACCTGGCTAGAGTGCTATGGTTGGAGACACTTATCTACCTAAGGGTAACCTTCCCAGTTACAGCATACGAACTCGTTTTAGGTGTGTACGCTGGTTATGCAACGGCGATACGACCGACCCAACGTTTTTGTGACCTACAACGGGTGCTTTAAACTCCCACCATACCAAATCCCGATTTTGCGGAAAACATAGGCCGGGCTAAAGCCGTAATTTATATCACGCGGTGAACTATCCTTAGCACCGGGTCACAGCAGCGTACCCAGCAGGGCAGCCCCAGGGGATTAAGCACCTATTCACTCCGCATGTGTGAAATACCCACACCTGAACGGTTATGTTACAGTTACGTGTGTATATGTAGGTCGGGCAATTGGATGTACCTAATTTGATACCATAAACGGATTAACATCCGAATTGTACGGAACGCTGCAGGGTGCGTGTAGGTGGGCTGCTTTGGTGAACAAAAATAAATTGTAAAATTAAAGGCTTAGTCTGCGTTCCTCTGCCACCGTAATCCCACGCAATCAGTCATCTAACCAACTGTAGTATTTATGCAATTCCTCACGTGACTCTGTGTGCTGTGCCCTTACTTTGGACTTCTGTGAGCCCCACTGGCTACCATGATTTTAACCCTATGTATGTGCGGTGTGGTGTATTGATCCCATTGTCTTTTCTTCCGTTTCCCGAGGTCAGTTCTACGTTACTCAATTCCTACCGAAGCTTTCCTTTTTTGTATTGTTCACTCCCCATCTATGTCTCTGTCCTCTGTGAATCCCTGATTCAGCCCCTTCTTTTTACTGTTTGCTCTGTGTCCATCCGATTTATTCCCCTCTTTCCCTTCCTCTTCTTTTCTTATCTCTTACATTTTTTGTATAAACTCATACTCGTCTTTCCGTTTTTTCCCATCAAGGTAAGTAACGCGCGTACTCTATTTCGTCTGCTCCTCGAAGTTCGTGTATACTCTTCTTCACCACGCTACCCAATTCACCCCCTTTTCGCTACGTCGAGCTACGCTCTCTATGTCCTATGTCATTAGTCTACGTTTCCGAATCCTCTTTATCACTATATTTTTGTTCCTTGGGGGTAACATGATTCTCCTCATGGTTCTTATCCATCTTATTTATTTCTCTTTCTTTTACAATAATCCCGCACCCTCCTCTTCTTCTGGTCCTCGTTCAGTTCAATTAAATCTTCTTTTTCCTTGTTTATGTCACTCTCTCCACCACTAAGCTCTTTTCTCCTTTTCCCTCTTTTCCGTCCCAGTGATTCCACTTTCTCCTTGTTTACATTTAATCCCTTTTCGGTCCCCTTCGAGATCAACTCGAGCATTCTTTTATCCTTCTTCAATTTTTTTTACCTTCCTTTTCGGGCAAAGTTCGCATTTACTTGCTCTTCCTTTTAACTGCTCTCTGGCCGTCCTTTATCTAGTATGTCACATACCTCGCTTTCGCTTATGGAGTTGTACTTAACTTACCCCTTTTCTTGTTTCCCTGCGACATACTTCTCCTGATGTTTCCCTTACAGGTCGCTTTTTCAGTTCCCTTGTCACCAAGCACGCTTTTAGGATTTCTCCCGGTTCCTTATCTCCCCATTGATCTTCCTTAGCATCTTTTGTGTTTCCCACTATTGCCAGAACCTATATTCCTACGAATTTCTATTCCTTTCTACGTTTCAACGTTCCCTTTGTTGTCTAGCATTCCTTGTAGTTTCTTTCTGTGCTATGTTCCTTACTTTTCTCCGACGTGTCTTTCCCGCAGCAATACTATTAGATTTCCTCCATTGTTTTTTCTACCTACCTTTCCTCTTTTTAACCAGAGTATTCCCTATCTATAAACTTTTCTCTTTCGGTTAACTGATAGACATATTTAATTTTTTCTTTTTCCGATTTTTTGGAGTGTTCATTTGGATCGGACGCCCTACTTAAGTGATGTTTCTTGTTCCAACTATATTTCCTTTCTTTCCCGACCATGTACGTCCCTAGCCCTCCTTACGCTTTCGTTTTTGTACTTAAAACCTCCGTGTGCTCCCTCCCGCTCAAATAATTCACCCGATGTTTTCTGTATCATCTTATGCACTTACTTTTGCGCTTAATAAAAATGATGGTAACTCTCCCGTCTGGTCTTGCCATCGTTCAACTTACTACCATACGCTCTCTTCCCTCCTAGTGTTATCCTAACGCTTCTAAAAACTAGTCTGGTTCGTTTAATTTCCCCTTTCTCCCTATCCTTTCTTGTTTCTATCTAACTTAGTTCCATTATGTACCCATTACTGTAATGCAGTCATATCCTCAAAACAAGTTATATCTTCCCACCTGCACTTTATTGTTCATCGTTCAAGGATAATAAGCAATTCTCTAACTGCTAATTACGCGAAAACTATCTATGTAGCGAAATGAACCAAAACCCCGAGGGAATTTACGGGTGTATTGAAAAGTCAGGTGAATTGAGCTAACGAGCTCTTCCGGCCGCACAAGCATTATCAAGCAACTACCTCTGGTACATACGCCTAAAGGTGGAACACACAGCGTTTAGCCGTAGGATAATCCCACAATGATACAATATTAATATTAAAAATGCTAGTTATCATTGCTCCTCTTCAGCCCTAGTACATCAGCGAAACATAATGCAACCTACCACTTTCCTATAATCACGCATTATATCTTCTCCCCCGACATGATATCTATCCTATCACGACTTGGAAGCTTAAGAGTAGTTTCATTTAAGCATTCCTACATTTAGCACCGACAACTAGCATCCCGTATAAAGCCAAACCGTCGGAACCTTATTGTAAACACAAAACTGGCAGCACGGATCCTTACTGTAGCTAGTTTTCGATGATTATCTTAGTTAGTCGAACCTGGCCTCCAGCGGGCAGGTAATGGACCACGGTGACCAAGAAAGTTCCAGGCTAATTATGGCTTGGCTTCCAGTATCAGTTTGACAGTGAGGTCTAAGTAAGGTCATAATCGCGTTGTTTCGAATTGCACACATGGCCGACAACCTTGGTTCAGGCTAAGCCCTCATAGGATACTTCTCTTATACAAAGAAACTAATTTCTATTTACCGTCCCCAATACCACACGCACTGCCAACGTCTAAACGCCCACGTTCTGTATTTGCCGCTCCCGCCTTGCCTTGAAACTATGGTGCTGTATTTATCAATCGAATACTGTGGGGGCGTAAGAGCACGAGATATTACCCTATCAGCCTTTACAACACAACCAAGGAAGTTATAACCCCAAAGAGCTATTAACTACAATAACCGCTTAATACAGCAGATAAGGTTCTTACAGAAACCTTATTTATCCGAACCGTGGATTACTAGTGGGGAATTCCAGTTTACAAGGGGGCCGGCTACAGGAGTCTGTTTCATTTGTAGTATCTACCCTGCAAGGGAATGCTGCCCTCGTGAGGCACGTGTCCTAAAGGGGGTCCACACCAAGAACAGCTATTTCGGATAGTGGATGCACAGAAAAAGTTATACCGTAGGGAGCAACCCGTTCATACGTTAGACTTTTGTAACACAGGCGACAAGGCCAACCTAATTGTGGACGCAGACTTGGTTTAGGAAGGAAATGGAGTGTGCAAAGATTAGGTACCGATTGTACCCCTAGTAAGAAACAACCGTGAAAGGCAAACAAACATCAAAAACACCAAAGCGGTGCGTAAGAGCGTTCAAACCTACTTATATATCATTCCAGACTCGAAGCAGTGGTCCCCAAAACGACCGCAAGTTAATGTT-AAACTTTTAACAGAGACTTGTGGTGGAGGAGCACCACGGTACCGTCCGGGCATAGAGAGCGTGAATTAGACACAGGTGATTGCTAAGGCGAGTCCAAAAATTCCCCTTCCCTGTGGGGGGGGAGTAGTCCCGGACGCGGCTGGTAATTTCCGGGTTATGGAATAAAACAAACCTAACTCACCTGTTGCAAGGCCCCTCCGCGGGAAACCAGCACAAATTGCGGGGGCGCTCCTTTTTGCCGGTATACCGTGAATCGGATTTAAAGCTGTAGAGTGAATAGCTGTAGTGCCATAAGTAGGACGTTATGAAAAGACAGGAGTATCGAACGGAAATGGGACTGTGTATCTAGGGCAGAGTGATTCGAGCCGATTGGGCTCTGCTAGGGTGAAGGTGCTTCCTAGTATCAATGAACTGGATAGGACATTCCCTCGCGGACCCTTGTCGGTACTAAGTTAGTCATTGGGGAAATAATGGTTTACACTTAGAATAAGGTCCGTCCCTCATGGTATTCGCTCAAAGTATCTCATTTTTCTCTGCTACCTGGATAATTGACTATTACTATAGGTTTTCTTGTAGATCTTACCAGAGCGATTCAATTACGTGTCCTTTCTCATTTCGTCATAGGATGAGTACTAGAAAGATGTGTTATCTGTTTCGTTTTCGAGTTTCATCACAGAAAGACTACCTTTTTCTTCGGTCAATGTCTACTGTTATTATAGATAATTAAGTCTCAC-TTCGGTTCCAAAATGCTATTTGCGCGTTGCCTGTTTGCATGACGCTTAAAATAATTTCCACTTTTTTTTTCTTTGGTGAGTTCTTTGCCATCTCGTAATGTGTTCCCTTTTTCCCGTACGCGCGGCTACCTCGATCACGCCTATCTTCTATCGTCCTTGCTATTCCTTATACCCTCAAACCTTTGCTTTCCTTTTTCTCTTCCGTCTTTCAGATACCTTACCGGGACTTAAATTGTTGACATATTTTCGTGTTCATTCTACGAAACTGATGTTGCTTCTGTTGTTTGCAATTCCATATACGCATCCCCTTTCTCCGTATTGGTCCTAGGTTAGACCTTGCTGTTTTTCTGGTCGTTTCACCTATTTAACAATTCATAATTCTGCTTCTTCGTTAGTCTTCGTCTAACGCATATGTTTCGTATCTTCAATTGTCGTCGGACAACACACTGACTCCTGCTTCTTCTTTTTTTTGACTCCAGTTCCCATCCCATAGTAGACCAAACAAACCTCATCACTATGTAACCCCTTAATTATAAACTTCTTTTGCTTTATTCCTTGCATCACACTACAATATTGCTTCCTTTTTTCTCCTGTTATTAATGACATCTACTGAAGAGGAAACATCATATACATTCCAATCTGATGTTATAAGTTCCTGTCCGCTTCCAATTACGCTCCTGTACACTCGGTGACCTTTCGCGTAAGAGCATGGCAAGTTCTTTACTCTAATTAGCTCAACACTATTACGCGCTCGCCCCTTTCCGTCTGTAAACCTTTCTGTCTTTTCTAAGGGATTGAGCTAGAACTCTAAGTGAGTTTTTCCATTTTTGTTGCTAACGTCCCTATGAGGCCCGTCCTACTATCTTACCTTTCCGTCTCGCAAGTTAGAGAACTACTCTCTCTGTATCCTACTAAAACCTCTCAGTAGCCTTTCCGTAGTATTTGCTTTTCGTTGATAAATCCAAATGTACCCGAGATTATTGTTTATCTAGGGCTATCTCAACGTTGGCTAACAAATCACGAACTTCCATTTTTTTGTCTATTCTATCTAAAATGCCTAATTTATCTCAATTTTGGTCTCTAGCTAGATTTGACGGAAGCCCCTGTCGGGTCAAGGCCCTCGCGCAGGTTAAGCGCTAAAACAAAATTAAAAAGGCGAGAGTAAACGAACAGAGTCTTCACTCAGGAAACGAAAAGAGCCTTTATGTTGTGACATGTTAACACGTTCGCTCCCGGGACAAACGGAGACACAAGGGGCCTTGGCTTGGAAGGACGCCAGGTTCGTCCGGTTGCTTGATGGACATACAGGGTTCAAGTCGTTAGCCGCGTCAGGCACTCCAGGAGGTACAAGCGATTCTAAATACACGCTCACCAATCTTCGAGCGGATCGCCAACGCAGCCTGAACTAATGGTTTAGTTTGTTAGACGCATGAGGTTCCAGATCCACTGGCCTAAGGCTGTGGTGATGCCAAACGGCAGGACTCGTAAACGCTTAGCCGAGTTGGCTACGGGATGTATTGGAGTCGCCGAAGTCTCCATCCCCAATCTAACCCTGTGGGGTTTCTGGGGTCTCTGTATTTGTTCCTTGACACTTATTACCTTATCCCCATCCGGAAGCTTGTGTTTATCCGTTTCTAACCACCTCTCCTCATGGATAAGGTTGATACAGCCTTTTGTATATGGGTAAGCTTTAACGATGTTTTTTTTCCCTTGATTCGGATCTGGCCTTCATTCCCCATGCATTAGTGGGTCTAACCTCGTTCTATTTCTTTCGCCTTATTTTAACGCCACCGTACACAATCTACAACAAACTGTCTTTCTTCCTCCTCCATTGACAATCCCACTTCCCATACAGATTTCACTTGCTCAATGGTTCTTTCTTTTTTTCTTACCAAGCCCTGCTCATTTGCTTCACTTTCGTGGACTAACTTTTGATCCTTATGTTTTTTCCTGTTAAATCTTCTGATTCTTTCTCTTCTTAGATTGATAAGAGCATTGCCGTTACTCAGTATTTAACTGCCACCACTTTTCCCTCTCTCTTTGCCTCTCCCTGATATGTTTTTCTCGTTTACTTGCGGCCACAACTTGCTGCTCACTCAATCTCTTTTGCTTTCGATCTAATATCAACCGTTTCTGCTCTTGATCCTCACAGCCTATCAGACATTCGTATAACGGCTCTTTTCAACATTTTACTCCTTTTGCCCCTCTTCACCTTCTGTTGTGCCACGTGAAATTATTGAGTTCTCTCTCTGATCTCTCTTTCCCTCCATTTCTTTCCTTCTTGTGTCCTACACAATCCAAGGTACTGCCGTCACTGTTTTCTTTTTTATATCTTTCCCGCCATAACATTTTGCCTTTTTTCTGTTAAGCAGGTAGCA
HYMBOE     AACTAATACTGAACTTACACATGCAAGTATCCGCACCCCTGTGAAAATGCCCAGGAGCTGGTATCAGGCACGCCCACGACACCTTGCTGCCACACCCCCACGGGTCAGCAGTGATAAACATTGAAAAAGCTTGACTCAGTTACAGCAACAGAGTCGGTTAATCTCGTGCCAGCCACCGCGGTTATACGAAGACTCAAATTGATGCGGCGTAAAGCGTGATTAAGCCAAGCTGTCGCACGCTACAAACTGGGATTAGATACCTGCCTAGCCTTAAACGCCAGGGTACTACGAGCGCTTAAAACCCAAAGGACTTGGCGGTGCCCCACCACCTAGAGGAGCCTGTTCTATAATCGATAACCCCCGCTCCACTTCTTGCCCCGCCTATATACCACCGTCGCCAGCCCACCCCCGTAAAAACGTCAGGTCAAGGTGTAGCACATGAAAGAAATGGGCTACATTTTCTAAACGAAAGACGAAGGAGGATTTAGCAGTAAAAGAAACAAGAGTGTTCTTTTTAAAAAGGCCCTGGGGCGCGCACACACCGCCCGTCACCAGAAGAGGCAAGTCGTAACATGGTAAGTACACCGGAAGGTTTACTAAAACATTCAGGCGATAGAAATAATAGTACCGCAAGGGAACTATGAAAAAGCACATAAAAGCAGAGACGACCCTCGTACCTTTTGCATCATGGTCTAGCAAGTCACTCAAGCAAAATGTTTTAGTTTGACACCCCGAAAACGAGCTACTCCGAGGCAGCGAGCCAACCCTTCTCTGTGGCAAAAGAGTGGGAAGACCCCCGAGTAGCGGTGACAGACCTAACGAGTCTAGTGATAGCTGGTTGCTCAGGAATATTAGTTCTGCTCTAAGAAGTTATTCAATAAGGGTACAGCCTTATTGAATAGGACACAACCTACTCAAGTAGGCTTAAAAGCAGCCACCTAAGAAAGCGTCAAAGCTAATCCCAGCATATAAAACCCTACTACTGAGCTGCTCCATTATGGAGCTATTAATGCTAGAACTAGTAACAAATGCAAACCTAAGTCAAAAACCCTATTACACCGTTAACCTAACACAAGAGCATTAAAGAAAGATATAAAGACGCATAAGGAACTCGGCAAACCCCGCCTGTTTACCAAAAACATCGCCTCTTGATAAGAGGTCCAGCCTGCCCAGTGAGTTCAACGGCCGCGGTATTCTGACCGTGCAAAGGTAGCGTAATCACTTGTCTTTTAAATAAAGACTGGTATGAATGGCACCACGAGGGTTCCACTGTCTCATGCGTCCTATCAGTGAAACTAACCTCCCCGTGCAGAGGCGGGGATATCAACATAAGACGAGAAGACCCTATGGAGCTTAAAACCTTGGTTTTCGGTTGGGGCGACCACGGAGAAATCCTCCACGACCACTCAAAGAGCTGATCAACGAACCAAGTTACCCTAGGGATAACAGCGCTATCCACTTCAAAAGTTCATATTGACAATGGGTTTACGACCTCGATGTTGGATCAGGGCATCCCGGTGGTGCAGCCGCTACCAAAGGTTCGTTTGTTCAACGATTAAAGCCCTACGTGATCTGAGTTCAGACCGGAGAAATCCAGGTCAGTTTCTATCTATGGAACTCCCACCAGTACGAAAGGACCGAGGGAGTGCGGTCAATAAACAATCACACCGCATGTGTAGGGTACTCTTGGTGTGGGGGTGTTGGGGTGGATTTTGTTTATTGGATGGTGTTGGTAGGCTCGGTGATTGTATGTGTGTGGGGTCGTTGTGGGACGGTGGGATTTTTGGGATTATGTGTTTATTGGTGTACGCGGTCGTTTTGTTCTCCACCCAACCTGTTTCCCCGGGTTTGTGCCTTCTTTTTTATGGTTTTTCACCCTCCACACACGGGGCTTGATTTATTTTGGGTCTTGGGGTTGAAGTGCGATATTGGGTTTTCGGTTTTCTTTTTATGGGAGGTGCTATTTATAAGGCAAGGAGCGCAGCGTCGCCACGATGAAGGC-ATTAGGGCCTCAGATGCGAGGCCGGGCAAACAGGAAGTGTTTTAGACAACGCTGCCTCTTCGGTAATTGGGAATAAGCCCTGCGCCGGCAGTGAAACTGAGGGAAAGGGATGCAGAGCGAGCGTAGCCACTTTGAATAGAGTAAGGTAGAGAATTATCTCAACTTGCGTAAGAAAAGGTCTAAAGATTGTA---------CCCGAAGGAAAGCGAGGGAACCCTCCGAGGCCGACCTCATAGTCACATCTCCCGCGAGCGTAAGCCTCATGGAGCCGGAGGTCGGCTGGAACTGACGAATCGAGAAAAACAGGAAAAAGAATAGAGTACACAGCGTTGCGACCTGAGGTGCATCGGGCGCAAAGGAGGTAATAAAGCTGTGGCGGGAAAAACCCGTTGAGGTAATGTATTTAACTTTTCGGGGGTGGTCATTTTCATGGTGTGGGAACTTTATGTACTAGGACAGAAAGAGGGACCTAGGAGAGGAGCATCAGATCGGTTGAGAGGAGCGGGGGAAGAGAATAGCACACCGAGAGCCAGCGATCGTACCCAAAGTTCACGAATAAGGGAATAACGGGCGAAGGAACGGAAGGGGAGCGAAATTGCGATCTCGATGAGGCAAGCCGGGTAAAGTGGTAAGGGAGAGGTGTGTAGGAAGTACGGACAGCCGGAAGGGATGGGGATCGCCAAGCGAGGAAGGACGTACGACCGTAGTCTAGAGAAGGAATCGAGAAAAACAGGATAAAACGTAGAGTATACAGCGTTGCGATTTCAGGTGCGTGGGGCGCTAAGGAGGTAATAAAGATGTGACCGGGAAAACCAGTTGAGGTAATGTGTCTAACGGTTCGGGCGTGGTCATTTTCGTGGCGTGGGACCCTTATACAATCAGACAGAAAGAGGGCCAGAGAGGAGAATCTCGGACTAAGGAGGGGTCAGAAAACAGTACACCGAGTGCTGGAGATTGTTCCCAAAGTTCACGAAAAAGGGAACAACGGGCGAAATATCGATCGGTGGTGTAATTGCTTTCTCGATGGGATAGGAAGGGAAAAATGGTAAGGGTGAGGGGTGTAGGACGTATGGACAGTTGGAAGGGATGGTCATGGTACCCTAACGCGGAGGTCACGTGCAGCTAGTGGC-GTCGGGGTCCTCACTAATTAATTAAAAGTGAGAAGAACATACCGTTTGGATCTACCTTTTTAAAAAATACCATCTGTGGACACCGGGATGTGAGTGGGTCCCAAACCTATCGACTCTTAATCTCAGATAAATAACAGACTGATAAGGGGTAAGAGACAGGCCACATGCTCTAGAAATGGGTTGTACCGTGCCGGATTACTACTGCCAACTTCGAACTAGGCCTAGTCCACATGTTAGTCGTAACTAAACTACTCAGTGAACCTTCCTAATAAATTAGTATAAAAAATGGCTCTTTAACGAGTGATGAAAGGGCCTCAACTGTCTCTTTTGTCAAAACTATTAACACACATGGACTGTTTCAACAAACTCCTTGCTTCAGACTACCATTTATGGTTGGTATATGGCGAAAATTGATAGTACCGCTATGCTGACCGTACCAATTTACTCGGACAATAGAACGGCACAAACTAATGAGTAGTCCACTTACTCCTACTAGATGACCATAGTTATATGATAAACACCAAAAAGGACCTAAATGAATATACTTGTAGATCGATTGAACTACTGATTAGAAGAACTGATTATATATACTGGCCGCCAAGCATTGAAGTACAGTCATTCCATAAGAAGATCAATAACTCATCATTAGAGCT----------------------------------CCAAAATTTAACAGACCACCTGTGAACTCATCTTCTGCCCCATTTCTTATGGAATACGATGCGCTTGGCCTATTTTTCTGTATTCAGATGATAATGTTTTCCCGGTTCACGTATTTCTTCCGTTATGAGTTCTTTTCTGTTTCGTCAGGTTTAAATAAGAGCGAAGGTTTACAGAGCCCACATATAGATTACACAATTAGCTTTATAAAAAAAAACGGATCATTAATAAAACAAATAATTATCAAATTGAAAAGGCTAGTACCGTTCGCGATTAGACCAACGACTGTAATACATTAAACTGATTTAACCAAGTAAGGCTCTCTTGGGGATCACTTTATGCAAGCCACGCAAATCAGCTTTACGACAAATGTGTTAAATTAAAAATTTATGATGTACAACACATACAATCCTCGTGCCCCCCTCTATTCCAAGATTTAACAGACCCCCTGTGAACTCATCTTCTGCCCCATTTCTTATGGAGTTCGATGCCCTTGGCCTATTTTTCTGTATTCAGATGATAATGTTTTCCCGGTTCATGTATTTCTTCCGTTATGAGTTCTTTTCTGTTTCGTCAAGTTTAAATAAAAGCAAAGCTTTACACAACAGTATAGATTACATTAGATTATAGAATAACGGATTGTTAATAAAACAAATAATTATCAAACTCAAAAGGCTAGTACCGTTCGCGATTAAACCAACAGGCGTAATGTAACAATTCATATACGCAAGTAAGGCTTTCTTGAGGATCACTATAAACAAGCCACGCAAATCAGCTTTACGATAAATCTGTTAAATTAA-------ACCCTGGGCCTGTACCTTTGGGGAGTTTAGTTTAGGCGATAGACTAAGTATGTAACGCTTGAGCGAAACGTAACTGGAGGTGGGTCCGCCTAACGTGTGAGAGGGGCTGTGCATCAGACGATAAGTATCCAAGGCATCGTAATATTTGAATACTCTAGCCACAGTAAAGACATGTTGTTCCTTATCAAGATATCGCGACGTATGAACCAGATAAGGAGACATCCTCGCAAGGAGCCCGTCATGTACCCAAGTGAAGGGAAGGCTGAACTGGGTCGGAAGAATATGGGCGTGTAGAGGGACGGTATCGCGGTTAGCTAGGGAGTTGGAGGGAGACGAGCAGCGAGGCTTTAAATAAGCAAAGCCAATGGAACATGCTTACCTCACGGGTGCGATAGATACCAGGAGGAAATGCACGAGGACCATATGTCGAGTGGACACGGGGCGGTGTGTATATTGGACTGGTCACGTCTAAAACTGATCCTGATATACCCGTGAGCCGAGAGGTGACTAGACCTAGGCCTGAGAGGGTTAATCCGAGGTTAACAGAAGGAAATCGACGACCAAAAACACAAAAAGATGAACAAAGAGGGGTGCGCTGAAAGGCAGCAGTTCAAACGTCTTTCGAGTCGCCTCTATCTCTTGGCCTAATATATGGAAAATTCAACGCGCGAAGCGGTA----------------------------------TTGCATAATGAGCACTGTCCTTTGGCTATTGTGGTATCCACCGTCGATCATTGAACCAACAACTATACCACGTGACTAGCTGTAGAATATACGTTATGCAGTT---------AATCCACCGAGCCCCGGTAACAGAGCGCTCTGATGGAAACCATTTGATCTAGTTGATCAATACATGTAGCCTTCTAACGACATTGTTAACATGCTACA------------AGTACCGATATCGTATGTCAGCCATGGGGGTCGACGAACGTTAGCTATGACGGCAAACAAGTCAGGGGGTGGAGCGTAAGCTAGTGTCGGGCAGGGAGGGGTCAAAAGATAACCTCTGACCAGAATGGTAACGAACA----------ACCCAATAAGTTTCCCCACCGATATCGGTRGGAACTCACGGAACAAGATCACTAATTGTTGAAAAACTTTGAGTGGGACGGATGCTAAGGTAAGAAGGGATGGATTGCAACAAAGATAAGAGTGCTGTCAGTCTGTTAATCCCGCCGGGTTCGTTGAAGAGTATGGCTAGAATATCAATAAAGGCCCGACGGTTAGAGGACTTTAGAGACAACGGTGAGGGTATGACAATATAGATTGGGAAGGCGAGACG------------------CGAAGAATCAACCTATTCCGATAACAAAAACCAGAAAAGCACTAATGGGACTGGAGGCTATACAGTAAACCAGACATGGATCTATAACATACTAAAAATCATCTAAAGAAGTAATGGGGCCAAAGAGGTTCCAGGAC----------ATGCCTTAGACGATCCTGACCTGGTATGCAGAACAATTAGGACCAAATCAATATTCTCCCTAAATTTGGCAAATTGATCACGAGACTATTAGGGAGCTTTTGGGCATCTAAGCCAAGAGTTAGACTTATTATATGGCCCAATAATAAGCCTATCTCGAACTATTGGACTCGATGCCATAATATATTTGGCCTCGCTTAGAACTCGCTTCACACAATTTTGGAACAAAAGTTGAGTTTAAACTATAATACCA------AAGGCTTTAGCTTAATTAAAGTGTTTGAGTTGCATTCAATTGATGTTGGATAGAGTCCTGCAAGCCTTAGAGTTGTTAGTCCAAACAAGACAGCTGATTTCGACTCAGCAAATTGTGGTTTAACTCCACAACTACTCTTAGATTGAAGCTCGCTGGATAGGGCGTTTAGCTGTTAACTAAAATTTTACGGGATCGAGGCCCGTCTTTCTAGGAGACGTTAGTTAAAAATAACACCACCTTGTCAAGGTGAAGTCATCGGTTAAACCCCAGTACGCCTCAAGCCCTGCAGTGTA-CATACCAGATTGCAAATCTGAAGGAGCAAGTGAGTTGCCGGGGCTTTAGAGAGTGGTATAGTGGGAGTGCGGAGGGTTTTGATCTCTCAGGTGCAGGTTCAATTCCTGTCTTTCTAAGTTCTTATAGTTGAATTACAACAGTGGTTTTTCAGACCACAGGTTCTGGTTAGAGTCCTGATGGGAATTACTTTCTTAGTATAGTATACGTGACTTCCAATCACTAGGCCTCAGTTAAACCCTGAGAGAGAGTAGTAGATATAGTTTATGTAAAACACTAGATTGTGATTCTAGAGAGAAAGGTTAAAACCCTCTTATCCACCGGAAACGTGTCCGTAGGAATCACTTTGATAGAGTGAACCATAGGGGTTCAAACCCCCTCATTTCCTGCTTTTAAAGGAAAATAGCTGATCCGTTGGTCTTAGGAACCAAAAACTCTTGGTGCAACTCCAAGTAAAAGCTGCTAGTGTGGCAGAACCTGGCTAATGCAAAAGATCTAAGTCCTTTAAACTAGGGGTTCAAATCCCCTCACTAGCTCATTAAGAAGCTAAAAGCGGCAGCCTTTTAAGCTGCAGATTGGTGACCTAACCACCCTTAGTGAAGTAAAGTCAGCTAAAAAGCTTTTGGGCCCATACCCCAAAATGTTGGTTAAACTCCTTCCTCTACTAGCTTATGTAGCTTAAAAAGCACAGCACTGAAGATGCTGAGATGAGCCCTAAAAAGCCCCAAAAGCACAGGACATAGTTAAATTAGAACGTCGGCTTTGGGGGTCGGTGGTGGGAGTTTAATCTCCTTGTCTTGAGAGCTAGCCACAAAGAACTGCTAATTACTCTGCGGCTCAATTCCGCAGCTAACTCGAAGAAAATGGCAGAATGGTCATGTGGTTGACTTGAAATCAACCTAAGGGGGTTCGATTCCCTCTTTTCTCGGTCCTGATAGCTTAAAAAGCATCGGTCTTGTAAGCCGAAGATTGGGAAACCATTTCTCATGACTAGAAACTTAAGTTAAAAAGGCCTTCAAAGCCTTAAGCAGGGGTTAAAATCCCCTAGTTTCTGGGTAAAATGGCCGAGTAGGCGGCGGGTTGTAGCCCCGATCATGAAGGTTAAAGTCCTTTTTTCACCACAAAATGTAGCTTAATAAAGCCCTTCGCTTACACCGAAAAGATACCTATT-AACCCGGGTCATTTTGAAACATTGCTAACACCGACTAAAGTAGCTCCTCATTCCTAAACTAATCTTTATATAACATTCAAGAGCATGAACGTTACCCATCACCGCTCTATACAACCTAAAGCGGCTTCGAGGAGCCACCAAGCGCCCCGGACACCACGCAAAGAAACTACCTGTGGCTAGACAGGCCCACCAGAGGTGCTCAACGGTGTATAGCTCCACTGAGGGAACGTGTGCCCACTTCGAGAGCAACATCCCAAAAAATTAGCCACTAATACTATGTCCGCTCAACAAAGCTCGACTAGGATAGTTTGGCATCGGATGTCACACCGAGGTTTTATATCCAGCGCTTGTTCTAGATAAGGACCTCGAGAGTGGTGCCTGCATTTGGAGAAACCTGGCTAGAGCGCTATGGTTGGAGACACTTGTCTCCCTTAGGGAACCCCTCCGAGTAACAGTATGCGAAATCCTTTTAGCCGTTGACAACAACGATTCACCGGCGATACGACTGACCCAACGTTTCTGTGACCTACAACGGGCGCGTTAGACGCACACCAGACCACATCCCACACTTGTGGGATACATAGGCCGGGCTACAGCGGTTATTAATTAGACGAGGTGAACTAACACTAACACCGGGTCACAGCAGTGTACCCAGCAAGGCAGCCCCAGGGGATTAAGCGCCTAGTCACTCAGCATGTACGATATTCACACTTCAGAACGATTACGATATAGTTACGTGTGTATATGCAGGCCGGGCAATTGGACGCACCTAAATAGGTACTATAAACGTATTGCCGCCAGGATTATACGGAACGCTGCAGGGTGCGTGTAGGTGGGCTGCTTCGGTGAAAAAAACTGGCTCGTCAAAACAAAGTACTAATCTGCGTTCCTCTGCCACCGTAATCCTACGCACTTGTGCATAAGGCCACAATGAGAACTAACGGCATTTCCAACGTGACTCTGTGTGCCGTGCCCTTACTTCAGATTCCTGCGAGCCCCACTGTCCCTCCCAATTATGAAACTAAGTATGTGCGGCGTGGTTTGTTAATTGCCTTGTCTTTTCTTTCGTTTCCCCAGGTAAGTCCTACGTTAATCAATTCCTACCGAAGCTTTCCTTTTTTCTATTGTTCACTCCCCATCTATGTCTCTGTCCTTTGTGAACCTCTGATTCAGCCCCTTCTTTTTACTGTTTGCTCTGTGTCCATCCGATTTATTCCCCTTTTCTTCTTCTTCCCTTTTTCTTATCTCTTACATTTTTTGTATAAATTCATACACGTTTTTTCGTTTTCTTCAATTGAACTAACACACGAGCGTACTCTCTTTTGTCTGCTCCTCGAAGTTCGTGTATACTCTTCTTCAAAACGCTACCCAATTCACCCCCTTTTCGTAACGCCGAGCTTATCTCTCTATGTCCTATGTCATTAGTATCCGTTTCCGAATCCTCTTATCCCCTACATTTCTGTTCCTTGGGGGTAACATGATTCTCCTCATGGTTCTCCTTCATTCTATCTATTTCCCTTTCTACTCCCCTACTCCCGCACCTTCCTGCTCTTCTGGTCCTCGTTCAGTTTAATTAAACCTTCCTTCTCCTTGTTTATGTCACTCTCCCCGCCACATCGATCCTTTCTCCTTATTTCCTTTTCGCGTCCCAGTGCCCGCAGTTTCCTGTCTTTCAATTCCAATCCCTTTTCGGTTCTTTTCGAAATCCACTCGAGCTTCTTTTTACCTTTCTCCCATTTTATTTATCTTCCTTTTCGGGAACAGTACGTATTTACTCGCTCTTTCTTCTACCGGCTCTATGGTCGTTCTTTATCTAGCATGTCACATACCTCGCTTTCCTTTATGGAGTTGTCCTTCCCTTATGACTTTTCTGGTTTCGCTGTGACATACTTCACCTGATGTTTCCCTTACCGGTCGCCTTTTCAGTTCCCTTGTCACCAAGCAGGCTTTCGGTAGTTCTCCCGGTTCATCATCTCCCCATTGATCTTCCTTAGCAGCTCTCGTGCTTCCGACTATTTCCAGGTCCAATCCTACCACGAACTTCTATTCTTCTTTACATTTCTCATGTGCCTTTGTTGTCTAGCATTCCTTGTAGTTTCTATGTGTGCTGTATCCCCTTCTTTTCTCCGACGCGTCTTTCCCGCAGCAATAATATTAGATCCTTCCCTTTGTTTTTCCTAACTACCTTTGTTCTCTTTAAGTAGAGTATACTATATGTATATACCTTCCTCTTTCGCTTATCCGATAAACTTCGTTAATTTTTTCTTTTTCCAATTATTTGGAGTGTTCTTTTGGGAGGCACACCCTACTTAAGTGATGTTTGTCGTCTATACGATAATCTTCTTGTTTCCCGACCATGTACGTCCCTAGCCCTCCTTACGCTTTCGTTTTTGTACTTAAAACCTCTGTGTGCTCCTTCCCGCTCAAATAATTCTCCCGATGTTTTCTGTATCATCTTATGCACTTACTTTTGCGCTTAGTAAAAATGATGGTAACTCTCCCGTCTGGTCTCGCCTTCGTTCAACTTACTACGACACGCTCTCTTCCCTCCTAGTGTTTTCCTAACGCTCCTAAAAACTAGTCGGGTTCGTTTCCATTCTCCCTTCTCTTCAACCTTTCTTGTTCCTATCAACATCAGTTCACATACCAATCCATCATCGAAAGGCAGTCAAATCTTACTCATAAGTTACATCTTTTCACCCACACTTAACAATTCACCAAACCAGAACCATAACACACTATCTAACATCAACCTACGTGAAAAATATCTTTGTAGTGAAACGAACTAGCCCCCCGAGGTAATTCACGAGTTAACTTAAAAGTAAGGTTGCAAATGCTAAAGCGCTCTTCCGGCCGCACAAGCATTATCACGCAGAATCAGCTCAAAACCTTGCCTACGGGTGGAACACCCAACGTTTAGCCGTAATAATACCCCAGCACAATCACATTATCACAACTTAAAAACTAGTCATCACAAATACACCTCGGCCCCTGTACATCAACGCAACAACACGACAGCTGCCATTTTCCCTTTATCAATCACTATTACTTCTACCCCCACACAACACACACACATTTTCGATCTCAATACATAAGGCATTTTTAAAACTAGCCTACCCGCATTCCCTAACGACACCTTGCCACCCATATACAACCGTCAAGTTGTGTATTTAATGAACACACTAAACTGACGGCTAGGATTCTTATGGTCCCCGGCTGCCATAGATTCATTTTGTTTGTAGAACCTGACCTCCAGCGGGCAGGTAGCGGACCACGGTGAACATAACACGAAGCATCTCACTCTGAAAAATGTCCCAGCATAAGTTTGACAGCGATGACACACTACAGGAGCAGGCGTGTTGCTTCGAAATGCACACACCCACGACTCCCCGGATTCATACGAAGTCCTCACAGGAAAAATATATTATAAGCAGCGACCAGATTCTATCAACCGGACGCCATATCTCACGCACAACCTCCAGCTATACGCAAACACTATTTGTCCGAAGCGTCCACCCTGCCTCGGAACTTTGGCTATCCACCCTTCTACCACATATTGTGGGAGCGCAAGAACACGAGAATACACCCTACCAATATTACTAAAATCTCAAATGAATTTAATACTTATAGCGGGTCTAAAATTGAAAATATGATTTTTACAGCTGATTACGTGATTACAGCTAACTTATCTATCGGAAACGATAATTCATAGTGGGGAATTCCAGTTTGCGGGAAGGCCGGATACGGGAGCAAAATTGTAATATTGACCAACCCACGTACGGAGATGCTGCCCTCCGGAGGCACGTGCCCTAAAGGGGATCCACGCCAACCACAGTAATCTCGGAAATTAGGTGCACAGAAAAGGTTATACCGCAAGAAGCACCCCGTTCATACGTTAGACTCTTGTAACATAGGCGACAAGGCCATCCCAATTCAAGATGTAGACTCGGTTTAGGAAGGCAAACAAATGCAGACAGATTAGGTATCAGTTGTACTCCCATCAAGAAACAACCGTGAAAGGCTAATAAACGTACAAAACTAGACGGAAGATAGCAAGAGATTTCCAACCCTCAAACATGCCATACCAGCATTGAGGCCGCGACCCCAAAAGTAACCGTAAATCAATCAAGGAACTCTTAACAGAGACTCGTGGTGGAGGAGCACCACGGTACCGGCTGGGCATAGAGAGCGTGAATTAGACAAAGGTGATCGCTAAGGCGAGTCCAAAAATTCCCCTTCCCTGTTGGGGGGGAGTAGTCCCGGACGCGGGTGGCAATTCCTGGGTTACGGAATAAAAAAAACCGATCTCACTTGTTGCAAGGTCCCTCCGCGGGAAACTAGCACAAATTGCTGGGGCGCTCCTTTTTGCCGGTACACCGTGAATCAGATTTGAAGCTGTAGAGTGAATAGTCGTAGTGCCATAGGTAGGACGTTATGAAAAGACAGGAGTATCGAACGGGAATGGGACTGCGTATCTAGGGTAGAGCGATTCGAACCGATTGGGCTCTGTTAGGGTGAAGGTGCTTCTTAGTACCGATAAACTGGATGGGACATTCCCTCGCGGACCCTTGTCGGTATTAAATTGGTCATCGGGAAAATAATGGTTGACGGTCAGCATAAAGTCCGTCCCTCATGGCGTGC-------GTATCTCATTTTTCTCTGCTACCTGGATAATTGACTATTACTATAGGTTTTCTTGTAGATCTTACCAGAGCGATTCAATTACGTGTCCTTTCTCATTTCGTGAAAGAATGAGTACTAAGATGCTGTGTTATCTGTTTCGTTTTTGAGTTTCATCACAGAAAGACTACCTTTTTCTTCGGTCAATGTCCACTTTTATTACAGTGAACTAACTCTCACTCTCGGTTCCAAAATGCTATTTGCGCGTTGCCTGTTTGCATGACGCTTGAAATAATTTCCACTTTTTTTTTCTTTGGTGAGTTCTTTGCCATCTCGTAATGTGTTCCCTTTTTCCCGTACGCGCGGCTACCTCGATCACGCCTATCTTCTATCGTCCTTGCTATTCCCTATACCCTCAAACCTTTGCTTTCCTTTTTCTCTTCCGTCTTTCAGATACCTTACCGGGACTTAAATTGTTGACATATTTTCGTGTTCATTCAACGAAACTGATGTTGCTTCTGTTGTTTGCAATTCTATATACGCATCCCCTTTCTCCGTATTGGTCCTAGGCTAGACCTTGCTGTTTTTCTGGTCGTTTCACCTATTTAACAATTCATAATTCTGCTTCTTGGTTAGTCTTCGACTAACGCATATCTTTCGTATCTTCAATTGTCGTCGGACAACACACTGACCCCTGCTTCTTCTTTTTTTTGACTCCAGATCTCATCCCATAGTAGGCCCAACTAACCTTATCACCATGTAACCCCTTAATTATAAACTTCTTTTGCTTTATTCTTTCCATCACACTACAATATTGCTTCCTTTTTTCTCCTGTTATTAATAACATCTACTGAAGAGGAAACAAAATCTACATTCCAATCCGATGTTATAAGTCTCTACCCGTTTCCAATTACGCTCCTGTACACTCGGTAACCTTCCGCGTTAGAGCATGGCAAGTTCTTTACTCTAATAAGCTCAACACAATTACGCGCTCGCTCCTTTCCGTCTGTATACCTTTCTGTTCTTTCTTAGGGATTGAGCTAGAACCCTAAGTGAGTTTTTCCATTTTTGTTGCTAACGTCCCTATGAGGCCCGTCCTACTATCTTACCTTTCCGTCTCGCAAGTTTGAGAACTACTCTCTCTGTATCCTACTAAAACCTCTCAGTAGCCTTTCCGTAGTATTTGCTTTTTGTCGATAAATCCAAATGTACCCGAGATTATTGTTTATCTAGGGCTATCTCAACGTTGGCTAACAAATCACGAACCTCCATTTTTTTGTCTATTCTATCTAAAATGCCTAATTTATCTCAATTTTGGTCTCTACCTAGATTTGACGGAAGCCGCTGCCGGGTCAAGGCCCTCGCGCAGGTCAAACGCTAAAAAAAAATAAAATAGGCGAGAGTAAACGAATAGAGCCTCCACTCAGGGAGCCCAGAGAGCCTTTATGTAATGGCGTGTTAGCAAGCACGCTCCTGGGACAAGCAGTCACACGAGGGGCCTTGGCTTGGAAGGACGCCACATTAGACCGGTTGCTTGATGGACATACAGAGGGCCAGTGATTAGCCGCGTCAGGCACTCCAGGGGGCCCATGTGATTCTGTAACAACGCAAACTAAACTTCGGACGGATCGCCACCGCAGCCTGAACTAATGGTTTAGTTTGTTATACGCACGCGGTTCCAGAACCACTGGCCCAAGGCCGTGGAGATGCCAAACGACAGGACTTACAAACGCTTAGCCGAGTTGGCTAAGGGGTGTATTGGAGTCGCCGAAGTTTTCGTCACCACTCTATACCTGTGGGGTTTCTGGGGTCTCTGTATTTGTTCCATGACACTTATTAACTTATCCCCATCCTGATGCTTGTGTTCATTCGTTTCTAACCACCTCTCCTCATGGATAAGGTTGATACAGCCTTTTGTATATGGGTAAGCTTAAACGATGTTTTTTTTCCCTTGATTCGGATCTGGCCTTCATTCCTCATGACTTAGTGGGTCTAACCTCGTTCTATTTCTTTCGCGTTATTTTAACGCCACCGTACACAATCTACATCAAATTGTTTTTCTTCCTCTTCCATTGACAATCCCACTTCCCATACAGATTTCACTTGCTCAATGGTTCTTTCTCTTCTTCTTACCAAGGTTTGCTCATTTGCTTCACTTTCGTGGACTAACTTTTGACCCTTATTTTTTCTCCCGCTAAATTTACTTATTCTTTCTCTTCTTAGATTGATAAGAGCATTGCTGTTACTCAGTATTTAACTGCCCCCACTTTTCCCTCTTTCTCTGCCTCTCTCTCATATGTTTTTCTCGTCTACTTGCGGCCACAACTTGCTGCTCACTCAATCTGTTTTGTTTTCGGTCTAATACCAAATGTCTCGTCTCCTGATCCTCACAGCCTATCAGACATTCGTATAACGGCTCTTTTCAACATTTTACTCCTTTTGCTCCTCTTTACCTTCTTTTGTGCCACGTGAAATTATTGAATTCTCTCTCTGTCCCCTCTTGTCCCTCTTCTCTTTCCTTCCTGTGTCATCCACAATCCAAGGTACTGCCGTCTCTGTTTTCTTTTTTATATCTTTCTCGCGATCCCCTCTTGCCCTTTTTCTGTTTAGCAGGTAGCA
HYNOBII    AATTAAAATTATATTTACACATGCAAGTCTCAGCACCCCTGTGAAAATGCCCAGGAGCAGATATCAGGCACGCCCATAACATCTTGCCGCCACACCTCCACAGGTCAGCAGTGATAAACATTGAATAAGCTTGAATCAGTAATAATTTTAGGGTTGGTAAATTTCGTGCCAGCCACCGCGGTTATACGAAAACCCAAATCAATACGGCCTAAAGCGTGGTTAAACTCAACTGTTATACGTTACAAACTAGGATTAGATACCTGCTTAGCCTTAAACGCCTGAGTACTACGAGCGCTTAAAACTCAAAGGACTTGGCGGTGCTCTACCCCCTAGAGGAGCCTGTTCTATAATTGATAATCCCCGCTCCACTTATTGCCCCGCCTATATACCGCCGTCGTCAGCTCACCATCATAAAAACGTCAGGTCAAGGTGTAGCGAATTAAAGAAATGGGCTACATTTTCTATACGAAAAATAAAGGTGGATTTAGCAGTAAAAGAAAACATAGTGTTCTTTTTAAATAGGCCCTAGAGCGCGCACACACCGCCCGTCACCAGAAGAGGTAAGTCGTAACATGGTAAGTTTACCGGAAGGTGTAATAAAACATTTAGGAGATAGAAAAAATAGTACTGTAAAGGAAAAATGAAAAAACAATAAAAAGCAAAGACTAACCTTTTACCTTTTGCATCATGGTCTAGTTAGTTAACCTAACATAAAGCTTAAGTTAGATATCCCGAAAGCGAGCTACTCCGAAGCAGCGAGCTAACCCTTCTCTGTGGCAAAAGAGTGGGACGACTTCCGAGTAGTGGTGATAAACCTATCGAGCCTAGTAATAGCTGGTTACTTAAGAACTTAAATTCAACTTAAAAAAGCTAATTAATAGAGGTTCAGCTCTATTAATAAGGATACAACCTAAAACTGTGGGCTTAAAGGCAGCAATCATAAAAAGCGTTAAAGCTTATAACAATAATCTCAATTCAACTATTAAGTCTACCTATAATAGGTGCGCTCATACTAGAATTAGTAATAAGTGCAAGTGTAAATCAAAAATCCTATTATACCGTTAACCCAACACAGGAGCACACCAGAAAGATTAAAAATATAGGAAGGAACTCGGCAAATTTCGCCTGTTTACCAAAAACATCGCCTCTTGATAAGAGGTCCTGCCTGCCCAGTGAGTTTAACGGCCGCGGTATTATGACCGTGCAAAGGTAGCGTAATCACTTGTCTTTTAAATAAAGACCAGTATGAATGGCAAGACGAAAGTTCAACTGTCTCCCTAAATTAATCAATGAAATTGATCTTCCCGTGCAGAAGCGGGAATAAAATTATAAGACGAGAAGACCCTATGGAGCTTTAAATATAAATTTTAGGTTGGGGCGACCACGGAGAAAACCTCCGAGACAGTTCTAATTGTTGATCAACGAACTAAGTTACCCTAGGGATAACAGCGCAATCCTTTCCAAGAGTCCCTATCGACGATGGGTTTACGACCTCGATGTTGGATCAGGACACCCCAATGGTGCAGCCGCTATTAAAGGTTCGTTTGTTCAACGATTAAAGTCCTACGTGATCTGAGTTCAGACCGGAGTAATCCAGGTCAGTTTCTATCTATAAAATTTTTTCTAGTACGAAAGGACCGAAAAAATAGAGCCAATATAAAAACAAGCTCTATGTGTGGGGTACTCTTGGTGTGCGGGTGTTGTGGCGGCTCTCGTCTATTGGATGGTGTTGTTGGGCTCGGTGATTGTATGATTTTAAATGTATTAGTATAGTGTGGAGGATTTGGTTTATTGTGTCTATTGGTGAACGTGTTCGGTTTGTTCTCCACCCATCCTGTTTCCTGGGGTTTATGTCTTCTTTTTTATGGTTTTTCACCCTCCATACACGGGGCTTTATTTATTTTTTGACTTAATACTGAAGGGTGTTACGGGATTTTCGGTTTTCTTTTTATCGGTGCTGCTATTTATAAGGCAAGGAAAGCGATGTCGCCACGACGAAGGCAAATAGNGCATTGGATGCGAGGACGGGCAAACAGGAAGGGTTATCGACAACGCTGCCCCTCCGGTAATTGGGAATACGCCCTGCGCCGGCAGTGAAAGTGAGTGAAAGGGATGCAGAGCGAGCGCAGCCACTTTGAATACAGTAAGGTAGAGAATTATCTCAACTTGCGCAAGAAAAGGTCTACAGATTGTAATAGGAGCCACCGAAGGCAAGCGAGGGAACCCTCCGAGGCCGACCTCATAGCCACACCTCCCGAGAGCGTAAGCCTCATGGAGCCGGAGGTCGGCTGGAACTGACGAATCGAGAAAAACAGGAAAAAGAATAGAGTATATAGCGTTGCGACCTGAGGTGCATCGGGCGCAAAGGAGGTAATAAAGATGTGGCGGGAAAAACTCGTTGAGGTAATGTATCTTACTGATCGGGGGTGAACATTTTCATGTTGTGGGCACTTTATGTAATAGGACAGAAAGAGGGACGTAGGAGAGGAGGATCAGATAGGTCGCGGGGAGCGGGGGAAGAGAACAGCACACCGAGGGCCAGTGATCGCACCCAAAGTTCACGACCAAGGGAACAACGGGCGAAGGAACGGAAGGGGCGCGAAATTGCGATCTCGATGAGGCAGACCGGGTAAAGTGGTAAGGGAGAGGTGTGTAGGAGGTACGGACAGACGGAAGGGATGGGGATCGCCAAGAGAG---GGACGAACAAACGTCGTNNNNNNN----ATCGAGAAAAACAGGAAAAAGAATAGAGTATATAGCGTTGCGACCTGAGGTGCATCGGGCGCAAAGGAGGTAATAAAGATGTGGCGGGAAAAACTCGTTGAGGTAATGTATCTTACTGATCGGGGGTGAACATTTTCATGTTGTGGGCACTTTATGTAATAGGACAGAAAGAGGGACGTAGAGGAGGATCTAGGTCCGGGGAGCGGGAAGAGAACAGCACACCGAGGGCCAGTGATCGCACCCAAAGTTCACGACCAAGGGAACAACGGGCGAAGGAACGGAAGGGGGCGAAATTGCGATCTCGATGAGGCAGACCGGGTAAAGTGGTAAGGGAGAGGTGTGTAGGAGGTACGGACAGACGGAAGGGATGGTCATGGTACCCTAACGTGGAGGTCACGTGCAGCTAGTGGCAGGCGGNGTCCTCACTAATTAATTAAAAGTGCGAAAAACATTCCGTTTGGATCTACCTTTTTAAAAAATACCATCTGTGGACACCGGGATGTGAGTGAGTCCCAAACCTATCGACTCTTAATCTCAGATAAATAACAGACTCATAAGGGGTAAGAGACAGGCCACATGCTCTAAAAATGGGTTGTACCGTGCNNNNNNNNNNNNNNNNNNNNNNNNNNNNNNNNNNNNNNNNNNNNNNNNNNNNNNNNNNNNNNNNNNNNNNNNNNNNNNNNNNNNNNNNNNNNNNNNNNNNNNNNNNNNNNNNNNNNNNNGGCCTCAACTGTCTCTTCTCTCAAGAATGTTAAGACACATGGACTGTTTCAACAAACTCCTTGCTTCAGACTAGGATTTATGGTTGCTATTTGGCGAAAATTGATAGTACCGCTATGCTGACCGTACCAATTTACTCGGACAATAGAATGGCAAAAACCAATGAGTAGTCCACTTACTCCTNNNNNNNNNNNNNNNNNNNNNNNNNNNNNNNNNNNNNNNNNNNNNNNNNNNNNNNNNNNNNNNNNNNNNNNNNNNNNNNNNNNNNNNNNNNNNNNNNNNNNNNNNNNNNNNNNNNNNNNNNNNNNNNNNNNNNNNNNNNNNNNNNNNNNNNNNNNNNNNNNNNNNNNNNNNNNNNNNNNNNNNNNNNNNNNNNNNNCCAAAATCTAACAGACCACCTGTGAACTCATCTTCTGCCCCATTTCTTATGGAATACGATGCGCTTGGCCTATTTTTCTGTATTCAGATGATAATGTTTTCCCGGTTCACGTATTTCTTCCGTTATGAGTTCTTTTCTGTTTCGTCAGGTTTAAATAAGAGCGAAGGTTTACAGAGCCCACATATAGATTACACAATTAGCTTTATAAAAAAAAACGGATCGTTAATAAAACAAATAATTATCAAATTGAAAAGGCTAGTACCGTTCGCGATTAGACCAACGACTGTAATACATTAAACTGATATAAGCAAGTAAGGCTCTCTTGGGGATCACTTTATGCAAGCCACGCAAATCAGCTTTACGACAAATGTGTTAAATTAAAAATTTATGATATAC---ATATACAATCCTCGTGCNNNNNNN----CCAAAATCTAACAGACCACCTGTGAACTCATCTTCTGCCCCATTTCTTATGGAATACGATGCGCTTGGCCTATTTTTCTGTATTCAGATGATAATGTTTTCCCGGTTCACGTATTTCTTCCGTTATGAGTTCTTTTCTGTTTCGTCAGGTTTAAATAAGAGCGAAGGTTTACAGAGCCCTATAGATTACATTAGCTTATAAAAAAACGGATCGTTAATAAAACAAATAATTATCAAATTGAAAAGGCTAGTACCGTTCGCGATTAGACCAACGACTGTAATACATTAACTGATATAAGCAAGTAAGGCTCTCTTGGGGATCACTTTATGCAAGCCACGCAAATCAGCTTTACGACAAATGTGTTAAATTAANNNNNNNACCCTGGGCCTGTACCTTTGGGGAGTCTAGTCTAAGCGATAGACTAAGTACGTAATGCTTGAGCGAAACGAAATCGGAGGTGGGTCCGGCCAGCGTGTGAGATGGG-TGTACATCTGAAAGTAGGTATGCAGGGCGCCGCAATATTTGAATACTCTAGCCACAGCAAAGACACGTTATTCCTTATCAAGATACCGTAA-ATGTGGAACATCTAAGGNNNNNNNNNNNNNNNNNNNNNNNNNNNNNNNNNNNNNNNNNNNNNNNNNNNNNNNNNNNNNNNNNNNNNNNNNNNNNNNNNNNNNNNNNNNNNNNNNNNNNNNNNNNNNNNNNNNNNNNTGCCGCGAGGCTTTAGAAAGGCAAGGAGAATGGAACATGCTTACCTCACGGGTGCGACAGATACCAGGAGGAAGAGCACGGGGACAATATATAGAGTGGACGAGGGGCGGTGTATATACTGTACCGGTCAAGCCTAAAACAGACGCTGATATAACAGTGGGCAGAGAGGTGACTAGACCTANNNNNNNNNNNNNNNNNNNNNNNNNNNNNNNNNNNNNNNNNNNNNNNNNNNNNNNNNNNNNNNNNNNNNNNNNNNNNNNNNNNNNNNNNNNNNNNNNNNNNNNNNNNNNNNNNNNNNNNNNNNNNNNNNNNNNNNNNNNNNNNNNNNNNNNNNNNNNNNNNNNNNNNNNNNNNNNNNNNNNNNNNNNNNNNNNNNNTTACTTAAAGGGCACTGTCCTTCGGCTATGACTGTATTAACGGTCGATCACTGAACCAACCACCATACCACGTGACTAGTGGTCGAATATAAGTTGTGGAGTTACCGGACCGAATCCACCGAGCCCCGGTAACAGAGCGCTCTGATGGAAACCATTTGATCTAGTTGATCAATACATGTAGCCTTCTAACGACATTGTTAACATGCTACAATGAAAAAAG--AGAAAGGAGAACAAACTAATGAAGGAGGGGGAGACGAACTTTAGCTCTGACGGAAAACAAGTAGGGGGGTTGATCGTAAGCT-GCGTCGAGTCGG--------------TAACCTCTGACCAGAATGGTAACGCACANNNNNNNNNNNNNNNNNNNNNNNNNNNNNNNNNNNNNNNNNNNNNNNNNNNNNNNNNNNNNNNNNNNNNNNNNNNNNNNNNNNNNNNNNNNNNNNNNNNNNNNNNNNNNNNNNNNNNNNNNNNNNNNNNNNNNNNNNNNNNNNNNNNNNNNNNNNNNNNNNNNNNNNNNNNNNNNNNNNNNNNNNNNNNNNNNNNNNNNNNNNNNNNNNNNNNNNNNNNNNNNNNNNNNNNNNNNNNNNNNNNNNNNNNNNNNNNNNNNNNNNNNNNATGGGAACGC--TGAAGAATCGACTTGTTCCCAGGGCAAAGAGTAGAAAAGCACTAATGGGACTGGAGGCTATACAGTAAACCAGACATGGATC-ATAACATACAAG--------------AGTAATGGGGCCAAAGAGGTTCCAGGACNNNNNNNNNNNNNNNNNNNNNNNNNNNNNNNNNNNNNNNNNNNNNNNNNNNNNNNNNNNNNNNNNNNNNNNNNNNNNNNNNNNNNNNNNNNNNNNNNNNNNNNNNNNNNNNNNNNNNNNNNNNNNNNNNNNNNNNNNNNNNNNNNNNNNNNNNNNNNNNNNNNNNNNNNNNNNNNNNNNNNNNNNNNNNNNNNNNNNNNNNNNNNNNNNNNNNNNNNNNNNNNNNNNNNNNNNNNNNNNNNNNNNNNNNNNNNNNNNNNNNNNNNNNAAGGTCTTAGCTTAATTAAAGCATCTGGGTTGCATTCAGATAATGTAGAATAAAGTCCTGCAGGTCTTAATATTTAATCTAAGAAA--GATTACTAATTTCGACTTAGTAAATTTTGGTTAAA--TTCCAAAAATATTTAGATTAAAGCTCGCTGGATTGAGCGTTTAGCTGTTAACTAAAAGGTCGTAGGATAAAAGCCTTCTAATCTAGAAGATGTTAGTAAAA-ATTACAAAACCTTGTCATGGTTAAATTATAAGTTAAAATCTTATACATCTTTAGTTCTGTAGTGTAACACATAAAATTGCAAATTTTATAGAGTAAATTAATTTCCGGGGCTTTAAGAAGTGGTGTAGAGGATGCACAAGGAGTTTTGATCTCCTAGGAATAGGTTCAAACCCTTTTTTCTTAAGTTTTTATAGTTGAAT-ACAACATTGGCTTTTCAGGTCAGGGGTCTAGGTTAAAATCCTGGTAAAAATAATCTTTTTAGTAAATTACAAATGACTTCCAATCATTTAATTCTAGTTAAAA-CTAGGAGGAGATAGTTTAAATAATTTAATTAAAGTACTAGATTGTGATTCTAGAAATAAGAGTTAAACTCTCTTTTTAAACCGGACATGTGCCCGTAGGACTCACTTTGATAAAGTGAAA-ATAGGGGTTCAAACCCCCTCATCTCCTACTTTTAAAGGATAATAG-TAATCCATTGGTTTTAGGAACCAAAAACTCTTGGTGCAACCCCATGTAAAAGTTGTTAGAGTGGCAGAGTCTGGTAATTGCAAAAGATCTAAAATCTTTCACCCAGGGGTTCAACTCCCCTTTCTAACTCATTAAGAAGCTTTCAGCAATAGTCTTTTAAGCTATAGATCGGTGA---ACCCACCCTTAATGAAGTAGAATAAGCTAAAAAGCTTTTGGGCCCATACCCCAGAATGTTGGTTAAAATCCTTCTTCCACTAGTTTATATAGCTTAAAAAGCATAGCACTGAAGATGCTAAGATAGATTTTTAAACATCTTAAAAACACAAGAGGTATTTTTCCCAGAATTCTGGCTTTGGAGGCCAGTGGCGGGGGTGAAATCCCCCCCTTTTGAGAGAAGAGACATGGAAACTGCTAATTATCCTACGGTTAAAT-CCGTAGTCTACTCAAAGTAAGTGACAGAGTGGTTATGTGGTTAACTTGAAATTAACCCATGTGGGTTCAATTCCCTCCTTTCTTGACTCAGATAGCTTAAAAAGCATCGGTCTTGTAAGCCGAAGATGAGAATAATACTCCTCTGAGTGAAGGGCTTAGGCTAAAAAGGCCTTCAAAGCCTTTAGCAGAAGTTAAAATCTTCTAGCCCTTGGGTAAGATGGCCGAATAGGTGAAGGGTTGTAACCCCTTTAATAAAGGTTAAAGTCCTTTTTTTATCACAAAATATAGCTAAATATAGCATCTTGTTTACACCAAGAAGATACTTGTT-AATTCAAGTTATTTTGAAATATTGCTTACAAAGACTAAGGAACCTTTTCCCAAATTAACTTACCATTTCATAACTACCTAAGGTATGAATATTAATTAAAACTGTCCTATACAACCTTATGTGGCTTTGAATAGCCACCAGGTGCCTCGGACATTACACAAAGAAATTACCTGCGGCTAGATAGGCTTACTAGAGATGCTCTACAATATAACGTTCCACTGAGGGAACGTGTGCCTACTCCGAGAGCCACAACCTTAAGAGTTGGTCACTACTTTTATGTCTGGTTATCAAAGTTCGATTAGGATTGTTTGGCATCGGATGTTGCAACGAGGTTTTATATACAGCGCTTGTTATAGATAAGAACTTCGAGAGTGGTGCCTGCATTTGGAGAAATTTGACTAGGTCGCTAGGGTCGGAGACACTTGTCTCTCTCAGGGAAACCTTCCGAGTAACAGATTAAGAGCTCCTTTTAGGAGTTAATAGCACTTTCGCACCGGCGATACGACTAACCCACCGTTTCTGTAACCTACAATGGGTGCCGTAAACATACATCATACCATATCCTACTTTTCCGTAACATATAGGCCGGCCTAGAGCGGTGTTTTCTAGAACCTGTTGAATCAACTTTAACGTTGGGTTACGGCAGTGTACTCAGCAAGGCAGACCCCGGGTACTAAGCACCTATTCATTAAACATGTATTCAATACCCACAATTAAATGATTACGCTATGGTTGCGTGTTTATATGTAGTCCGGGCGATTGGACGTATTTCGTTAGATTTAATAAACGTATTAACGTCAGGATTATACGGAACGCTGCAGGGTGCGTGTAGGTGGGCTGTTTTGGTGAATAAAATTGATTTGAATACATAAAAAATTACTTTACGTTCCTCTGCTACCATAATCCAAAGAAATCATTCATAAGACCAAAAAAATAATTTATAAAATTTCTAACGTGATTCTGTGTGCTGTGCCCTTACTTTAGACTCCTGCGAGCCTCACTGTCCTTCGTACATTAAACACCTAGTGTGTACGGCGTGGTATGTTAATTGCCTTGTCTTTTCTCTCGTTTCGCCAAGTAAGTCCTATGTCAATCAATTTCTATGGAAGCTTTCCTTTTTTCTATTGTTCACTCCCCATCTATGTCTCTGTCCTTTGTGAACCCCTGATTCAGCCCTTTCTTTTTACTGTTTGCTCTGTGTCCATCCGATTTATTCCCCTTTTCTTCTTCTTCTTTTTTTCTTATCTCTTACATTTTTTGTATCAATTCATACGCGTCTTTTCGTTTTTTTCTATGATAATAAAACACGAGCGTGCACTCTTTCGTCTGCTTCTTGAAGTTCGTGTATACTCTTCTTCATAACGCCACCTAATTTACCCCCTTTTCCCTACGTCGAGCTTATCTCTCTATGTCCTATGTCATTAGTGTTCGTTTCCGAATCCTCTTTTCAATTACATTTTTCTTCCTTGGGGGTAACATGATTCACCTCATGGTTTTTCTTCATTTTATTTATTTCTGTTTTTTATACTATAATCTCGTAACTTCCTTTTCTTCTGGTCCCCGTTCAGTTTAATCAAGTTCTCCTTCTCCTTGTTTATGTCACTCTCCCCATCGCATAGGTCTTTTCTCCTTATTTCCTTTTCTCGTCCAATTGCTTCCAGTTTCTTGTTTTTTAAATGTACTCCCTTTTCGGTTCTTTTCGAAATAAACAAGAGCATCTTTTTACCTTTCTCCCATTTTATCTACCTTCCTTTTCGGGAACAGTACGCATTTACTCGCTCTTTCTTCTAATCGCTCTTTGGCCGTTCTTTATCTAGTATGTCACATACCTCGCTTTCCTTTATGGAGTTGTCTTTCCTCAATCACTTTTCTGGTTTCGTTGTGACATACTTCACCTGATGTTTCCCTTACCGGTCGTTTTTTCAGTTCCCTTGTCATAAAGCAGGCTTTTGGCACTTCTTCCGGTTTATCATCTCCCTATGGATCTTTCTTAGCAGCTTTCGTCCTTCCCACTATTTTCAGGCTCAATACCTCCTCGAATTTCTATTCTTTTTTACATTTCCCATCTTCTTTTGTTGTCTAGTATTCCTTGTAGTTTCTTTCTCTGCCATATTCATCTCTTTTCTCCGACGCGTCTTTCCCGCAGAAATAATATTAGACTTTTACCTTTCTTTTCTCTAACTATCTTCGTTCTTTATCAGTATAGTCTTATATACGTATAATCTTTTCTCTTTCGCTTATCCGATATAAATAGTTAATTTTTTCTTTTTCCAATTATTTGGAGTGTTCTTTTGGGACGCACACCCTACTTAAGTGATGTTTGTCGTTTACACGATAATTTTCTTGTTTCCTGACCATGTACGTCCCTAGCCCTCCTTACGCTTTCGTTTTTGTACTTAAAATCTCTGTCTGCTCCTTCCCGCTCAAATAATTCTCCCGATGTTTTCTGTAACATCTTATGCACTTACTTTTGCGCTTAGTAAAAATGATGGTAATTCTCCCGTCTGGTCTCGCCTTCGTTCAACTTACTAACATACTCTTTCTTCCCTCCTAGTGTTATCCTATCGCTCCTAAAAACTAGTCGGGTTCGTTTTTATCCTACATTCTCTTTATCCTTTCTTGTTTCCATCTTCCTTAGTCCACGTTGGAATCCATCATTGAAACGCAGGCAAATCCTACTCATACGTTATATTTTTTCACCTACGCTTGATAATTAGTTTATATAAAATAACAAAACGTTATCTAACTGATATTTACTCGAACATAAACTTAGGAGTGAAACGAACTAAACCCCCGAGGGAATTTACGTGTGTATTTTAAAGTTAGGTAAAAAAAGTTAACGAGCTCTTACGGCCGTATTATTATTATCACGCAACCAAACCCAATAATAAAGCCTATAGGTGGCACACTCAAAGTTTAGCAGTAATATATTCCTAAAATTATCAAATTATTACACCATTAAAATAATTAAACATATGAAAACATTGGCCCATGTACATAACCGAAACGTAAAGTTAGCTGCTACTTTCCCTTGGTTATTCAGCATAATTCTTAACCCAACATAACACACACCCAGTTACAACTTTTAAAAACAAGAAACAATAAAATAGTGCCTTCTTATATTTCCAAATGACACTAAACGACCCATAAAAAATCATTATGTAGAGAAATTAGTGAATACACAAAACTGACGGCTAGGATTTTTACGGTTCTCGGCCATCATTGTTTTCTTTAGTTAGTAGAACCTGGCTTCCAGCGGGCAGGTAATGGGTTATGGTGATCGTAACACTTAGTTTCTAACGTTGGAAAAAATACCAGTATCAGTTTGACAGTGAGGGTACACTACTGGAACAATCGTATTGTTTCGAAATGCACACACTCACGACAATCCAGATTTTGATTAAGCCCTTACTGGTAAAGTTTATTATAATAAGGGACAAGTTACTATCAACCGCACACCATAACATACGCTCAAACAACAATTATACGCAATCATAATTAATTCGAAGTGTCCACCTTGTTTTGGAATGTTAGTTTTGACTGATTTTTTCATATATTGTGGAAGCGTAGGAACACGAGCCAACACCCTATGTATATTAATTTTACACCTAATGATGTCAACACCAATAAAGTGTCTATATAAGATTATATGCTTAATTCAGATGATTATGTGATTATTGAGAACTTATTTATTAGAAATGAGAATTCCTAGTGGGGAATTTTAGTTCGCGGGAAGGACGGGTACGGGAGTACAAGTCAGCAATTGACCATATCTCGTACGGAGATGCTGTCCTTCGGAGGCACGTGCCCTAAAGGGGATTCACTCCATGAAAAGTTATCTCGGCAATTAGGTGCACAGAAAAGGTTATACTGTAAGAAGCACCCTGTTCATACGTTAGATTTTTGTAACATAGGCGACAAGGTCACTCAAATTTAAGACGCAGACTCGGTTTAGGAAGGAAATATATCGTAAACAGATTAGGTATCAATTTTAATCCCTTCAAGAAACAACCGTGAAATGTTAATAAACAAACATAACTAAATTGCTGTTCGTGAGAGAGTTCAAACCGTCCAACTTGCAAGACAAGATTTGATGCAGTTACCTCGAAAAAATCAGCAACTAACTCAAGAAACTCTTAACAGAGACTTGTGGTGGAGGAGTACTACGGTACCGACCGGGCATAGAGAGCGTGAATTAGACGAAGGTGATTGCTAAGGCGAGTCCAAAAATTCCCCTTTCCCGTTGGGGGGGAGTAGTCCTGGACGCGGGTGGTAATTCCTGGATTATGGAATAAATAAAACCTATCTCACCTGTTGTAAGACCTTTTCGCGGGAAACTAGCACAAATTGCGGGGGCGCTCCTTTTTGCCGGTACACCGTGAATCAGATTTGAAGCTGTAGAGTGAATAGTTGTAGTGCCATAGGTAGGACGTTATGAAAAGACAGGAGTATTGAACGGTAATGGGATTGCGTATTTAGGGTAGAGCGATTTGAGTCGATTGGGCTCTGTTAGGGTGAAGGTGCTTCTTTGTATCCATTAACTGGATAGGATATTCCCTTGTGGACCCTTGTCGGTATTAAGTTAGTTATCGGGAAAATAATGGTTTACGGTAAGTATAAAGTCCGTCCCTCATGGCTTGCNNNNNNNGTATCTCATTTTTCTCTGCTACCTGGATAATTGACTAGTACTATAGGTTTTCTTGTAGATCTTACCAGAGCGATTCAATTACGTGTCCTTTCTCATTTCGTGTAAG-AAGAGTACAACGAAGCTCTGTTATCTGTTTCGTTTTTGAGTTTCATCACAGAAAGACTACCTTTTTCTTCGGTCAATGTGTACCTTTGGTA-GGATAACTAAGTCTCACTTTCGGTTCCAAAATGCTATTTGCGCGTTGCCTGTTTGCATGACGCTTGAAATAATTTCCACTTTTTTTTTCTTTGGTGAGTTCTTTGCCATCTCGTAATGTGTTCCCTTTTTCCCGTACGCGCGGCTACCTCGATCACGCCTATCTTCTATCGTCCTTGCTATTCCCTATACCCTCAAACCTTTGCTTTCCTTTTTCTCTTCCGTCTTTCAGATACCTTACCGGGACTTAAATTGTTGACATATTTTCGTGTTCATTCAACCAAACTGATGTTGCTTCTGTTGTTTGCAATTCTATATACGCATCCCCTTTCTCCGTATTGGTCCTAGGCTAGACCTTGCTGTTTTTCTGGTCGTTTCACCTATTTAACAATTCATAATTCTGCTTCTTGGTTAGTCTTCGACTACCGCATATGTTTTGTATCTTCAATTGTCGTCGGACAACACACTGACTCCTGCTTCTTCTTTTTTTTGACTCCAGATTCCATACCATAGTAGGCCCAACTAACCATATCACCATGTAACCCCTTAATTATAAACTTCTTTTGCTTTATTCTTTCCATCACACTACAATATTGCTTCCTTTTTTCTCCTGTTATTAATAACATCTACTGAAGAGGAATCAAAATTTACATTCCAATCCGATGTTATAAGTTTCTACCTGTTTCCAATTACGCTCCTGTACACTCGGTAACCTTCCGCGTAAGAGCATGGCAAGTTCTTTACCCTATTAAGCTCAACACAATTACGCGCTCGCTCCTTTCCGTCTGTATGCTTTTCTGTTTTTTCTTAGGGATTGAGCTAGAACTCTAAGTGAGTTTTTCCATTTTTGTTGCTAACGTCCCCATGAGGCCCGTTCTACTATCTTACCTTTCCGTCTCGCAAGTTAGAGAACTACTTTCTTTGTATCTTACTAAAACCTCTCAGTAGCCTTTCCGTAGTATTTGCTTTTTGTTGATAAATCCAAATGTACCCGAGATTATTGTTTATCTAGGGCTATCTCAACGTTGGCTAACAAATCACGAACTTCCATTTTTTTGTCTATTCTATCTAAAATGCCTAATTTATCTCAATTTTGGTCTCTAGCTAGATTTGTCGGAAGCCTCCGTCGGGTCAAGGTTCTCGCGTAGGTTAAATGTTAAAAAAAAATAAAAGAGGCGAGAGTAAACGAATAGAGCCTCCATTTAGGAAGCCCAGAGAGCCTTTATGTAATGGTATGTTAGCACGCTCGCTCTCGGGACAGGCAGTCACACATGGGGTCTTGGCTAGAAAGGACGCCACAATAGTCCGGTTGCTTGATGGACATACAGAGGACTATTCATTAGCCTCGTCAGGCACTCTAGGAGGTTAATGTGATTCTGTAAAATTGTAGACAAATCTTCGAGCGGATCGCCAACGCAGTCTGAATTAATGGTTTCGTTTGTTATATGCACGTGGTTCCAGAACCGCTGGCTTAAGGTTGTGGAGATGCCAAACGACAGGACTCTTAAATGATTATCCGAGTTGGCTAAGGGGTGTATTGGAGTCGTCGAAGTCTTCGTTACCAATCTATTCCTGTGGGGTTTCTGGGGTTTCTGTATTTGTTCACTGACACTTATTAGCTTATCCCCATCCTGATGCTTGTGTTCATTCGTTTCTAACCACCCCTCCTCATGGATAAGGTTGACACAGCCTTTTGTATATGGGTAAGCATAAACGATGTTTTTTTTCCCTTGATTCGGATCTGGCCTTCATTCCTCATGACTTAGTGGGTCTAACCTCGTTCTATTTCTTTTGTGTTATTTTAACGCAACTGTCCATAATCTACATCAAACTGTTTTTTCTTTTCTTCCATTGACAATCCCACTTCCCATACAGATTTCACTTGCTCAATGGTTCTTCCTTTTTTTCTTACCAAGGTCTGCTCACTTGTTTCACTTTCGTGGACTAACTTATGACCCTTATTTTTTTTCTCGTGAAACTTACTTATTCTTTCTCTTCTTAGATTGATATGAGCATTGCTGTTACTCAGTATTTAACTGCCCCCATTTTTTCTTCTCTCTTTGTCTCTCAATCATATGTTTTTCTCGTCTACTTGCGGCCACAACTTGCTGCTCACTCAATCTGTTTTGTTTTCGGTCTTATATCAATTGTTTCCGCTCCTGTTCCTCACAGCCTATCAGACATTCGTATAACGGCTCTTTTCAACATTTTACTCCTTTTGTTACTCTTTACCTTCTTTTGTGCCACGTGAAATTGTTGAATTCTCTCTCTTATCTCTTCAGTCCTTTTTTTCCTTCTTTTCTGTGTCTAACACAATCCAAGGTACTGCCGTCTCTGTTTTCTTTTTTATATCTTTCCCGCCATTCCAACTCGCCTTTTTTCTGTTAAGTCGGTAGCA
Hyperolius AACTATTACATAATTTATACATGCAAGTATCCGCACCCCTGTGAGAACGCCCAGGAGCTGGTATCAGGCCCGCCCATTACACCTAGCTGCCACACCCTCAAGGGTCAGCAGTAATAAACCTTGAATAAGCTTGATTCAGTTATAGTACAAGAGCCGGCCAATTCGGTGCCAGCCGCCGCGGCTACACCGAAGCTCAAGTTGATACGGCGTCAAGCGTGTTTAAATCATCTAGTGATATGCTACAAACTGGGATTAGATACCTGCTTAGCCGTAAACGCCAAAGAACTACAAGCGCTTAAAACTTAAAGGACTTGACGGTGTCCCACTACCTAGAGGAGCCTGTTCTATAATCGATAATCCTCGTTCCTTTTTTTGCTCAGTCTGTATACTTCCGTCGTAAGCTTACCATTACCAAAACGTCAGGTCAAAGTGCAGCCTACAAAAGAAATGGGCTACAATTTCTACACGAATTTAGAAGGCGGATTTAGAAGTAAACGAAAATAAAGTGTTCGCTTTAACAATGCTCTGGGACGTGTACACACCGCCCGTCATCAGAAGAGGCAAGTCGTAACACGGTAAGTATACTGGAAAGTGTAACAAAACATTTAAGTGATCAAAAACAAAGTACCGCAAGGGAAAAATGAAAAAGCACAAAAAAGCAGAGAAATCCCTCGTACCTTTTGCATCATGGTCTAACAAGTAAAACAAGCAAAATGCTAAAGTTTGTTACCCCGAAAGTGAGCTACTTTAAAACAACTAGTCAACTCGTCTCTGTTGCAAAAGAGTGAGAAGATTTTTAAGTAGAAGTGACAAGCCTACCGAACTTAGAGATAGCTGGTTATTTGGGAATTTTAGTTCTGCCTTAAAGAGTTATTTAAATAGGGAACAGCCTATTTAAAAAGAAAACAGCCTAAAGAAGTGGGCCTGAAAGCAGCCATCTTAAAAAGCGTCAAAGCTATTTTTAACTTATAAAACCCAAATACCAAATAATTTTATTATAAAAATTATAATGTTAGAATAAGTAATAAATATAAGCATAATGCAAAAACTCTACTTTAACATTGACCTAACACAAGAATATTCTGGAAAGATTAAAACAGTAGGAAGGAACTCGGCAAATCCCGCCTGTTTACCAAAAACATCGCCTCTTGATAAGAGGTCCCGCCTGCCCCGTGAATTTAACGGCCGCGGTATCTTGACCGTGCAAAGGTAGCATAATCAATTGTTCTTTAAATAAGGACTAGTATGAATGGCATTACGAGGGTTTAACTGTCTCCCTATTTTAATCAATGAAATTGATCTTCCCGTGAAGAAGCGGGAATATAATTATAAGACGAAAAGACCCCATGGAGCTTTAAACTTACGTTTTCGGTTGGGGCGACCCTGGAGAAATCCTCCAAGACAACTCAAACATCTGATCAACGAACCAAGTTACCCTGGGGATAACAGCGCAATCCATTTCAAGAGCCCTTATCGACAATGGGTTTACGACCTCGATGTTGGATCGGGATATCCTAGCAGCGCAGCCGTTGCTTAAGGTTCGTTTGTTCAACGATTAAAATCCCACGTGATCTGAGTTCAGACCGGAGTAATCCAGGTCGGTTTCTATCTATAATGTCTATTCCAGTACGAAAGGACCGAAAAGACATGGCCTATGCATAAACAAGCCATATTAGTTGGGTACTCTTGGTGTGGGGGTGTTACTAAGAATTTTGTTTATTGGAAGGTGTTAGTGGACTCGATGAGGGTATTGTAGGGATTATATGAGTGGGTTGTTGGTCATAAGGTTTTTGGTGTCCGTGGGTGGGCGCGATCGGTTTGTTCTCCACCCAAGCTGTTTGCTTGCTTTTATGTCTTCTTTTTTATGGTTTTTCAGCCTTCGCACACGGATTTTAATTGTCGCCTGTTGTTCAGGATACAGTGTCACTGGGGTTTTTGGTCTTTCTTTTTATTGGAGCTGCT---TATAAGGCAAGGAGAGCAGCGTCGCCACGACGAAGGCAAGTAGGGCCTCAGATGCGAGGCCGGGCAAACAGGAAGTGATTTAGACATCGCTGCCTCTCCGGTAATCGGGAATAAGCCCTGCGCCGGCAGTGAAAGTGAGGGAAAGGGAAGCAGAGCGAGCGCAGCCACTTTGAATACAGTAAGGTAGAGAATTATCTCAACTTGCGCAAGAAAAGGTCTAAAGATTGT-ATAGGAGCCACCGAAGGCAAGCGAGGGAACCCTCCGAGGCCGACCTCATAGCCACACCTCCCGCGAGCGTAAGCCTCATGGAGCCGGAGGTCGGCTGGAACTGACGAATCGAGAAAAATAGGAAAAAGAATAGAGTATACAGCGTTGCGACCTGAGGTGCATCGGGCGCAAAGGAGGTAATAAAGCTGTGGCGGGAAAAACCCGTTGAGGTAGTGTATCTAATTGTTCGGGGGTGATCATTTTCATGGTGTGGGCACCTTATGTAATCGGACAGAAAGAGGGACTTAGGAGAGGAGCATCAGATCGGTTGTGGGGAGCGGGGGAAGAGAACAGCACACCGAGAGCTAGCGATCGCACCCAAAGTTCACGACTAAGGGAATAACGGGCGAAGGAACGGAAGGAGAGCGAAATTGCAATCTTGATGAGGTAAGCCGGGTAAAGTGGTAAGGGAGAGGTGTGTAGGAGGTACGGACAGAAGGAAGGGATGGGGATCGCCAAGAGATGAAGGACGGACGATCGTCGTCTAAAGAAGGAATCGCGAGAAACAGGATTAAAAGTAGAGTATACAGCGTTGCGACTTTAGGTGCGTGGGGCGCTAAGGAGGTAATAAAGCTGTGACGGGGAAAACCAGTTGAGGTAATGTATCTAACGGTTCGGGCGTGGCCATTTTCGTGGCGTGGGCCCCTTATACAATCAGACAGAAAGAGGGCCAGAGAGGAGAATCTCGGACCAAGAAGGGGTCAGAAAACAGCACACCGAGTGCCGGAGATTGTTCCCAAAGTTCACGAAAAAGGGAATAACGGGCTACTAAACGATAGGTGGTGTAATTGCTTTCTCGATGGGTTAGGAAGGGATAAATGGTAAGGGTGAGGGGTGTAGGAAGTATGGACAGTTGGAAGGGATGG---TGGTACCCTAACGTGGAGGTCACGTGCAGCTAATGGCTGGCGGGGTCCTCACTAATTAATTAAAACTGAGAAAAACATACCGTTTGCATCTACCTTTTTAAAAAATACCATCTGTGGACACCGGGATGTGAGTGAGTCCCAAACCTATCGACTCTTAATCTCAGATAAATAACAGACTGATAAGGGGTAAGAGACAGGCCACATGCTCTAGAAATGGGTTGTACCGTG-CGGATTACTACTGACAACTTCGAACTAGACCTAATCCGCATGTTAGTCGTAGCTAAACTACTCAGTGAATCTTCCTAATAAATTAGTACAATAAATGGCTCTTTAACGAGTGATGAAAGGGCCTCAACTGTCTCTTATGTCAAAGCTGTTAACACACATGGACTGTTTCAACAAACTCCTTGCTTCAGACTACGATTTATGGTTGATATTTGGCGAAAATTGATAGTACCGCTTTGCTGACCGTACCAATTTACTCGGACAATAGAACGGCACAAACCAATGAGTAGTCCACTTACTCCTACTAGATGACCATAATTATATGATAAACACCAAAGAAGCCTTAAATGAATATACTTGTAGATCGATTGAACTACTGATTAGAAGATCTAATTATATATACTGGCCGCCAAGCATTGAAGAACAGTCATTCCATATGAAGATCAATAACTCATCATTAGAGCTGCGCGAGAACGAATTGGTGATACGACATAAT---CCAAAATCTAACAGACCACCTGTGAACTCATCTTCTGCCCCATTTCTTATGGAATACGATGCGCTTGGCCTATTTTTCTGTATTCAGATGATAATGTTTTCCCGGTTCACGTATTTCTTCCGTTATGAGTTCTTTTCTGTTTCGTCAGGTTTAAATAAGAGCGAAGGTTTACAGAGCCCACATATAGACTACACAATTAGCTTTATAAAAAAAAACGGATCGTTAATAAAACAAATAATTATCAAATTGAAAAGGCTAGTACCGTTCGCGATTAGACCAACGACTGTAATACACTAAACTGATTTAACCAAGTAAGGCTCTCTTGGGGATCACTTTATGCAAGCCACGCAAATCAGCTTTACGACAAATGTGTTAAATTAAAAATTTATGATGTACACGACATACAATCCTCGTGCCCCCCTCTATTCCAAGATTTAACAGACCCCCTGTGAACTCATCTTCTGCCCCATTTCTTATGGAGTTCGATGCCCTTGGCCTATTTTTCTGTATTCAGATGATAATGTTTTCCCGGTTCATGTATTTCTTCCGTTATGAGTTCTTTTCTGTTTCGTCAGGTTTAAATAAAAGCAAAGCTTTACACAACAGTATAGATTACATTAGATTATACAATAACGAATTGTTAATAAAACAAATAATTATCAAACTCAAAAGGCTAGTACCGTTCGCGATTAAACCAACAGCAGTAATGTAACAATTCATATACGCAAGTAAGGCTTTCTTGAGGATCACTTTAAACAAGCCACGCAAATCAGCTTTACGACAAATCTGTTAAATTAAAAAAGATACCCTGGGTCTGTACCTTTGGGGAGTTTAGTTTATGCGATAGACTAAATATGTAACGCTTGAGCGAAACGTAAACGGAGGTGGGTCCGACTAGCGTGTGAGCGGGGAAGTGCATCATACCATAAGTCTGCAGAGCCTCGCAACATTTGAAAACTCTAGCCACAGTAAAGACAGGTTGTTCCTTGTCAAGATGACGAATCGTGAGAACCATATAAGGAGCCATCCCCGCCAGGAGTCCGTCCTGTACCCAAGTAAAGGGAAGGCTGCCCTGGGTCGGGATAATCTGGGTGTACAGAGGGACGGTATGGTGGTCAGCTAGGAAGTTGGAGGGAGACGAGCGGCGAGGCTTTAGAAAAGCAAAGTGCATGGGACATGCTTACTTCACGGGTGCGATAGATACTAGGAGGAATAGCACGAGGACAATATATCGAGTGGACGAGGGGCGGTGTATATACTGGACCGGTCATGTCTAAAACTGATCCTGATAGACTCGTGGGCCGAGAGGTGACTAGACCTAGGTCTGAGAGGGTTAATCTGAGGGTAACAGAAGGCAATTAACGACCAAAAACACAAAAAGATGCACAAAGAGGGGTGTTCTGGAAGGCAGCAGCTCAAACGTCTTTCGAGTCGCCTCTATCTCCTGGCCTAATATATGGAAAATTCAATGCGCGAAGCGGTAGGTGAGGAGTGAACTACTCAAAGCCTAGTGA---TTACATAAAGGGCACTGTCCTTCGGCTATGGCGGTATACACAGTCAATCACTGAGCCAACCACTATACCACGTGACTAGCTGTAGATTTTTAGTTGTGCAGT-ACCGGACCGAATCCACCGAGCCCCGGTAACAGAGCGCTCTGATGGAAACCATTTGATCTAGTTGATCAATACATGTAGCCTTCTAACGACATTGTTAACATGCTACAATGAAAAAAAAACGTACGGAGATCCTCCTCAAGACACCGGGGGGGACGAAATTTAGCTCTGACGGAAAACAAGTCAGGGGGTTGATCGCAAGTTCGTGTCGAGTGGGGAGGAGACGAAGAATAACCTCTGGCCAGAATGGTAACGCACATCGGCAAAGCACACAATAAGTTTCCCCACCGAAATTAGTGGGGCCTCGCGGAACAAGCTTACTAGTAGAAGAAAAACTTTGAGTGGGACGGCTGCTAAGGCAAGATGGCCTGGATTACCACAAAGATAAGCGTCCTGTCAGCCTGTTAATACAGACGGCTTCGTGTAGGAGTAAGGCACGAAACTCAATACAGGCCCGACGAATAGCCACCTGTAGAGACAACGGTCAGGGTGTGACAAAGTAAGTAAAGGAGACGGGACGTAGGAAATGGGAGCAGAACGCAGAATCAACTTATTCAGAAATCAAAAACTAGAAAAGCACTAATGGGACTGAAGGCTATTCCACAAACCAAACATGGATCTATAACACACAAAAGACTAACTAAAGAAATAATGGAGCCAAAGAGGTTCCAGGACTTTATAAAATATGCCCTCAACGATCCTGACCTCGTCACCGAAACAGTTAGGACCAAATCCATATTCTCCGCCAACTTGGTAAATTGATCACGAGACTATTAGGGACCTTTTGGGCATCTAAGYCAAGAGTTAGACCTATTATATGGCGTACTAATAAGTCTATCTCAAACTATTGGACTAGATGCCATAATATATCTGGCCTCGCTTAGATCTCGCTTCGCGAAATTTTGGAACAGAAATTGAGTCTGAAATATAATACCAGCGATGAAGGCTTTACCTTAATTAAAGGGTCTGATTTGCATTCAGAACATGTAGA-CTAACATCTACAAGTCTTCTAGATGCTAGTCTAAATAAGACAAATGATTTCGACTCAGTTAATTGTGGTTTAAATCCACAGCATCTTTTAGAAAGAAGCTTGTTGGTTGAAGCATTTAACTGTTAATTAAAATATTGCGGGATCGAAGCCCGTCTTTCTAGGAGATGTTAATTAAA-ATAATTTTGCTTTGTCAAAGCAAACTTATAGGTGAAGCCCCTATACCTCTCTGATTCTGGGGTGTAACATATGCGGTTGCAAACCGCAAGAAGTAGAATGACTACCGGAATCTTAGAAAATAGTATACTGGA-GTACAGAGAATTTTGATTTCTC-AGTGCAGGTTCAATTCCTGTTTTTCTAAGTTCTTGTAGTTTATTAATAACAATAGTTTTTCAGGCTAGAGGTCTGGGTTAAAATCCCGGCAGGAATTATTTTCTTAGTAT-GTACAGGCGACTTCCAATCACCAAGACCTGGTCATAATCCAGGAGAAAATAGTGAAAATAGTTTA-AAAAAACCTTAGGTTGTGATCCTAAAAATGAAGGATAATATCCTTCTTTTCACCGGAAGTGTGCCCGTAGGATCCTCTTTGATAGAGAGGCACATAGAAGTTCAAATCTTCTCACTTCCTGAATTCAAAGGATAATGGTATTTCCCCTGAACTTAGGACTCAG-TGCTCTCGGCTCAATCCCGTGTGAATTCTATTGACGAAGCAAAATCTGGTT-ATGCTAAAGATCTAAGCCCTTTCCCT-AGAGGTTCAAATCCTCTCGTCAATTCACTAAGAAGCTATAAGCAATAGCCTTTTAAGCTATGATTAGGTGATCCAACCACCCTTAGTGAAGTAAAGTCAGCTAAAAAGCTTTTGGGCCCATACCCCAAAATGTCGGATAATACCCCTCCTTTACTAGTTTAAATAGCTTAAAAAGCATGGCACTGAAAATGCTAAGACGTACCCTAAAAAGTTCTTTAAACACAGGATATAATTTAACTAAAATGCTGATTTTGGAGGTCAGTAATAGGAATTAGTTTTCCTTATCTTGAGAGCATGATATTGAAAACTGCTAATTTTCCC-CGGTTCAATTCCGTGGCCTGCTCGAAGAGAGTGACAGAATGGCAATGTGTTTGGCTTGAAACCTAATTATGGGGGTTCAATTCCCTCCTCTCTCGGCCTTAATAGCTTAATAAAGCACTGGTCTTGTAAACCAGAGCTGTGGTAAAACCCCTTAAGGCTAGAAATTTAGGATAAAAGAGCCTTCAAAGCTCTCAATAGAGGCTAAAACCCTTTAATTTCTGGGTAAAGTAGCCAAGTAGGCGGCGGATTGTAGCTCCGAAGACAGAGGTTAAA-CCCTCTCTTTATCACAAAATGTAGTTTAACAAAACTTTTCGCTTACACCGAAAGAAAATCTAAT-AATATGGATCATTTTGAAATACTGCTTACACTTAAATCGAATACACCTCACAAATCAACAAATCTTTTCATAACATGAGAAGGTATTTCCATTAGTTATAACTGCCCTATACAACTTCACGAGACCTTAAGCAGTCCCCAGTCGCCCCGGGCACCACATAAAGAGATTACCAGTGGCCAGACAGGCCTACCATAGAAGATAAACGGTTCATAGCCTCAACGAGGGAACGTGTGTTTACTCCGAAAGCAACAACCAAAAGAATTAGCCGCGAATTCTATGTTCGATCAGCAAAGCTCGACTAGGAAAGTCTTTCTTCGGAAGTCTCATCGAGGTATTGTATACAGCGATTGTTCTAGATAAGAACCCCGAGAGTAGTGCCTGCATTTGGAGAAACTTGACTAGAGCGCTATGGTTGGAGACACTTATCTACCTAAGGAAAACCATCCCAGTTACAGCATACGAACTCGTTTTAGTTGTAGCTAGCACATACTCACCGGCGATACGACTGACCCAACGTTTTTGTGACCTGCAACGGGCGCCCTATACTACCAAAATACCAAATCCCAAACTTTTAGAAAATATAGGCCGGGCTAAAGCAATGATTGATAATACACTTAGATGTAATCCTAGCACCGGGTTACGGCAGCGTACCCAGCAAGGCTGCCCCAGGGAACTAAGCGCCTATTCATTTAGCAAGCTTGCTATGCCCACCTTTAAACATCTATGATATAGTAATGGGTGTATATGTAGGTCGGGCAATTGGACGCAATTAATTAGGTTCAATAAACATATTAACATCTGAATTGTACGGAACGCTGCAGGGTGCGTGTAGGTGGGCTGTTTCGGTGAATAAAATTAAATAGTCTACACATAGTAAGCGTCTGCGTTCCTCTGCCACCGTAATTCAACAGACTTATACATTAACCCACATACATATTTATTGAGATTCCACACGTGACTCTGTGTACTGAGCCCTTTCTTTAGAATTATGCGAGCTTCACTGCCCTGCACTAATAAAAAAATAAGTATGTACGGTGTGGTATATTAATCTCCTTTTGTTCTCTTTCCTTTCTCAAAGTCAGTACTATGTTACTCAATTTCTATGGAAGTCTTCCTTTTTTTCATTGTTCACTCCCCATCTATCTCTCTGTTCTTTGTGAACCCCTCATTCAGCCCCTTCTTTTTACCGTTTGCTCTGTGTCCATCCGATTTATTCCCCTCTTCTTCCTCTTTTTTTTTTCTTATCTCTTACATTTTTTCTATAAACTCATTCACGTATTTTTGTTTTTTTCCATAAAATTAATAACCGCGCGTATACCTTTTTCTTTGCCTCTCCAAGTTCGTGTATACTCTTCTTTCCAACGCCACCCAATTCACCCCTCTTGTTCTATGACGAGGT-ATTTCTTTATGTCCTATGTCATTAGCCTACGTTTCCGAATCCTTTTTATCCCTACATTCCTGTTCTTTGGGGTTAACATGATTCACCTGATGGCTTTTCTACATCTTATTTATTTCTTTTTTTAATCTCATCATCCCGCACCCTTATTTTCTTCTGGTTCTCGTTCATTTTGACTAACTTTTCCTTTTCCTTCCATATGTCATTTTTTCCATTACCTCGGCCTTTTCTTCTTTTTTTGTCTTTCCTTCCCAATGCTCCCAGTTTCTTCTTGTTCACTTTTAATCGCTCTTCGGTTCTCTTCGAAATCAACCCGAGCATCACTTTATTCTTCTCCCATTTTTTTTACCTTCCTTTTCCTAGAAGGTACGTATCTACTTGCTCTCTTTTATAGATGCTCCCTTGCCGATCTTTATCTAGTATGTCACATACCTCGCTTTCGCTTATGGAGTTGGCTTTCATGCAATTTTTTTCTTGTTCCCCTGTGACATACTTCTCCTGATATTTCCCTTACCGGACGCTCTTTCAGTCCCCTTGTCACCAAGCAGGCTTTTGGCTTTTCTCGCGGTCTTTTATCTCCCTATTCATTTTCCTAAGCCAGTTTTCTATTTCCGACTACTGCCAGGCCCAATACTACAACGAACTTTTACCCCTTTTTACATT---TTACTTTCTTCTTTGTCTAGAATTTTTTGTAGTTTCTTTTTCTCCTATTA-CCCTACTTTTCTCCGACCTGTCTTTCCCGCAGCAATACTATTAGATATTTTCGTTTTTTTTTACTCACTATCTCTCTTCTTTTTAAGTAAAGTATGACATATCTATAAACCTTTCTCTTTCGATTATCCGATACACACATTTAATTTTTTTTTTTTCCAATTTTTTGGAGTGTTCTTTTGGAACGCACGCCCTACTTAAGTGATGTTTCTGGTTTACACTCTAATTCCTTTTTTTCCCGACCATGTACGTCCCTAGCCCTCCTTACGCTTTCGTTTTTGTACTTAAATTCTCCGTGTGCTCCCTCCCGCTCAAATAATTCACCCGATGTTTTCTGTATCATCTTATGCACTTACTTTTGCGCTTAATAAAAATGATGGTAATTCTCTCGTCTGGTCTTGCCTTCGTTCAACTTACTACCTTATGCTTTCTTCCCTCCTAGTGTTTTCCTAACGCCTCTAAAAACTAGTCTGGTTGGTTTTATTTCAACTCACTCCATATCCTTTCTTCTTTCCATCTAAATCAGTTCCTTTACGTGCTAATTATTGTAATGCTGTCATATCCGATTAACACGTTACATCTTCTCACCCACGCTTTATATATTATATATCTAAAATAATAAACAAATCTCTACCAATTTATTTTGAGAAAACTTACTTAGTAGCGAAATGAACTAATAAACCGAGGAAATTCACGGGTAACATTAATATTAAGGTAA-ATTAATAAATGAGCCCTTACGGCCGACCAAGCATGATCATGCCCATTCTTAACAAAAAAATGGCTACAGGTGAAACAGTCAATGTTTAGCCGTAAAATCTTCAAGCCATAATAAATAGATAATCAATTAAATGCTATTTTTCAAATAAAAAATTTAGCCCCAGTCCATAAGTTACAATAAAGGAATCAATTCTATATACTACTAAACTACCAGATCATTCATATCACGTCATAAGCATTTCAAAACGACAACTTACAAACGTAATTTTAATTTTATACCAGAATGCCGATATTCTCCACCGACAACGAGCCTCCCATAGAGAACCCAACCGTAGTGTATTTATTGGTCACAAAAAAGCAGCGCCCGGGATCGTTAAGGGACCAATTAATTGCCGTCTCCCTTGTTACGTTGAACATTCCCTCCAGCGGGCAGGTAATGGACCACGGTGACCTTCCCCGAACACAACTACATATGATGAGGCTCCCAGCATCAGATTGACAACGAGGGAACACAATGGGAAAAAGCGTATTGCTTCGAAATGCAAACAAAACCGGCCCTCCGGGTTCGACCTAAGTCCTGATAGGACAATGATATTCCATCCGGCACCTAAGTACTACTTACCGCACACCAACCCTCACGCACCCCCAACGCTTATACGCA---ATTTTAATTAATTTGAATCCACTTTGTCTCGGAATAATTATTTTTAATAG-ATAATCTATCAATGTGGGCGCTTAAGAGCTCGTGATAATACTCTGCAGGAATTTATATTTTTTCCAAGTAAGTAGTATCCCCTGACGGGTCTCCCGTAAAGAGTCTGTTTAGTTCAGCTGATAATGTAATTACTGCATAATTATTTATTAAAAACATGAATTACTAGTGGGGAATTACAGTTCGCTAGGAGGTCGGTTACAGGAGTATGATTCAAAAATAACCCATTAACGAAAAGGGAATGCTATCCTCGTGAGGCACGTGCTCTAAAGGGGATTCACACCTCGAAAAGCAATTTTGGATAGTGAATGCACAGAAAAAGTTATACCGTAAGGAGTATCCCGTTCATACGTTAGACTTTTGTAACACAGGCGACAAGGTCAATCGAATTAAAGATGCAGACTCGGTTTAGGAAGTAAATTAAATGCTAATAGATTAGATATCCATTTTATTCCCTATAAGAAACTACCGTGAAAAGGTTACTACCAACAACAACATAAAAGCAAAAAGTAAGAGCGTTATAACCCTATAATAAACCAATCTAAAATCGAAGCCGCAAACCCCACAACATCTGAAATTTTGTGGA-AAACTCTTAACAGAGACTCATGGTGGAGGAGCATTACGGCGCCGGCTGGGCATAGGGAGCGTAAATTAGACACAGGTGATTGCTAAGGCGAGTCCAAAAATTCTCCTTTCCTGTTAGGAGGGAGTAGTCCCGGAGGCGGGTGGTAATTTCTGGGTTATGGAATAAAAAAAACCTGACTCACTTGTTGAAAGGTTCTTCCGCGGGAAACTAGCACAAATTGCAGGGGCACTCCTTTTTGCCGGTACACCGTGAATCGGGTTTAAAGCTGTAGAGTGACTAGTTGTAGTGCCATAAGTAGGACGTTATGAAAAGACAGGAGTATCGAACGGGAATGGCACTGTGTATTTAGGGTAGAGCGATTAGAGCCGATTGGGCTCTGTTAGGGTGAAGGTGCTTCTTAGTACCAGTGAACTGGATTGGATATTCCCTCGTGGACCCTTGTCGGTACTATGTTGGTCATTAGGAAAGTAGTGGTGGACCTTGTGTATGAAGTACGTCCCCCATGGCATATGCTCAAAGTATCTCATTTTTCTCTGCTACCTGGATAATTGACTATTACTATAGGTTTTCTTGTAGATCTTACCAGAGCGATTCAATTACGTGTCCTTTCTCATTTCGTAATAGGTTGAGTACTTCGAAGCTCTGTTATTTGTTTCGTTTTTGAGTTTCATCACAGAAAGACTACCTTTTTCTTCGGTCAATGTCCACTGTTGTTCTAGATAACTAAGTCTCAC-TTCGGTTCCAAAATGCTATTTGCGCGTTGCGTGTTTGCATCACGCTTCAAATAATTTCCACTTTTTTTTTCTTTGGTGAGTTCTTTGCCATCTCGTAATGTGTTCCCTTTTTCCCTTAAGCGCGGCTACCTCGATCACGCCTATCTTCTATCGTCCTTGCTATTCCTTATACCCTCAAACCTTTGCTTTCCTTTTTCTCTTCCGTCTTTCAGATACCTTACCGGGACTTAAATTGTTGACATATTTTCGTGTTCATTCAACAAAACTGATGTTGCTTCTGTTGTTTGCAATTCCATATACGCATCCCCTTTCTCCGTATTGGTCCTAGGTTAGACCTTGCTGTTTTTCTGGTCGTTTCACCTATTTAACAATTCATAATTCTGCTTCTTCGTTAGTCTTCGTCTAACGTATATTTTTTGTATCTTCAATTGTCGTCGGACAACACACTGACTCCTGCTTCTTCTTTTTTTTGACTCCAGATTGCATCTTATAGTTATCCAAACTAACCACTTCACCATGTAACCCCTTAATTATAAACTACTTTTGTTTTATTCCTTTCATCACACTACAATATTGCTTCCTTTTCTCTCCTGTTATTAATCCCATCTACTGAAGTGGAAACATCCTATGCATTCCCATACGATGTTATAAGTTCCCATCTGTTTCCAATTACGCTCCTGTACACTCGGTAACCTTTCACGTAAGAGCATGGCAAGATCTTTACTCTAATTAACTCAATATTATTACGCGCTCGCCCCTTTCCGTCTGTATAAATTTTTGTTTTTTCTTAGGGATTGAGCTAGAACTCTAAGTAAGTTTTTCCATTTTTGTTGCTAACGTCCCTATGAGGCCCGTACTACTATCTTACCTTTCCGTCTCGCAAGTTAAAAAATTACTCTCTTTGTATCTTACCAATACCTCTCAGTAGCCTTTCCGTAGTATTTGCTTTTCGTTGACTTATCCAAATGTACCCGAGATTATTGTTTATCTAGGGCTATCKCAACGTTGGCTAACAAATCACGAACTTCCATTTTTTTGTCTATTCTATCTAAAATGCCTAATTTATTTCAATTTTGGTCTCTACCTAGATTTGACGG-AGTCTCTGTCGGGTCAAGGCTTTCGCGCGGGCAAAGTGATAAAATTTAACTAAAAAGGCGAGAGTAAACGAGTAGAGCCTCCATTAAGGGAACGAAAAAAGCCTTTATGTTGTATCGTATTACCAAGTCCGCTCTCGGGACAAACAAAGGCACAAGGGGTCTTGACTCGGAGGGACGCCACTATTATCCGTTTGCTTGATGGACATACAGAGGTCAAGTAGTTAGCCACGTCAGACACTCCAGGATGTCTATGCGATTATAAATTTACGTATAGTAATCTTCGGGCGAATCGCCAACGCAGCCTGAACTAATGGTTTAGTTTGTTATACTCAGGAGGTTCCTGAACCACTGGCCTAAGGTCGTGGTGATGCCAAACAACAGAGCGCTTAAACGTTTACCCGAGTTGATTAAGGGGTGTATTGGAGTCGTCGAAGTCTCTATCTCCAACCTACACCTGTGGGGTTTCTGGGGTTTTTGTATTTGTTCCCTGACACTTATTAACTTATCCCTATCCTGATGCTTGTGTTCATTCGTTTCTAACCACCTCTACTCATGGATAAGGTTGATACAGCCTTTTGTATATCGGTAAGCATAAACGATGTTTTTTTTCCCTTGATTCGGATCTGGCCTTCATTCCCCATGCATTAGTGGGTCTAACCTCGTTCTATTTCTTTCCTGTTATTTTAACGCCACCGTACACAATCTACAACAAATTGTTTTTTTTCTTCCTACATTGACAATCCCACTTCCCATACAGATTTCACTTGCTCAATGGTTCTTTCTTTTTCTCTTACCAAGGTTTGCTCATTTGCTTCCCTTTCGTGGACTAACTTCTGATCCTTATTTTTTTTCCTCGTAATCTTACTTATCCTTTCTCTTCTTAGATTGATAAGAGCATTGCTGTTACTCAGTATTTAACTGCTTCCCTTTTTCCCTCTCTCTTTGCCTCTCACTCATATCTTTTTCTCGTTTACTTGCGGCCACAACTTGCTGCTCACTCAATCTCTTTTGCTTTCGGTCTTATAACAATTGTTTCCGCTCTTGTTCCTCACAGCCTATCAGACATTCGTATAACGGCTCTTTTCAACATTTTACTCTTTTTGCTCCTCTTTACCTTCTTTTGTGCCACGTGAAATTATTGAATTCTCTCCTTGTCCTCTCTATTCCTTTATATGTTTGTTTCTTGTGTCATACACAATCCAAGGTACTGACGTCACTGTTTTCTTTTTTATATCTTTCCCGCTATATCCTCTAATTTTTTTTCTGTTAAGCGGGTAGCA
ICHTHYO    AACTATAACCTATATTACACATGCAAGCATCCGCAAACCAGTGAGAAAGCCCAGGAGCTGATATCAGGCACGCCAATAACATCTAGCTGCCACTCCCCCAAGGGACAGCAGTGATAAACATTAGTAAAACTCGAACTAGACATGGCCAAAGGGTTGGCTAATCTCGTGCCAGCCGCCGCGGTTATACGAAAACCCAAGTTGACACGGCATAAAGTGTGATAAAACTAAACTGTCACACGTAACAAACTGGGATTAGATACCTGCTTAGCTACAAACACCAGAACACTACGAGTACTTAAAAATCAAAGGACTTGGCGGTGCTCAACTATCCAGAGGAGCCTGTTCTATAATCGATAATCCACGCTCCACTCTTTGCCCAGCCTATATACCACCGTCTACAGCTTACCCTACTAAAAACGTCAGGTCAAGGTGTAGCATATAGAAGAAATGGGCTACATTTTCTTAACGAAAAAGGAAGGCGGATTTGGCAGTAAAAGAAACAATCAAGTTCTTTTTAACACAGCCCTTGAGCGCGCACACACCGCCCGTCACCAGAAGAGGAAAGTCGTAACATGGTAAGCGTACTGGAAAGTGCTCTAAAACATTTTGGCGATAGAAATCAAAGTACCGCAAGGGAAAGCTGAAAAAGTAAAAAAAAGCAAGGATTACCCCTGTACCTTTTGCATCATGGTCTAGCAAGCAAACAAGGCAAAAAGCTTCAGTCTTTCCCCCCGAAAATGAGCTATTTAAGAGCAGCGAGCGAACCCATTTATGTGGCAAAATAATGGGAAGACTTTTAAATAGAGGTGACAAACCTAGCGAATATAGTGATAGCTGGTTACTCAAAAGTCTAAGCTTCACCTTAAAGAGTTATTCATAAGAGGTACAGCTCTTATGAAAAGGAAACACCTATAAACAGTAGGCTTAAAAGCAGCCATCTAAGAAAGCGTCATAGCTATTTTAATAAACCAAAACCCACGCATTGAGTTAAACCATAATGGTTGAATTAATGCTAGAATTAGTAATATGCGAACCAATAAATCAAAAATATTAAATACTCGTTAACCCCACACAGGATCGCATAAGAAAGATAAAAAGACAAAGAAGGAATTCGGCAAACCTCGCCTGTTTACCAAAAACATCGCCTCTAGATTAGAGGTACTGCCTGCCCAGTGAATTTAACGGCCGCGGTATTTTGACCGTGCAAAGGTAGCATAATCACTTGTCTTCTAAATAAAGACTAGTATGAACGGCAAAACGAAGGTTTAACTGTCTCCTTTGTCCACTCAATGAAATTGATCTCACAGTACAAAAGCTGTGATTCAACAACAAGACGAGAAGACCCTATGGAGCTTAAAACTTATGTTTTTGGTTGGGGCGACCACGGAGAAATCCTCCGAGACAATCCAAAACTTTGACCAACGAACCAAGTTACCCTAGGGATAACAGCGCAATCCTCTTCAAGAGCCCATATCGACAAAGGGCTTACGACCTCGATGTTGGATCAGGATAACCTGACAGTGCAACCGCTGTCAAAGGTTTGTTTGTTCAACAATTAAAATCCTACGTGATCTGAGTTCAGACCGGAGCAATCCAGGTCAGTTTCTATCTGTTTAATTTTTTCTAGTACGAAAGGACCGAAAAAACATGGCCAATGCAACTGCATGCCATCCGTGTGGGGTACTCTTGGTGTGGGTGGGTTGTGAGGCTTTTTGTTTATTGGATGGTTTTGGAGGGCTCGGTGGTAGATTGTGTATGTGTGTTTGGGTTTGCAGTGGGTGTTTTGGTTTTATGTGTTTATTGGAGTGC--GATCGGTTTGTTCTCCACCCTTGCTGTTTCCCGCGTCTTTTGTCTTCTTTTTTATGGTTTTTCACCCTCCACACACGGCGCTTTATTGATGTTTTGATTTAATGTTGGAGCGTCGTACTGGGTTTTCGGTTTTCTTTTTATTG--GCTGCTNNNNNNNNNNNNNNNNNNNNNNNNNNNNNNNNNNNNNNNNNNNNNNNNNNNNNNNNNNNNNNNNNNNNNNNNNNNNNNNNNNNNNNNNNNNNNNNNNNNNNNNNNNNNNNNNNNNNNNNNNNNNNNNNNNNNNNNNNNNNNNNNNNNNNNNNNNNNNNNNNNNNNNNNNNNNNNNNNNNNNNNNNNNNNNNNNNNNNNNNNNNNNNNNNNNNNNNNNNNNNNNNNNNNNNNNATAGGAGCCACCGAAGGCAAGCGAGGGAACCCTCCGAGGCAGACCTCATAGCCACACCTCCCGCGAGCGTAAGCCTCATGGAGCCGGAGGTYGGCTGGAACTGACGANTCGAGAAAMACAGGAAAAAGATTAGAGTATACAGTGTTGCGACCTGAGGTGCGTCGGGCGCAAAGGAGGTAATAAAGATGTGGCGGGAAAAACTAGTTGAGGTAATGTATCTCATTGATCGGGGGTGATCATTTTCATGGTGTGGGAACCTTATGTAATAGGACAGAAAGAGGGACCTAGGAGAGGAGGATCAGATCGGTCGCGAGGAGCGGGGGAAGAGAATAGCACACCGAGAGCCAGCGATCGCACCCAACGTTCACGACCAAGGGAATAACGGGCGAAGGAACGGAGGGGGAGCGAAATTGCAATCTCGATGAGGCAAGCCGGGTAAAGTGGTAAGGGAGAGGTGTGTAGGAGATACGGACAGAAGGAAGGGATGGGGATCGCCAAGATAC---GGACAGACGGCCGTCGTCTAGAGA----NTCGAGAAAMACAGGAAAAAGATTAGAGTATACAGTGTTGCGACCTGAGGTGCGTCGGGCGCAAAGGAGGTAATAAAGATGTGGCGGGAAAAACTAGTTGAGGTAATGTATCTCATTGATCGGGGGTGATCATTTTCATGGTGTGGGAACCTTATGTAATAGGACAGAAAGAGGGACCTAGAGGAGGATCTCGGTCCGAGGAGCGGGAAGAGAATAGCACACCGAGAGCCAGCGATCGCACCCAACGTTCACGACCAAGGGAATAACGGGCGAAGGAACGGAGGGGGGCGAAATTGCAATCTCGATGAGGCAAGCCGGGTAAAGTGGTAAGGGAGAGGTGTGTAGGAGATACGGACAGAAGGAAGGGATGGNNNNNNNNNNNNNNNNNNNNNNNNNNNNNNNNNNNNNNNNNNNNNNNNNNNNNNNNNNNNNNNNNNNNNNNNNNNNNNNNNNNNNNNNNNNNNNNNNNNNNNNNNNNNNNNNNNNNNNNNNNNNNNNNNNNNNNNNNNNNNNNNNNNNNNNNNNNNNNNNNNNNNNNNNNNNNNNNNNNNNNNNNNNNNNNNNNNNNNNNNNNNNNNNNNNNNNNNNNNNNNNNNNNNNNNNCGGATTACTACTGACAACTTCGAAATAGACCTAATCCACATGTTAGTCGTCTCTAAACTACTCAGTGAACCTCCCTAATAATTTAGTACAATAAATGGCTCTTTAACGAGTGATGAAAGGGCCTCAACTGTCTCTTATTTGAAAAATGTTAAGACACATGGACTGTTTCAACAAACTCCTTGCTTCAGACTAAGATTTATGGTTGCTATTTGGCGAAAATTGATAGTACCGCTATGCTGACCGTACCAATTTACTCGGACAATAGAATGGCACAAACTAATGAGTAGTCCACTTACTCCTACTAGATGACCATAATTATATGATTAACGTCAAAGAGGACCTAAATGAATATGCTTGTAGATCGATTCAATTACTGATTCCAAGGACTGATTATATATACTGGCCGCCAAGCATTGAACTACAGTCATTCCATAAGAGGATCAATAACTCATCATTAGAGCTGCGCGAGAACGAATTGGTGATACGACAGAATAATNCAAGATCTAACAGACCACCTGTGAACTCATCTTCTGCCCCATTTCTTATGGAGTACGATGCGCTTGGCCTATTTTTCTGTATTCAGATGATAATGTTTTCCCGGTTCACGTATTTCTTCCGTTATGAGTTCTTTTCTGTTTCGTCAGGTTTAAATAAGAGCGAAGGTTTACAGAGCCCACATATAGATTACACAATTAGCTTTATAAAAAAAAACGGATCGTTAATAAAACAAATAATTATCAAATTGAAAAGGCTAGTACCGTTCGCGATTAGACCAACGACTGTAATACATTAAACTGATATAAGCAAGTAAGGCTCTCTTGGGGATGACTTTATGCAAGCCACGCAAATCAGCTTTACGAAAAATGTGTTAAATTAAAAATTTATGATATAC---ATACACAATCCTCGTGCCGCCCTC----NCAAGATCTAACAGACCACCTGTGAACTCATCTTCTGCCCCATTTCTTATGGAGTACGATGCGCTTGGCCTATTTTTCTGTATTCAGATGATAATGTTTTCCCGGTTCACGTATTTCTTCCGTTATGAGTTCTTTTCTGTTTCGTCAGGTTTAAATAAGAGCGAAGGTTTACAGAGCCCTATAGATTACATTAGCTTATAAAAAAACGGATCGTTAATAAAACAAATAATTATCAAATTGAAAAGGCTAGTACCGTTCGCGATTAGACCAACGACTGTAATACATTAACTGATATAAGCAAGTAAGGCTCTCTTGGGGATGACTTTATGCAAGCCACGCAAATCAGCTTTACGAAAAATGTGTTAAATTAANNNNNNNACCCTGGGCCTGTATCTTTGGGGGGTTTAGTCTAGAAGATAGACTAAGTATGTAATGCTCGAGCGAAACGGAATTGGAGGTGGGTCCGGCCAGCGTGTTAGAGGGG-TGTACATCCGGCAATCAGTCTCAAAAGCACCGCAATATTTAAATACTCTAGCCACAGTAAAGACACATTGTTCCTTAGCGAGATACCGAAA-ATATNNNNNNNNNNNNNAGACATCCCCGCCAGGAGCTCGTCCTGTACCCAAGTAAAGGGAAGGCTGCGTTGGGTCGGAAGAATCTGGGTGTGTAGCGGCCCGGTATAGTGGTCAGCTAGGGAGTTGGAGGGAGACGAGCCGCGAGACTTTAAAAATTGCAAGAGAATGGAACATGCTTACTTCACGGGTGCGACAAATACGAGGAGGAACAACACGAGGACATTATATAGAGTGGACGCGGGGCGGTGTGTATACTGGACCGGTCATGCCTAAAACGGACGCTGATATACCCGTGGGCCGAGAGGTGACTAGACCTAGGTCTGAGAGGGTTAATCCGGGGGTAACAGTAGGACATCGACGACCAAAAACACAAAAAGATGAACATAGAGGGGTGTGCTGGACGGCAGCAGCTCAAACGTCTTTCTAGTCGTCTCTATATCCTGGCCTAATATATGGAAAATTCAATGCGCGAAGAGGTAGGTGAGGAGTGAACTACTCAAAGACTATTGAGGGNNNNNNNNNNNNNNNNNNNNNNNNNNNNNNNNNNNNNNNNNNNNNNNNNNNNNNNNNNNNNNNNNNNNNNNNNNNNNNNNNNNNNNNNNNNNNNNNNNNNNNNACCGGACCGAATCCACCGAGCCCCGGTAACAGAGCGCTCTGATGGAAACCATTTGATCTAGTTGATCAATACATGTAGCCTTCTAACGACATTGTTAACATGCTACANNNNNNNNNNNNNNNNNNNNNNNNNNNNNNNNNNNNNNNNNNNNNNNNNNNNNNNNNNNNNNNNNNNNNNNNNNNNNNNNNNNNNNNNNNNNNNNNNNNNNNNNNNNNNNNNNNNNNNNNNNNNNNNNNNNNNNNNNNNNNNNNNNNNNNNNNNNNNNNNNNNNNNNNNNNNNNNNNNNNNNNNNNNNNNNNNNNNNNNNNNNNNNNNNNNNNNNNNNNNNNNNNNNNNNNNNNNNNNNNNNNNNNNNNNNNNNNNNNNNNNNNNNNNNNNNNNNNNNNNNNNNNNNNNNNNNNNNNNNNNNNNNNNNNNNNNNNNNNNNNNNNNNNNNNNNNNNNNNNNNNNNNNNNNNNNNNNNNNNNNNNNNNNNNNNNNNNNNNNNNNNNNNNNNNNNNNNNNNNNNNNNNNNNNNNNNNNNNNNNNNNNNNNNNNNNNNNNNNNNNNNNNNNNNNNNNNNNNNNNNNNNNNNNNNNNNNNNNNNNNNNNNNNNNNNNNNNNNNNNNNNNNNNNNNNNNNNNNNNNNNNNNNNNNNNNNNNNNNNNNNNNNNNNNNNNNNNNNNNNNNNNNNNNNNNNNNNNNNNNNNNNNNNNNNNNNNNNNNNNNNNNNNNNNNNNNNNNNNNNNNNNNNNNNNNNNNNNNNNNNNNNNNNNNNNNNNNNNNNNNNNNNNNNNNNNNNNNNNNNNNNNNNNNNNNNNNNNNNNNNNNNNNNNNNNNNNNNNNNNNNNNNNNNNNNNNNNNNNNNNNNNNNNNNNNNNNNNNNNNNNNNNNNNNNNNNNNNNNNNNNNNNNNNNNNNNNNNNNNNNNNNNNNNNNNNNNNNNNNNNNNNNNNNNNNNAAGGCTTTAGCTTAAATAAAGCGTCTGGGTTGCATTCAGAAGATGTTAGGTATAGTCTTGCAGGCCTTAAAGAAGTTAGTCTAAAAAAGACAATTAATTTCGACTTAATAAATTGTGATATGC-TTCACAACTTCTTTTAGACTGAAGCTCTCTGGGATGAGCGTTTAGCTGTTAATTAAAAGGTCGTGGGATAAAAGCCCATCAGTCTAAAAGATGTTAGTAAAGATTTACACTATCTTGTCAAGATAAAATCACGAGTTAAACCCACGTACATCTTTAGCCCCGTAGTGTATCATATAAGATTGCAAATCTTAAGAAACAGAATAACTGTCCGGGCTTTAGAATGTGGTGTATTGGTAGCACGGAGATTTTTGATTTCTTATGTATAGGTTCAAGTCCTATTTTTCTAAGTTTTTATAGTTGAAGTACAACAGTGGTTTTTCAGATCATTGGTCTTGGTTAAAGTCCTAGTAAAAATTACTTCTCTAGTATAATACCAATGGCTTCCAACCATTAAATCTTAGCTTTAA-CTAAGGAGAAGTAGTAAATATAGTTTAAA-AAAACATTAGATTGTGATTCTAAAGACAGAAGCCAATAACTTCTTATTTACCGGCTATGTGCCCG-AAGGGTCACTTTGATAGAGTGAACAATAGGGGTTTAAACCCCCTCATATCCTACTTTTAAAGGATAGTAGTTATCCATTGGTCTTAGGAACCAT--GATTCTTGGTGCAAATCCATGTAAAAGTTGCTTGAGTGGCAGAGCCTGGTAATTGCAAAAGACCTAAGATCTTTTGATCAGAGGTTCAAATCCTCTCTCCAGTTCATTAAGAAGCTAACAGCACTAGCCTTTTAAGCTAGCACC-GGTGACC-AACCACCCTTAATGGAGTAAGGTCAGCTAAAAAGCTTTCGGGCCCATACCCCGAAATGATAGTTAAAACCAATCCCTTGCTAGTCTTCGTAGCTAAAATAGCGCAACACTGAAGATGCTGAGATGAAATATTAAGATTTCCGTCGACACTGGAAGTAGTTTAAAAAGAATTTTGGCTTTGGGTGCCATTGGTGAGGGTGAAAATCCTCCTTCTTGAAAGAGAATTAATAAGAACTGCTAACTACTCTGAGGTTTAATTCCTCAGCTCTCTTAAAAAAGGAAGCATGGTGGTTATGTAATTAGCTTGAAACTAGTTGATGTGGGTTCAATTCCTACCCTTTTTGGTTTAAGTAGCTTATAAAGCATCAGTCTTGTAAACTGAAGATCAGAGTAACCCCTTCTTAAACTAAAAATTTAGGTTAAAAGGGCCTTCAAAGCCCTAAGCAAGAGACAGCCCCTCTTAATTTTTGGGTAGAATGGCTGAGTAAGCGGCGGATTGTAGTCCCGACAACAGAGGATAAAAGCCTCTTTCCACCACAAAATGTAGTTTAAAAAAACATTCCGCTTACACCGGAAAAAAATCTGAT-AAACCAGAACTTTTTGAAACACTGCTAACACCTACTATTTAAACTATAAACTGATAAACCAACCTTTTTACAACCATAAAAAGCATGCTTATCAACAAGAACCGCTCCATACAACCTAAAGCGGCATTGAGACGACCCAAATCGCCCCGGACACCACCCATAGAAATTACCCGCGGCCAGACAGGCCCACCATTGTCCTACTACGATCCAATACCCCAACGCGGGAACGTGTGCTTATTCCGAAAA-AACAACCATAAAAATTAGCCTCTAATTCTATGTCCGATCATCAAAGCTTGACTAGGAATGTTTGGCATCGGATGTCACAACGAGGTATTATATACAGCGATTGTTTTAGATAAGGTCCTCGAGAGTGGTGCCTGCATTTGGAGAAACCTGACTGGGATGCTATGGTTGGAGACACTTTTCTATCTCAAGAAACCCATCCGAGTAACAGCATGAGAACTCCTTTTAGGTGTAAACTCCGAATATTCAACGGCGATACGACTAACCCAACGTTTCTGTGACCTACAACGGGAGCCCTACACTTGCACCATACCAAATCCAACCATTTAGGAAAACATAGGCCGGGCTAAAGCATTACTTTTTAACTCCAGCGGAAATAACCACAACACTGGGTCACGGCAACGTACCCAGCAAGGCAGTCCCAGGGTATTAAGCGCCTATTCAATAGACACGCACGAACTTCACACTCACGAATGCCTGCTCTACGGTTATGTGTGTATATGTAGGCCGGGCAATTGGACGCACCTAACCTGATACTATATACGAATTCCCATCCGGATTATATGGAACGCTGCAGGGTGAGTGTAGGTGGGCTGCTTCGGTTAATAAAACTAAATTTCAAAAACAAAGACTTACTTTGCGTTCCTCTGCCACCGTAATCCAGCTAACCTATACATTTGACCAAAAATAAAGCAAACACAGTTCCAAACGAGACTCTGTGTGCCGTGCCCTTACTTCGGACTCTTGCGAGCCCCACTGACTAACTATGTTGAAACTCCACGCATGTCCGGCGTGGTCTCTTAATTGCCTTATCTTTTCTCTCGTTTCCACAAGCCAGTCCTACGTTTATCAATTCCTATAGAAGCTTTCCTTCTTTTCATTGTTCACTCCCCATCTATCTCTCTGTCCTTTGTGAATCCCTGATTCAGCCCTTTCCTTTTACTGTTTGCTCTGTGTCCATCCGATTTATTCTCCTTTTCTTCTTCTTCCCTTTTTCTTATCTCTTACATTTTTTCTATAAATTCATACCCGTTTTTTCGCTTCTTTTTACTAAACTACATCCCGCGCGTACACTCTTTCGTCCGCTTTTCGCAGTTTGTGTATACTCTTCTTAAATACGCCACCTAATTCACTCCCTTTTCCCCACGTCGAGATAATCTCTTTATGTCCTATGTCATTAGTATCCGTTTCCGAATCCTCTTTTTAACTACATTCCTCTTCCTTGGGGGTAACATGATTCACCTCATGGTTCTCCCGCATTTTATTTATTTCCCTTTCTAATACCCTATTATCGCACCCTTCTCCTCTTCTGGTCCCCGTTCAGTTTAATCAAACTCCCCTTCTCCTTGTTTATGTCACTTTCACCACCACCTCGGTCTTTTCTCCTTATTTCCTTTTCTCGTCACAGTGCTTTCAGTTTCCTGTTTTTTAAACCTAATCCCTCTTCGGTCCTTTTCGAAATAAACTCGAGCATCTTTTTATCTTTCTCCCATTTTATCTACCTTCCTTTTCGGGAACAGTACGCATTTACTTGCTCTTTCTTCTAAATCCTCTCAGGTCGTTCTTTATCTAGTATGTCACATACCTCGCTTTCCTTTATGGAGTTGTCGTTCCTCAACTACTTTTGTGGTCTCGCTGTGACATACTTCACCTGATGTTTCCGTTACCGGTCGCTCTTTCAGTCCCTTTGTCACAAAGCAGGTTTTCGGTACTTCTTCCGGTTCATGATCTCCCCATTGATCTTCCTTAGCATCTTTCGCGTTTCCTACTATTTTCAAGCCACATGACACCACGAATTTCTATTCTTTTTTACCTTTCTCCAGTACCTTTGTCGTTTAGCATTCCTTGTAGTTTCTTTCTCTGCTACACCTGCTCCTTTTCTCCGACGCGTCTTTCCTGCAGCACTAATATTAGATTTCTACTTTTCTTCTTTCTCACTATCTTTATTCTTTTTATGCAGATTACACTATATGTATAAACCTTCCTCTTTCGCTTATCCCATAAACATAATTAATTTTTTCTTCTTCCAATTATTTGGAGTGTTCTTTTGGGACGTACACCCTACTCAAGTGATGTTTCTCGTCTACACGATAATTCTCTTGTTTCCCGACCATGTACGTCCCTAGCCCTCCTTACGCTTTCGTTTTTGTACTTAAAACCTCCGTGTGCTCCTTCCCGCTCAAATAATTCTCCCGATGTTTTCTGTAACATCTTATGCACTTACTTTTGCGCTTACTCAAAATGATGCCTTCTCCCCCGTCTGGTCTTGTCTTCGTTCAACTTACTACCACACGCTTTCTTCCTTCCTAGTGTTCTCTCGACGCTACTAAG-ACTAGTCGGGTTCGTTTCCCCTGCACACTCTCTCCATCCTTTCTTGTTTCTATTTTCTTTAGCACATTTTTGAATCCATTAACGTAGCGCAGTCCAATCCTATTTATAAGTTACATCTTTTCACCTACTCTTTATCCTTGACAAAAAGAAAACCCAAAATCTCTATCTAACTGCTAACTACGAGAAAGATGTCTCTGTAGTGAAACGAACCAACCCCCCTAGGAAATTCACGGGTGCACTTGAAAGTCAGCTGAAGCAAGCAAAAGTGCACTTTCGGCCGGGTAAGCATTATCAAGCAAAATAACAACACTCCACAGAATAAAGGTGGCACACTCAAAGTTTAGCCGTAAAAGAATCACAACATAGTCAAATTATTAAATTAAATAACCTCTTTAACAAAGATTAACCTCGGCCCATGTACATTACCGCAACAAGAAGAATGTTTCCACTTTCCTATAAGTAATCAATAGAAATCAGACCCCAACACAATACAAATACAATTAACATTTAGTAACATTAGTCACATTTAAATATAGCTTGCCAATATTTACCATTGACACGAAAAAACCCATATATATTCAGCAAGTTGAGTATTTAGTGAACACACAAAACTGACAGCCAGGATTCTTACAGTCCCCAGACTTCAGAGACTCAATTTGTCCGTAGAACCTGTCCTCCAGCGGGCAGGTAACGGGTCATGGTGAACATTATACTAGATATCTAATACTGGGAAATATCCCAGTATCAGTTTGACAGCGATGGCACAATATTGGAGCAAGCGCATTACTTTGAAATGCACACGCCCGCGACCATCCAAATTTCGACAAAGCCCTAATCGGCAAATGTTATTACAAAAAGAGGCAAGTTACAATTAACCGCACACCACAGCATACGCCCAACCAACTCCCATACACAAAAAATACTTGTACGAAGAATCCGCCCTGCATCGGAACTCTAAATTTTACAGTATTACGCAGCCATTGTGGGAGCGACGGAACACGAGAACACATTCTACCAATATAAACTCAACTTCAAAGGACGTTAAAACATATCAAGAGTACAAAAATGAACATATGCTTAATACGGCTGATTATGTGATTAGAGCCTAATTATTCATTAGAAACGAGAACTCCTAGTGGGGAATTCCAGTTCGCAGGATGGACGAGTACAGGAGTAAGAATTGAATATTGTCCATACCCAGTACGGAGATGCTGCCCTCCGGAGGCACGTGCCCTAAAGGGGATTTACCCCAAGCAAAGCAATCTTGGTAACTAGATGCACAGAAAAGGTTATACTGCAAGACGTACCCCGTCCATACGTTAGACTCTTGTAACGAAGGCGACAAGGAAAACCAATATAAAGACGCAGACTCGGTTTAGGAAGGAAATAAAATGCAAAAAGAATATATACCAAATTCTGTACCACCAAGA-ACAACCGTGAACGGTTAAGAAAACAACAAAACATTACGGATAAGCGCAAGGGACTTCAGACCAACAAATAGGCAAGAACAGCATTGCAGCAGTAGCCCCCAAAAAATCCGTAAATCAATCTAGGTACTTTTAACAGAGACTTATGGTGGAGGAGCATCACGGTACCGACTGAGCATAGAGAGCGTGAATTAGACAAAGGTGATTGCCAAGGCGAGTCCAAAAATTCCCCTTCCCTGTTGGGGGGGAGTAGTCCCGGATGCGGGTGGCAATTCCTGGGTTACGGAATAAAAAAAACCGATCTCACTTGTTGTGAGGTCTCTCCGCGGGAAACCAGCATAAATTGCGGGGGCACTCCCTTTTGCCGGTATACCGTGAATCAGATTTGAAGCTGTAGAGTGAATAGCCGTAGTGCCATAGGAAGGACGTTATGAAAAGACAGGAGTATTGACCGGGAATGGGACTTCGTATCTAGGGCAGAGCGATTCGAGTCGATTGGGCTCTGTTAGGGTGAAGGTACTTCTTTGTACCAATAAACTGGATGGGAAATTCCCTCGCGGACCCTTGTCGGTACTATATTAGTCATTGGGAAAATAATGGTTGACGGCAAGTAAAAGGTCCGTCCCTCATGGCGTGCNNNNNNNGTATCTCATTTTTCTCTGCTACCTGGATAATTGACTATTACTATAGGTTTTCTTGTAGATCTTACCAGAGCGATTCAGTTACGTGTCCTTTCTCATTTCCTGAAAG-ATGAATACAAAGTAGTTGTATTATTTGTTTCGTTTTCGAGTTTCATCACAGAAAGACTACCTTTTTCTTCGGTCAATGTGCACTTTTGTTA-GGATNNNNNNNNNNNNNTCTCGGTTCCAAAATGCTATTTGCGCGTTGCCTGTTTGCATGACGCTTGAAATAATTTCCACTTTTTTTTTCTTTGGTGAGTTCTTTGCCATCTCGTAATGTGTTCCCTTTTTCCCGTACGCGCGGCTACCTCGATCACGCCTATCTTCTATCGTCCTTGCTATTCCTTATACCCTCAAACCTTTGCTTTCCTTTTTCTCTTCCGTCTTTCAGATACCTTACCGGGACTTAAATTGTTGACATATTTTCGTGTTCATTCAACGAAACTGATGTTGCTTCTGTTGTTTGCAATTCTGTATACGCATCCCCTTTCTCCGTATTGGTCCTAGGCTAGACCTTGCTGTTTTTCTGGTCGTTTCACCTATTTAACAATTCATAATTCTGCTTCTTGGTTAGTCTTCGACTAACGCATATGTTTCGTATCTTCAATTGTCGTCGGACAACACACTGACTCCTGCTTCTTCTTTTTTTTGACTCCAGATTACATCTCATAGTAGGCCCAACAAACCTTATCACCATGTAACCCCTTAATTATAAACTTTTTTTGCTTTACTCTTTCCATCACACTACAATATTGCTTCCTTTTCTCTCCTGTTATTAATGCCATCTACTGAAGAGCAATCATATTCTACATCCCAATCCGATGTTATAAGTTTCTATCTGTTTCCAATTACGCTCCTGTACACTCGGTAACCTTCCGCGTAAGAGCATGGCAAGTTCTTTACTCATATTCGCTCAACACTATTACGCGCTCGCTCCTTTCCGTCTGTATACTATTCCGTTTTTTCTAAGGGATCGAGCTAGAACACTAAGTGAGTTTTTCCATTTTTGTTGCTAGCGTCCCTATGAAGCCCGTTCTACTATCTTACCTTTCCGTCTCGCAAGTTTGAGAACTACTCTCTTTGTATCTTACCAAAACCTCTCAGTAGCCTTTCCGTAGTATTTGCCTTTTGTTGATTTATCCAAATGTACCCGAGATTATTGTTTATCTAGGGCNNNNNNNNNNNNNNNNNNNNNNNNNNNNNNNNNNNNNNNNNNNNNNNNNNNNNNNNNNNNNNNNNNNNNNNNNNNNNNNNNNNNNNNNNNNNNNNNNNNNNNNAGCCTCCGTCGGGTCGAGGCCATCGCATAAGTCAAACGCTAAAAAAAAACAAAAAAGGCGGGAATAGCCGAAAAGAGCCTTCACTCAGGAAACAAAGAGAGCCTTTATGTAGTAATTTATTAACTATCACGGTCCCGGGACAGACAGTCACAAGTGGGGCCTTGACTCGGAAGGACGCCACAACAATCCGATTGCTTGATGGACATACAGAGTGCTTGTCATAAGCCTCGTCAGGCACTCCAGGAGGTATATGCGATTCTATAAATTGGCCATCTAATCTTCGAACGAATCGCCACCGCAGCCTGAACTAATGATTTCGTTTGTTCGACGCAAGCGGTTCCAGACCCGCTGGCCTAAGGCCGTGGAGATACCAAATGACAGGACTCTCAATCGCTTACTCGAGTTGGATAATGGATGTATTGGAGTCGCCGAAGTATCAATCACCAATCTATCCCTGTGGGGTTTCTGGGGTCTCTGTATTTGTTT-ACGACACTTATTAACTTATCCCCATCCTGATGCTTGTGTTCATTCGTTTCTAACCACCCCTCCTCATGGATAAGGTTGATACAGCCTTTTGTATATGGGTAAGCATAAACGATGTTTTTTTTCCCTTGATTCGGATCTGGCCTTCATTCCTCATGATTTAGTGGGTCTAACCTCGTTCTATTTCTTTTGTGTTATTTTAACGCAACCGTACACAATCTACATCAAACTGTTTTTCTTCTTCTTTCATTGACAATCCCACTTCCCATACAGATTTCACTTGCTCAATGGTTCTTTCTTTTTTTCTTACCAAGCTCTGCTCATTTGCTTCACTTTCGTGGACTAACTTCTGATCCTTATTTTTTTTCTTCTCAAATTTACTTTTTCTTTCTCTTCTTAGATTGATATGAGCATTGCCGTTACTCAGTATTTAACTGCCCCCATTTTTCCTTCTCTCTCTGCCTCTCCCTTATATGTTTTTCTCGTCTACTTGCGGCCACAACTTGCTGCTCACTCAATCTGTTTTCCTTTCGATCTAAATACAACTGTTTCCGCTCCTGTTCCTCACAGCCTATCAGACATTCGTATAACGGCTCTTTTCAACATTTTACTCCTTTTCCCCCTATTTACTTTCTTTTGTGCCACGTGAAATTATTGAATTCTTTCCCTTATCTCTCTCGTCCCTTCTATCCCTTTTTCTTCTGTCTTAAACAATCCAAGGTACTGCCGTCTCTGTTTCCTTTTTTATATCTTTCCCGCGATACCCCCTTTCTTTTTTTCTGTTAAGTAGGTAGCA
KALPUL     AGCTGTTATTCGACTTACACATGCAAGTATCCGCACACCCGTGAGAACGCCCAGGAGCCGGTATCAGGCACGCCCACAACACCTAGCTGCCACGCCCTCAAGGGTCAGCAGTGATAAACATTGTTAAAGCTTGACCCAGTCAGAGTAATAGAGCCGGCCAACCCGGTGCCAGCCGCCGCGGCTATACCGGGGCCCAAGTTGACACGGCGTTAAGCGTGTTTAAACCAAGTTGTGACACACTACAAACTGGGATTAGGTACCTGCCTAGCCGTAAACGCCAGGGAATTACGAGCGCTTAAAACCCAAAGGACTTGACGGTGCCCCACCACCTAGAGGAGCCTGTTCTATAATCGATTCTCCCCGATCCACTTCTAGCCCAGCCTGTATACCTCCGTCGTAAGCTTACCATCATCAATACGTCAGGTCAAGGTGCAGCTCACGAAAGCAATGGGCTACAGTTTCTAAACGAAAGACGAAGGCGGATTTAGTAGTAAAAGAAAATAGAGAGTTCTTTTTAATTAGGCGCTGGGACGCGTACACACCGCCCGTCACCAGAAGAGGTAAGTCGTAACACGGTAAGCGTACTGGAAAGTGCAATAAAACATTTAGGCGATTAAAAAAATAGTACCGCAAGGGAAATGTGAAAAAGCACAAAAAAGCAGAGATTCACCTCGTACCTTTTGCATCATGGTCTAGCTAGTCAGCCAAGCAAAAAGTTTAAGTTTGACCCCCCGAAAGCGAGGTACTTCAAAACAGCGGGCCAACCCGTCTCTGTTGCAAAAGAGTGGGAAGATTTTCAAGTAGAGGTGATAAACCTACCGAGCTTAGAGATAGCTGGTTATTCAAGGATCTAAGTCCTACCTTAAAGAGCTATTCAAATAAGGTACAGCCTATTTGAAAAGGATACAACCTAAACAAGTGGGCCTAAGAGCAGCCATCTTAAAAAGCGTTAAAGCTAATTCCACTAATCAAAACCCTAGTATTGAATGATTCCATTATGGAAAACCGTATGCTAGAACTAGTAATAAATACAAGTGTGAGCCGAAAATTCTACTAATACGTCAACCTTACACTAGAGTATTCTGGAAAGATTAAAAGAAAGGGAAGGAACTCGGCAAATCCCGCCTGTTTACCAAAAACATCGCCTCTTGATAAGAGGTCCAGCCTGCCCAGTGAGTTAAACGGCCGCGGTACCCTAACCGTGCGAAGGTAGCGCAATCACTTGTTCTTTAAATGAGGACTAGTATGAATGGCATCACGAGGGTTGCACTGTCTCCCCTTTTTAATCAATGAAACTGACCCCCCCGTGAAGAGGCGGGGATATAACTATAAGACGAGAAGACCCCATGGAGCTTTAAACTCAAGTTTTCGGTTGGGGTGACCGCGGAGTAAACCTCCACGACAGCTCAAAGATTTGATCAACGAACCAAGTTACCCTGGGGATAACAGCGCAATCCACTTCAAGAGCCCCTATCGACAATGGGTTTACGACCTCGATGTTGGATCAGGGTATCCCAGTGGTGCAGCCGCTACTAAAGGTTCGTTTGTTCAACGATTAAAACCCTACGTGATCTGAGTTCAGACCGGAGTAATCCAGGTCGGTTTCTATCTATAGAGTTTCTCCTAGTACGAAAGGACCGGAGCAACATGGCCAATATTACCACAAGCCATACTGGTGGGGTACTCTTGGTGTGGGGGTGTTCTAAGGTATTTTGTTTGTTGGAAGGTGTAGGTGGGCTCGGTGGTTGTATAGGTGTGTGGGTTCTGGAGGGGGGTTGGTGATGGGGTGTTAGGTGTTTATTGGTGGGCGCGGTCGGTTTGTTCTCCACCCATCCTGTTCGCGCGGTTTTAAGTCTTCTTTTTTATGGTTTTTCAGCCTTCACACACGGATGTTGATGTACTTTTTGGTTGGGAACTTAAGGGTCGTTCGGGGCTTTGGGCTTTCTTTCTATTGGAGCTGCTATTTATAAGGCAAGGAGAGCAGCGTCGCCACGACGAAGGCAGGTAGGGCCTCAGATGCGAGGCCGGGCAAACAGGAAGTGATTTAGACAACGCTGCCTCTCCGGTAATCGGGAATAAGACCTGCGYCGGCAGTGAAAGTGAGGGAAAGGGAGGCAGAGCGAGCGCAGCCACTTTGAATACAGTAAGGTAGAGAATTATCTCAACTTGCGCAAGAAAAGGTCTAAAG------ATAGGAGCCACCGAAGGAAAGCGAGGGAACCCTACGAGGCCGACCTCATAGCCACACCTCMCGCGAGCGTAAGCCTCATGGAGCCGGAGGTCGGCTGGAACTGACGAATCGAGAAAAACAGGAAAAAGAATAGAGTATACAGCGTTGCGACCTGAGGTGCGTGGGGCGCAAAGGAGGTAATAAAGCTGTGGCGGGAAAAACCAGTTGAGGTAATGTATCTAATTTTTCGGGGGTGATCATTTTCATGGTGTGGGCACCTTATGTAATCGGACAGAAAGAGGGACTTAGGAGAGGAGCATCAGATCGGTTGTGGGGAGCGGGGGACGAGAATAGTACACCGAGAGCTAGTGATCGTACCCAAAGTTCACGACCAAGGGAATAACGGGCGAAGGAACGGAAGGAGAGCAAAGTTGCTATCTCGATGAGGCAAGCAGGGTAAAGTGGTAAGGGAGAGGTGTGTAGGAGGTACGGACAGAAGGAAGGGATGGGGATCGCCAAGCGATGAAGGACGTACGAGCGTCGCCTAGAGAAGGAATCGCGAAAAACAGGATAAAAAGTAGAGTACACAGCGTTGCGACTTTAGGTGCGTGGGGCGCTAAGGAGGTAATAAAGATGTGACGGGGAAAACCCGTTGAGGTAATGTATCTAACGGTTCGGGCGTGGTCATTTTCGTGGCGTGGGCCCCTTATACAATCAGACAGAAAGAGGGCCAGAGAGGAGAATCTCGGACTAAGAAGGGGTCAGAAAACAGCACACCGAGTGCCGGAGATTGTTCCCAAAGTTCACGAAAAAGGGAACAACGGGCTACAGATCGATCGGTGGTGTAATTGCTTTCTCGATGGGCTAGGAAGGGAGAAATGGTAAGGGTGAGGGGTGTAGGACGTATGGACAGNTGGAAGG-----TCATGGTACCCTAACATGGAGGTCACGTGCAGCTAATGGCTGGCGGGGTCCTCACTAATTAATTAAAACTGAGAAAAACATACCGTTTGCATCTACCTTTTTAAAAAATACCATCTGTGGAYACCGGGATGTGAGTGAGTCCCAAACCTATCGACTCTTAATCTCAGATAAATAACAGACTGATAAGGGGTAAGAGACAGGCCACATGCTCTAGAAATGGGTTGTA-----------TACTACTGACAACTTCGAACTAGACCTAATCGGCATGTTAGTCGTAGCTAAACTATTCAGTGAACCTTCCTAATAAATTAGTACAATAAATGGCTCTTTAACGAGTGATGAAAGGGCCTCAACTGTCTCTTATCTCGAACCTGTTAAGACACATGGACTGTTTCAACAAACTCCTTACTTCAGACTACGATTTATGGTTGATATTTGGCGAAAATTGATAGTACCGCTATGCTGACCGTACCAATTTACTCGGACAATAGAACGGCACAAACTAATGAGTAGTCCACTTACTCCTACTAGATGACCATTATTATATGACAAAAACCAAAGAAGAATTAAATGAATATACTTGTAGATCGATTCAACTACTGATTAGAAGACCTAATTATATATACTGGCCGCCAAGCATTGAAGAACAGTCATTCCATAAGAAGATCAATAACTCATCATTAGAGCTGCGCGAGAACGAATTGGTGATACGACATAAGGATCCAAAATCTAACAGACCACCTGTGAACTCATCTTCTGCCCCATTTCTTATGGAGTACGATGCGCTTGGCCTATTTTTCTGTATTCAGATGATAATGTTTTCCCGGTTCACGTATTTCTTCCGTTATGAGTTCTTTTCTGTTTCGTCAGGTTTAAATAAGAGCGAAGGTTTACAGAGCCCACATATAGATTACACAATTAGCTTTATAAAAAAAAACGGATCGTTAATAAAACAAATAATTATCAAATTGAAAAGGCTAGTACCGTTCGCGATTAGACCAACGACTGTAATACACTAAACTGATATAACCAAGTAAGGCTCTCTTGGGGATCACTTTATGCAAGCCACGCAAATCAGCTTTACGACAAATGTGTTAAATTAAAAATTTATGATGCACACTATACACAATCCTCGTGACCTCCTCTATTCCAAGATTTAACAGACCCCCTGTGAACTCATCTTCTGCCCCATTTCTTATGGAGTTCGATGCCCTTGGCCTATTTTTCTGTATTCAGATGATAATGTTTTCCCGGTTCATGTATTTCTTCCGTTATGAGTTCTTTTCTGTTTCGTCAGGTTTAAATAAAAGCAAAGCTTTACACAACAGTATAGATTACATTAGATTATAAAATAACGAATTGTTAATAAAACAAATAATTATCAAACTCAAAAGGCTAGTACCGTTCGCGATTAAACCAACAGCCGTAATGTAACAATTCATATACGCAAGTAAGGCTTTCTTGAGGATCACTTTAAACAAGCCACGCAAATCAGCTTTACGACAAANCTGTTAA-----AAAAGATACCCTGGGTCTGTACCTTTGGGGAGTTTAGTTTAGGCGATAGACTGAGTATGTAACGCTTGAGCGAAACGTAACTGGAAGTGGGTCCGACTAGCGTGTGCGAGTGGTTATGCATCCGACGATAAGTCTCCAAGGCCTCGCAACATTTGAATACTCTAGCCACAGCAAAGACAGGTTGTTTCTTATCAAGATGACGAAACGTGAGAAACATATAAGG-----TCCCCGCAAGGAGTCCGTCCTGTACCTAAGTAAAGGGAAGGCTGCACTGGGTCGGGATAATATGGGTGTACAGAGGGACGGCATCGTGGTCAGCTAGGAAGTTGGAGGGAGACGAGCGGCGAGGCTTTAAAAATGCAAAGTGAATGGAACATGCTTACCTTACGGGTGCGACAGATACCAGGAGGAATAGCYCGAGGACAATATGTCGAGTGGACGAGGGGCGGTGTGTATACTGGACCGGTCATGTCTAAAACTGATCCTGATAGACTCGTGGGCCGAGAGGTGACTAGACCTAGGTCTGAGAGGGTTGATCCGAGGGTAAGAGAAGGCAATCAATGACCAAAAACACAAAAAGATGCACAAAGAGGGGTGTGCTGGCCGGCAGCAGCTCCAACGTCTTTCGAGTCGCCTCTATCTCCTGGCTTAATATATGGAAAATTCAACGCGCGAAGCGGTAGGTGAGGAGTGAATTACTCAAAGCCTAATGAACGNNNNNNNNNNNNNNNNNNNNNNNNNNNNNNNNNNNNNNNNNNNNNNNNNNNNNNNNNNNNNNNNNNNNNNNNNNNNNNNNNNNNNNNNNNNNNNNNNNNNNNNACCGGACCGAATCCACCGAGCCCCGGTAACAGAGCGCTCTGATGGAAACCATTTGATCTAGTTGATCAATACATGTAGCCTTCTAACGACATTGTTAACATGCTACAATGAAAAAGAGAGGTACGGAGATCACACCCGAGACAACGGGGGGGCCGAAATTTAGCTCTGACGGAAAACAAGTCAGGGGGTTGATCGTACGCTCGTGTCGAGTGGGGGGCCGGCGAAGAATAACCTCTGGCCAGACTGGTAACGAACATCGCCAAAGCACCCAATAAGTTTCCCTACCGTAATTAATGGGGTCTCACGGAACAAGTTCACTAATAGTTG-AAAACCTTGAGTGGGGCGGATGCTAAGGCTAGAAGGGCTGGATTTCAACAAAGATAAGGGTCCGGTCAGCCTGTTAATGAAGACGGCTTCGTGTAAGCGTAAGGCACGAAAATCAATAAAGGCCCGACAAATAACCGCTTGTAGAGACAACAGTCAGGGTGTGACAAAATAAGTCAAGTAGACGTGACGTAGGAAATGGGAGCGGAAGGAAGAATCAACTTATTAGGAAAACCAAAACCAGAATAGCACTAATGGGACTGAAGGCTATTCTACAAACCAGACATGGATCTATAACACACAAAAGATAAGCTAAAGAAATAATGGAGCCAAAGAGGTTCCAGGACTTTATAAAATATGCCCTCAACGATCCTGACCTCGTCAGCGGATGAATTAGGGCCAAATCCATATTCTACCT-AATCTGGTAAATTGATCACGAGACTATTAGGGAACTTTTGGGCTTCTRAGCCAAGAGTTAGACTTTTTATATGGCGTACTAATAAGTCTATCTCAAATTATTGGACTAGATGCCATAGTATATCTGGCATCGCTTAGGTCTCGCTTCACGCCATTTTGGAACAAAAGTCGAATTTAAACTATAATACCAGCGATAAAGGCTTTATCTTAATTAAAGTACCTGAGTTGCATTTAGGAGATGTAGGTTAATATCCTGCAAGTCTTAGAATGGCTAGTCTAAC--AGACAGTTGATTTCGGCTCAACTAATTATGGTTCAACTCCATAGCTATTCTTAGAATGAAGCTCGCTGGATTGAGCGTTTAGCTGTTAACTAAAATGTTACGGGATCAAGGCCCGTCTTTCTAGGAGGTACTAGTTAAGCATAATAATGCCTTGTCAAGGCATAGTTACAGGTTAAATCCCTGTGTACCTCTAGGCCCTGGGGTGTCCATGTGTGGTTGCAAACCTCAAGAAGCAGAGTAACTGCCGGGGCTTTAGAGAGTGGTATATTGGGAGTACGGAGGGTTTTGATCTCTCAGGTGCAGGTTCAATTCCTGTCTCTCTAAGTTCTTGTAGTTGAATTACAGCGGCAGTTTTTCATACTGTTGGTCCAGGTTAGAGTCCTGGCAGGAATAATTTTCTTAGTATAGTACAGATGGCTTCCAACCATCTAGCCCTGGTTTAAATCCGGGAGAAAATAGTGAATATAGTTTAACTAAAATCCTAGGTTGTGGTCCTAGAAATGAGGGTTAATATCCTTCTATTCACCGGAAGCGTGCCCGTAAGGACCTCCTTGATAGGGAGGCTTATAGGGGTTCAAACCCCCTCACTTCCTGCTTTTAAAGGAAAATAGCCCTTCCCCTGGTCTTAGGCTCCAGTATCTCTTGGTGCAAATCCAAGTAAAAGCTGTTAGCGTGGCAGAGCCTGGTTATGCA-AAAGATCTAAGCCCTTTCTCCCAGGGGTTCAAATCCCCTCACTAACTCATTAAGAAGCTATAAGCGACAGCCTTTTAAGCTGTAGACAGGTGACC-AACCACCCTTAATGGAGTAAAGTCAGCTAATAAGCTTTTGGGCCCATACCCCAAAATGTTGGTTAAACCCCTTCCTTTACTAGCTCGTATAGCTTAAAAAGCATAGCGCTGAAAACGCTAAGATGAACCCTAAAAAGTTCTGCAGGCACAGGATATAATTTAATTAGAATGCTGGCTTTGGGGGTCAGCAGTAGAGGTTTAATCCTCTTGTCTTGAGAGCTTGAAAACGAGAACTGCTAATTCCTCCATGGTTCAATTCCATGGCTTGCTCG-AGAAAGTGACAGAGAGGATATGTGTCTGGCTTGAAACCAGGGTATGGGGGTTCGATTCCCTCCTTTCTC-GCCCAGATAGCTTATAAAGCATCGGTCTTGTAAACCGAAGATTGTAGTAAACCCTCTCAGGGCT--GAACTTAGGATAAAAGGGCCTTCAAAGCCCTAAGTAGAAGTTAAACTCTTCTAGTTCC--GGTAAGGTGGCCGAGCAGGCGGCGGATTGTAGTCCCGAAGACGGAGGTTTAAGTCCTCCCCTTACCACAAAATGTAGCTTAATAAAGCACTTCGCTTACACCGAAATCATGTCTGTTTAACTCAGATCATTTTGAAATATTACTTTCTACGACTATAGACGCTCCTCACTGCTTCACCATACTTTGATTAACATACCAACGCATGTCCATCAATCCGAACCGCCCTATACAACCCAATGTGACCTCGAGGAGTCACCAGTCGCCCCGGACACCACACAAAGAAATTACCCGCGGCCAGACAGGCCCACCATAGAGGAATATCAGGTTATAATCCCAAAGAGGGAACGTGTGCCTACTCCGAAAGCGACAACCCTAAAAAGTAGCCGCTACTTTTATGTCCGGTCAGCAGAGCTTGACTAGGATAGTTTGGCATCGGATGTCCCACCGAGGTTTTATATCCAGCGTTTGTTATAGATAAGGACCTCGAGAGTGGTGCCTGCATTTGGAGAAACCTGGCTAGAGCGCTATGGTTGGAGACACTTATCTACCTAAGGGAAACCTTTCCAGTAACAGCAGACGAACTCGTTTTAGGTGTGACCGGCGTCTATGCAACGGCGATACGACCGACCCAACGTTTCTGTGACCTACAACGGGCGCTTTACACTAACCACATACCACATCCCAAATTTGCGGAATACATAGGCCGGGCTAAAGCGGTGATTAATGCTTCAAGCTGAATCCCCTTTAGCGCCGGGTCACAGCAGTGTACCCAGCAAGGCTGCCCCAGGGGACTAAGCACCTATTCACTTCGCAAGTACGAAATACTCACAGTTGAACAATTACGATACAGTAATGTGTGTATATGCAGGCCGGGCAATTGGACGCAGCTGATTGGGTGCTATATTCCTATCTACCTCAAGATTGTACGGAACGCTGTAGGGTGCGTGTAGGTGGGCTGCTTCGGTGAACAAAATAAACTTGTCAACTAATAGGACTACTTTGCGTTCCTCTGCCACCGTAATCCCACGTAATCATTCATACAACCACCTACAGCACTAATGGGATTCCACACGAGACTCTGTGTGCCGTGCTCTTACTTCGGATTCCTGTGAGCCCCTCTGACCCTCTTAACTGTAACACCAAGCATGTTCGGCGTGGTTTATTGATCCCCTTGTCTTTTCTTCCGTTTCCCCAGGTCAGTTCTACGTTACTCAATTTCTACCGAAGCTTTCCTTTTTTGTATTGTTCACTCCCCATCTATGTCTCTGTCCTCTGTGAATCCCTGATTCAGCCCCTTCTTTTTACTGTTTGCTCTGTGTCCATCCGATTTATTCTCCTCTCCCCTTTCCTCTCCTTTTCTTATCTCTTACATTTTTTGTATAAACTCATTCACGTTTTTCCGTTTTCTCCAATTAAATTAACCCAAGCGCGTCCTCTTTTTCGTCCGCCTCTCGAAGTTCGTGTATACTCTTCTTCATCACGCTACCCAATTCACCCCCTTTTCCTTACGCTGAGATACTCTCTGTATGTCCTATGTCATTAGTCTCCGTTTCCGAATCCTCTTTATCACCATCTTTTTGTTCTTTGGGGGTAACATGATTCTCCTGATGGTTTTTATACATCTTATTTATTTCCCTTTCTTCTACCATCATCCCGCACCTTCTTCTTCTTCTGGTCCTCGTCCATTTCTATTAAACCTTCGCTTTCCTTCTATATGTCATTCTCTCCACCCCACTGGTCTTTTCTCCTTTTTTCGCCTTTCCTTCCAATTGCTCCCAGTTTCTTCTCGTTCAATTTTAATCGCTCTTCGGTTCTCTTCGAGATCAACCCGAGCATCACCTTATCCTTCTCCCATTTTTTTTACCTTCCTTTTCGGGCAAGGTACGTATCTACTTGCTCTTTTTTATATACGCTCCCTTGCCGATCTTTATCTAGTATGTCACATACCTCGCTTTCGCTTATGGAGTTGTCTTTCATCTCACTTTTTTCTTGTTCCCCTGTGACATACTTCTCCTGATATTTCCCTTACCGGACGCTCTTTCAGTCCCCTTGTCACTAAGCAGGCTTTTGGCTTTTCTCGTGGTCTTTTATCTCCCTATCGATTTTTCTAAGCCACTTTTCTATTTCCCACTACTGCCAGGCCCCATACTTCTACGAATTTTTACCCCTTTTTACATT---TTTTTTCCTTTCTTGTCTAGCATTCCTTGTACTTTCTTTGTCTGCAATCC-CTTTCCTTTTCTCCGACCTGTCTTTCCCGCAGAAATACTATTGGATTTTCCCGTTTCTTCTCTCTACCTACCTTTCCTCTTTTCGAATAGAGTCTGCCATATCTATACACTTTCCTCTTTCGATTATCTGATACACATACTTAATTTTTTCTTTTTTCGATTTTTTGGAGTGTTCTTTTGGAACGGACGCCCTACTTAAGTGATGTTTCTCGTTTACGCTATAATTCCTTTCTTCCCCGACCATGTACGTCCCTAGCCCTCCTTACGCTTTCGTTTTTGTACTTAAAACCTCCGTGTGCTCCCTCCCGCTCAAATAATTCACCCGATGTTTTCTGTATCATCTTATGCACTTACTTTTGCGCTTAGTAAAAATGATGGTAATTCTCCCGTCTGGTCTTGCCTTCGTTCAACTTACCCCCCCACGCTTTCTTCCCTCCTAGTGTTTTCCTGTCGCCTTCAAAAACTAGTCTGGTTCGTTTTATTTCAACTCACTCCTTATCCTCTCTTCTTTCTATCTATATTAGTTCCACTACGTGTCTATTACTGTAATGCAGTCCCATCCTATTAACATGTTACATCCTTTCACCCACGCTTTATATTTTACATCGCAAACACAATAAATAAATATCTATCCGCTATCTACGAGAAAACTACCTACGTAGCGAAACGAACAAAAACCCCGAGGGAATTTACGGGTGCACTGGAGAATGTGGTGACTAAAGCTAATGCGCCCTTACGGCCGATCTAGTATTATCAAGCAGTCACATATAGCTCCGAAGCCTAAAGGTGGAACACCCAAAGTTTAGCCGTAAAATATACCCACTATACTAAAATGATAACCGCAAAAATCTTATTCAACACAAATACACCTCGGCCCCAGTGCATCAAAGCGACGTCACGGGACCATCCGCTTTGCAATGAGCACGCAAACTAAGTCCGCCCCCATTATACACGTTAATCATCCGCAACCTACTATCGTAATTTTAGTTTTGATTCAGTCTGCCGATATTCTCCATCGACAACTAGCACCCCATAGAGGTTCCAACGGTAGTGCAGTTATTGGTTACAAAAAACTGGCGCCTGGGATCGTTAAAGGGCCCATTAATTTTGGTCTTCCTTGATATGTCGAACATTCCCTTCAGCGGGCAGGTAGCGGACCACGGTGAACCTATTCGATATAATATACAGATGGTGAGGTTACCAGTATCAGATTGACAACGAGGACACACTATGGGAAAAAGCGCATTGCTTCGAAATGCAAACAAACCCGGTAATCCAGCTTCGATCTAAGCCCTGATGGGACAAAAATATTTTGTATGGAACACAAGTATTACTTACCGCACACCAACTCTCACGCAACCCCAGCGCCTACACGCA---AGTACAAATTAGTAGCGTCCACCCTGCTTCGGAACAATAGAGATCAACAC-TATAGCCAATATTGTGGGAGCTCAAGAGCTCGAGACAACCCTCTGCCCGATTTCAAAAAAATCCTAAGGAAGTTATAACCATTGACGCGTCTCTCGTTAAAATCCTGATTAATACAGCTGATAACGTTATTACTGCAAAATTATCCATCCGAAACGGGGAATACTAGTGGGNAATTACAGTTCGCAAGGAGGCCGGTTACAGGAGTCTGATTACAAAGTCGTCCATACTTAGCAAGGGAATGCTGTCCTTGTGAGGCACGTGCCCTAAAGGGGATCCGCACCCCGAACAGTTATCTCGGATAGTGGATGCACAGAAAAAGTTATACCGCAAGGGGTATCCCGTTCATACGTTAGACTCTTGTAACACAGGCGACAAGGCCAATCAAATTATAGACGTAGACTAGGTTTAGGAAGGTAATCGAATGAACAAAGATTAGGTACCTGTTGTAATCCCAGAGAGAAACCACCGAGAAAGGTAATCCATCAACAACAACACCACAGCGGAAAGTAAGAGGGTTAAATCCCCCTTGTAAGCCAGTCCTGTATCGAGGCAGCAGTCCCCAAACCATCCGCAAATCTATGCA-AAACTTTTAACAGAGACTTATGGTGGAGGAGCACCACGGCACCGATCGGGCATAGAGAGCGTGAATTAGACAAAGGTGATCGCCAAGGCGAGTCCAAAAATTCCCCTTCCCTGTTGGGGGGGAGTAGTCCCGGATGCGGCTGGCAATTCCTGGGTTACGGAATAAAATAAACCTGACTCACCTGTTGTAAGGCCCCTCCGCGGGAAACCAGCATAAATTGCGGGGGCATTCCTTTTTGCCGGTACACCGTGAATCGGGTTTAAAGCTGTAGAGTGAATAGCCGTAGTGCCATAAGCAGGACGTTATGAAAAGACAGGAGTATCGAACGGAAATGGCACTGCGTATCTAGGGCAGAGTGATTAGAGCCGATTGGGCTCTGCTAGGGTGAAGGTGCTTCTTAGTACCATTAAACTGGATGGGATATTCCCTCGCGGACCCTTGTCGGTACTAAGTTAGTTATCGGGGCAATAATGGTAGACCTGAGGCATAAGGTCCGTCCCTCATGGTATTAGCTCAAAGTATCTCATTTTTCTCTGCTACCTGGATAATTGACTATTACTATAGGTTTTCTTGTAGATCTTACCAGAGCGATTCAATTACGTGTCCTTTCTCATTTCGTTACAGATTGAGTACCAAGACGCTGTGTTATTTGTTTCGTTTTTGAGTTTCATCACAGAAAGACTACCTTTTTCTTCGGTCAATGTCTACTGATATTATAGATAACTAAGTCTCAC-TTCGGTTCCAAAATGCTATTTGCGCGTTGCCTGTTTGCATGACGCTTGAAATAATTTCCACTTTTTTTTTCTTTGGTGAGTTCTTTGCCATCTCGTAATGTGTTCCCTTTTTCCCCTACGCGCGGCTACCTCGATCACGCCTATCTTCTATCGTCCTTGCTATTCCTTATACCCTCAAACCTTTGCTTTCCTTTTTCTCTTCCGTCTTTCAGATACCTTACCGGGACTTAAATTGTTGACATATTTTCGTGTTCATTCAACGAAACTGATGTTGCTTCTGTTGTTTGCAATTCCATATACGCATCCCCTTTCTCCGTATTGGTCCTAGGTTAGACCTTGCTGTTTTTCTGGTCGTTTCACCTATTTAACAATTCATAATTCTGCTTCTTCGTTAGTCTTCGACTAGCGCATATGTTTTGTATCTTCAATTGTCGTCGGACAACACACTGACTCCTGCTTCTTCTTTTTTTTGACTCCAGATTACATCCCACAGTTGTCCAAACTAACCTCTTCACCATGTAACCCCTTAATTATAAACTTCTTTTGCTTTATTCCTTCCATCGCACTACAATATTGCTTCCTTTTTTCTCCTGTTATTAATGACATCTACTGAAGAGGAAACATCATATACATTCCAATCCGATGTTATAAGTTCCTGTCCGCTTCCAATTACGCTCCTGTACACTCGGTAACCTTTCGCGTAAGAGCATGGCAAGTTCTTTACTCTCATTAGCTCAACACTATTACGCGCTCGCCCCTTTCCGTCTGTATACTCTTTTGTCTTTTCTAAGGGATTGAGCTAGAACCCTAAGTGAGTTTTTCCATTTTTGTTGCTAACGTCCCCATGAGGCCCGTCCTACTATCTTACCTTTCCGTCTCGCAAGTTAGAGAGCTACTCTCTTTGTATCTTACTAAAACCTCTCAGTAGCCTTTCCGTAGTATTTGCTTTTCGTTGATATATCCAAATGTACCCGAGATTATTGTTTATCTAGGGCNNNNNNNNNNNNNNNNNNNNNNNNNNNNNNNNNNNNNNNNNNNNNNNNNNNNNNNNNNNNNNNNNNNNNNNNNNNNNNNNNNNNNNNNNNNNNNNNNNNNNNNAGCCACCGTCGGGTCAAGGCCCTCGCATAGGTCAAACGTTAAATCAAAACTAAAAAGGCGAGAGTAAACGAACAGAGCCTCCACTCAGGAAACGAAGAGAGCCTTTATGTTGTGATATGTTAACTAGCACGCTCCCGGGACAAACAGAGACGAAAGGGGCCTTGGCTTGGAAGGACGCCACGTTCATCCGCTTGCTTGATGGACATACAGGGGCCGTATCATTAGCCGCGTCAGGCACTCCAGGGGGTCCATGTGATTCTAAAACATAGCACACCAATCTTCGGGCGGATCGCCACCGCAGCCTGAACTAATGGTTTAGTTTGTTAGACTCACGAGGTTCCAGAACCACTGGCTTAAGGCCGTGGTGATGCCAAACGGCAGGACGCGCAACCGCTTAGCCGAGTTGGCTAAGGGATGTATTGGAGTCGCCGAAGACTCTATCCCCAATCTATCCCTGTGGGGTTTCTGGGGTCTTTGTATTTGTTCCCTGACACTTATTAGCTTATCCCCATCCGGATGCTTGTGTTCATCCGTTTCTAACCACCTCTCCTCATGGATAAGGTTGATACAGCCTTTTGTATATGGGTAAGCATAAACGATGTTTTTTTTCCCTTGATTCGGATCTGGCCTTCATTCCCCATGCATTAGTGGGTCTAACCTCGTTCTATTTCTTTCGCGTTATTTTAACGCCACCGTACACAATCTACAACAAACTGTCTTTCCTCCTCCTCCATTGACAATCCCACTTCCCATACAGATTTCACTTGCTCAATGGTTCTTTCTTTTTTTCTTACCAAGGTCTGCTCATTTGCTTCACTTTCGTGGACTAACTTTTGATCCTTATTTTCCTTCTTGTTAAATTTTCTTTTTCTTTCTCTTCTTAGATTGATAAGAGCATTGCTGTTACTCAGTATTTAACTGCCCCCATTTTTCCCTCTCTCTTTGCCTCTCTCTCATATGTTTTTCTCGTTTACTTGCGGCCACAACTTGCTGCTCACTCAATCTCTTTTGCTTTTGGTCTCATTTCAAATGTTTCTGCTCCTGATCCTCACAGCCTATCAGACATTCGTATAACGGCTCTTTTCAACATTTTACTCCCTTTCCTCCCCTTTACCTTCTTTTGTGCCACGTGAAATTATTGAATTCTCTCTCTGATCTCTCCTTTCCTTCATTTCTCTCTTTCCTGTGTCCTGCACAATCCAAGGTACTGCCGTCACTGTTTTCTTTTTTATATCTTTCCCGCCATTCCCCCTTGCTTTTTTTCTGTTAAGTAGGTAGCA
LECMEL     AAGTGTTACTTAATTTACACATGCAAGTCTCCGCACCCCGGTGAAAACGCCCTGGAGCTGGTATCAGGCTCGCCCACGACACCTAGCCGCCACACCCTCAAGGGTCAGCAGTGATTAACATTAAAAAAGCTAGATTTAGTTAAAGTAGAAGGGCCGGCAAATCTGGTGCCAGCCGCCGCGGCTACACCAAGGCCCAATTTGATACGGCGTAAAGCGTGATTATATTACACTGTGATAAGTTACAAACTGAGATTAGATACCTGCCTAGCCGTAAACGCCAGGGAACTACGAGCCCTTAAAACCCAAAGGACTTGACGGTGCCCCACCCCCTAGAGGAGCCTGTCCTATAATCGATGATCCACGTTCCCTCTCTTGCCCCGCCTGTATACCTCCGTCGTCAGCTCACCGCCATCAAAACGTCAGGTCAAGGTGCAGCACATGAGAGAGATGGGCTACATTTTCTATACGGAAGACGAAGGCGGATTTAGCAGTAAAAGAAACCAGAAAATTCTTTTTAACCCGGCCCAGGGGCATGTACACACCGCCCGTCGCCAGAAGAGGTAAGTCGTAACATGGTAAGTATACCGGAAGGTGTAATAAAACATTCAGGCGATCGAAAAATTAGTACCGCAAGGGAACGATGAAAAAGCACACTAAAGTAGAGCTTTACCTCGTACCTTTTGCATTATGGTCTAGCAAGTCAATCAAGCAAAATGTTTTAGTTTGACTTCCCGAAAGCGAGCTACTTCAAGGCAGCGAGCACACCCGTCTCTGTGGCAAAAGAGTGGGACGACCTTCAAGTAGGGGTGACAGACCTAACGAGCTTGGTGATAGCTGGTTGCTTAGGGATCTTAGTCCACCCTTAAAGAGTCATTCAAATAAGGTACAGCTTATTTGAATAGGAAACAACCTCCATAAGTAGGCTTAAAAGCAGCCATCTTTAATAGCGTCATAGCTAATTCCACAACACAGAACCCTCATACTAAGCAATTCTATTATAGAAAATATTATGCTAGAACTAGTAACAAATACACGTGTACATCAAAAAACCTACTAAAACGTTAACCTAACACAAGAGTATTTAAGAAAGATTAAAAGAAAAGGAAGGAACTCGGCAAACCTCGCCTGTTTACCAAAAACATCGCCTCTTGATAAGAGGTCCAGCCTGCCCAGTGAGTTCAACGGCCGCGGTATCCTGACCGTGCGAAGGTAGCGTAATCACTTGTTCTTTAAATAAGGACTAGTATGAATGGCATCACGAGGGTTAAACTGTCTCCCTTTTCTAATCAGTGAAACTAATCTCCCCGTGAAGAAGCGGGGATGATAATATAAGACGAGAAGACCCCATGGAGCTTTAAACAAAAGTTTTTGGTTGGGGCGACCACGGAGAAATCCTCCGCGACATCTTAAAGTATTGATCAACGAACCTAGTTACCCTGGGGATAACAGCGCAATCCATTTCAAGAGCTCCTATCGACAATGGGTTTACGACCTCGATGTTGGATCAGGGTATCCCAGTGGTGCAGCCGCTACTAATGGTTCGTTTGTTCAACGATTAAAACCCTACGTGATCTGAGTTCAGACCGGAGTAATCCAGGTCAGTTTCTATCTATAGAGCCCACTTTAGTACGAAAGGACCAAGTGGACATGGCCAATACAAAAGCAAGCCATATGTGTCGGGTACTCTTGGTGTGGGGGGGTTATG-GAGATTTTGCTTGTTGGAAGGTGTTGGTGGGCTCGGTGAAGGGTTAGTTGGCTTGTTGTGAGGGGGTAGTCGGTGTTTGGGTGTTAGGTGCTCATTGGTGGGCGCGGTCGGTTTGTTCTCCACCCTACCTGTTGCCGCGGTTTC-GGCGTTCTTTTTTATGGTTTTTCACCCTTCACACACGGGCGTTTACTCAGCTTTTGGTTGAGGATTTCAGTGTCCTTCAGGGTTTTTGGCTTTCTTTTTATTGGAGTTGCTATTTATAAGGCAAGGAGAGCAGCGTGGCCACGACGAAGGCAAGTAGGGCCTCAGATGCGAGGCCGGGCAAACAGGAAGTGATTTAGACAACGCTGCCTCTCCGGTAATTGGGAATAAGCCCTGCGCCGGCAGTGAAAGTGAGGGAAAGGGAGGCAGAGCGAGCGCAGCCACTTTGAATACAGTAAGGTAGAGAATTATCTCAACTTGCGCAAGAAAAGGTCTAAAGATTGTAATAGGAGCCACCGAAGGCAAGCGAGGGAACCCTCCGAGGCAGACCTCATAGCCACACCTCCCGAGAGCGTAAGYCTCATGGAGCCGGAGGTCGGCTGGAAYTGACGA---GAGAAAAATAGGAAAAAGAATAGAGTATACAGCGTTGCGACCTGAGGTGCATCGGGCGCAAAGGAGGTAATAAAGATGTGGCGGGAAAAACCAGTTGAGGTAATGTATTTAATTGTTCGAGGGTGATCATTTTCATGGTGTGGGAACTTTATGTAATCGGACAGAAAGAGGGACTTAGGAGAGGAGCATCAGATCGGTTGCGGGCAGCGGGGGAAGAGAATAGCACACCGAGAGCTAGCGATCGTACCCAAAGTTCACGACTAAGGGAATAACGGGCGAAGGAACGGAAGGGGAGCAAAATTGCGATCTCGATGAGGCAAGCCGGGTAAAGTGGTAAGGGAGAGGTGTGTAGGAGGTACGGACAGAAGGAAGGGATGGGGATGGCCAAGCGAGGAAGGAGGTACGATCGTCGTCTAGAGANNNNNNNNNNNNNNNNNNNNNNNNNNNNNNNNNNNNNNNNNNNNNNNNNNNNNNNNNNNNNNNNNNNNNNNNNNNNNNNNNNNNNNNNNNNNNNNNNNNNNNNNNNNNNNNNNNNNNNNNNNNNNNNNNNNNNNNNNNNNNNNNNNNNNNNNNNNNNNNNNNNNNNNNNNNNNNNNNNNNNNNNNNNNNNNNNNNNNNNNNNNNNNNNNNNNNNNNNNNNNNNNNNNNNNNNNNNNNNNNNNNNNNNNNNNNNNNNNNNNNNNNNNNNNNNNNNNNNNNNNNNNNNNNNNNNNNNNNNNNNNNNNNNNNNNNNNNNNNNNNNNNNNNNNNNNNNNNNNNNNNNNNNNNNNNNNNNNNNNNNNNNNNNNNNNNNNNTCATGGTACCCTAACGTGGAGGTCACGTGCAGCTAGTGGCTGGCGGGGTCCTCACTAATTAATTAAAACTGAGAAAAACATACCGTTTGCATCTACCTTTTTAAAAAATACCATCTGTGGACACCGGGATGTGAGTGAGTCCCAAACCTATCGACTCTTAATCTCAGATAAATAACAGACTGATAAGGGGTAAGAGACAGGCCACATGCTCTAGAAATGGGTTGTACCGTGCCGGATTACTACTGACAACTTCGAACTAGACCTAATCCACATGTTAGTCGTAGCTAAACTACTCAGTGAACCTTCCTAATAAATTAGTGCAATAAATCGCTCTTTAACGAGTGATGAAAGGGCCTCAACTGTCACTTCTGTCAAAGCTGTTAACACACATGGACTGTTTCAACAAACTCCTTGCTTCAGACTACGATTTATGGTGGATATTTGGCGAAAATTGATAGTACCGCTATGCTGACCGTACCAATTTACTCGGACAATAGAACGGCACAAACCAATGAGTAGTCCACTTACTCCTACTAGATGACCATAGTTATATGATAAACACCAAAGAAGACTTAAATGAATATACTTGTAGATCGATTGAACTACTGATTAGAAGAACTAATTATATATACTGGCCGCCAAGCATTGAAGTACAGTCATTCCATAAGAAGATCAATAACTCATCATTAGAGCTGCGCGAGAACGAATTGGTGATACGACATAATAAT---AAATCTAACAGACCACCTGTGAACTCATCTTCTGCCCCATTTCTTATGGAATACGATGCGCTTGGCCTATTTTTCTGTATTCAGATGATAATGTTTTCCCGGTTCACGTATTTCTTCCGTTATGAGTTCTTTTCTGTTTCGTCAGGTTTAAATAAGAGCGAAGGTTTACAGAGCCCACATATAGATTACACAATTAGCTTTATAAAAAAAAACGGATCGTTAATAAAACAAATAATTATCAAATTGAAAAGGCTAGTACCGTTCGCGATTAGACCAACGACTGTAATAAATTAAACTGATATAATCAAGTAAGGCTCTCTTGGGGATCACTTTATGCAAGCCACGCAAATCAGCTTTACGACAAATGTGTTAAATTAAAAATTTATGATGTACATCATATACAATCCTCGTGCCCCCCTCNNNNNNNNNNNNNNNNNNNNNNNNNNNNNNNNNNNNNNNNNNNNNNNNNNNNNNNNNNNNNNNNNNNNNNNNNNNNNNNNNNNNNNNNNNNNNNNNNNNNNNNNNNNNNNNNNNNNNNNNNNNNNNNNNNNNNNNNNNNNNNNNNNNNNNNNNNNNNNNNNNNNNNNNNNNNNNNNNNNNNNNNNNNNNNNNNNNNNNNNNNNNNNNNNNNNNNNNNNNNNNNNNNNNNNNNNNNNNNNNNNNNNNNNNNNNNNNNNNNNNNNNNNNNNNNNNNNNNNNNNNNNNNNNNNNNNNNNNNNNNNNNNNNNNNNNNNNNNNNNNNNNNNNNNNNNNNNNNNNNNNNNNNNNNNNNNNNNNNNNNNNNNNNNNNNNNNNNNNNNNNNNNNNNNNNNNNNNNNNNNNNNNNNNNNNNNNNNNNNNNNNNNNNNNNNNNNNNNNNNNNNNNNNNNNNNNNNNNNNNNNNNNNNNNNNNNNNNNNNNNNNNNNNNNNNNNNNNNNNNNNNNNNNNNNNNNNNNNNNNNNNNNNNNNNNNNNNNNNNNNNNNNNNNNNNNNNNNNNNNNNNNNNNNNNNNNNNNNNNNNNNNNNNNNNNNNNNNNNAACCATCCCCGCCAGGAGCCCGTCCTGTACCTAAGTTAAGGGAAGGCTGTACTGGGTCTGAATAATATGGGTGTATAGAGGGACGGCATCGTGGTTAGCTAGGGAGTTGGAGGGAGACGAGCGGCGAGGCTTTAAAAAGGTTCCGAGCATGGAACATGCTTACTTCACGGGTGCGATAGACGCCAGGAGGAAAAGCATGGGGACACTATATCGAGTGGACGCGGGGCGGTGTGTATACTGGACCGGTCACGTCTAAAACGGATCCTGATATACTCGTGAGCCGAGAGGTGAGTAGAGCTAGGTCTGAGAGGGTTAATCCGAGGGTAACAGAAGGAAATCAGCGACCAAAAACACAAAAAGATGCACAAAGAGGGGTGCCCTGGAAGGCAGCAGTTCAAACGTCATTCGAGTCGCCTCTATCTCCTGGCCTAATATATGGAAAATTCAACGCGCGAAGCGGTAGGTGAGGAGTGAACTACTCAAAGACTATTGAGGGTTACATAATGGGCACTGTCCTTCGGCTATTGTTGTATTCACCGCCAATAACTGAGCCAACCACTATACCATGTGACTAGCGGTAGAATTTACGTTATGCAGTTACCGGACCGAATCCACCGAGCCCCGGTAACAGAGCGCTCTGATGGAAACCATTTGATCTAGTTGATCAATACATGTAGCCTTCTAACGACATTGTTAACATGCTACA------------GGTAA-GGGG-CGTACTCAGGACGGGGGGGG--ACGAAATTTAGCTCTGACGGAAAACAAGTCAGGGGGTTGATCGAAAGTTCGTGTCGGGTGGCGAGCAG---AAAGATAACCTCTGGCCAGAATGGTAAC-----TCGGTAAAGCACCTAATAAGTTTCCCCATCGGAGCTGGTGGGGACTCACGGAACAAGTTTACTAATAGCTGAAC-ACTTGGAGTGGGGCGGCTGCAAAGGCAAGAAGGGCTGGCTTGCCACAAAGATAAGAGACCTGTCAGCATGTTAATAAAGACGGTTTCGTATACGAGTCAGGCTGGAAAATTAATAAAGGCCCGACGAATAGCCACCTTTAGAGACATCGGTCAGGGTGTGACAAAGTGAGCCAAGGAGACGCGACGTGGGGA------------CGAAG-AMCA-CCTGTTCGCACAACCCAAAC--GCAGAGCACTAATGGGACTGGAGGCTATTCCACAAACCAAACATGGATCTATAACACCCAAAAGATTA---AAAGAAATAATGGAGCCAAAGAGGTTCC-----TTGATAAAATATGCCTTCAACGATCCTGACCTCGTCAACGGATGAATTAGGACCAAATCCATATTCTCCCCAGG-TTGGTAAATTGATCACGAGACTATTAGGGACCTTTTGGGCATCTAAGCCACGAGTTACACTTATTATATGGCGTACTAATAAGTCTATCTCAAACTATTGGACCAAATGCCATAATATATTTGGCCTCGCTTCGATCTCGCTTCGCGCAATTTTGGATCAGAAGTTGAATGTTAACTATAATACCAGCGATGAAGGCTTTAGCTTAATTAAAGCGCCTGGGTTGCATTCAGGAGATGTGGGGTAGCGTCCTGCAAGTCTTAGAGAAGCTAGTCTAACA-AGATAGTTGATTTCGACTCAACAGATTATGGTTTAACCCCATAGTTTCTCTTAGAATGAAGCTCGCCGGATTGAGCGATTAGCTGTTAACTAATTTGTTGCGGGATCAAGGCCCGTCTTTCTAGGAGGCGTTAGTTAATAATAACACCCCCTTGTCAAGGGGGAATAACAGGTTAAACCCCTGTACCCCTCTGGTCTTGGGGTGTTACACGTGGGGTTGCAAACCCCAAGATGCAGT-TAGCTGCCGAGGCTTTAGAAAATGGTAAAAAGGAATTACGGGGGGTTTTGATCTCCCAGTTGTAGGTTCAATTCCTACTTTTCTAAGTTTTTATAGTTGAATTACAACGGCAGTTTTTCAGGCTGCTAGTCTGGGTTAAAGCCCCAGTAGGAATAGTCTTCTTAGTGTAAAACAAGTGACTTCCAATTACTAGAACCCGGTTTAACCCCGGGAGAAGATAGTAAACATAGTTTAAAAAAAATCCTAGCCTGTGACTCTAGAGAAGAAGACTAGCCCTCTTCTGTTTACCGGAAACGTGCCTGTAAGGGCCTCCTTGATAGGGAGGACTATAGAGGTTCAAACCCTCTCGTTTCCTGCTTTTAAAGGAAAACAGTTATCCCCTGGTCTTAGGCTCCAGTA--TTCTTGGTGCAAATCCAAGTGAAAGCTGTTAACGTAGCACAACCTGGCT-ATGCAAAAGACCTAAACTCTTTCTAT-ATGGGTTCAAATCCCCTCGTTAACTCACTAAGAAGCTTCAAGCGACAGCCTTTTAAGCTGTAGACAGGTGATCCGACCACCCTTAGTGAAGTAAAGTCAGCTAATAAGCTTTCGGGCCCATACCCCGAAATGTTGGTTAAACTCCCTCCTTTACTAGCTCATATAGCTTATAAAGCGTAGCACTGAAAATGCTAAGATGGACCCTAAAAAGTCCTTTGGGCACAGGATGTAATTTAAAAAGAATGCTGGCTTTGGGAGTCAGTTGCAGAGGTTAAATCCTTTCGTCCTGAGGGCCCGGTAACGAGAACTGCTAATTACTCTTTGGTTCAACTCCAAGGCGGACCCGAAGAAAGTGACAGAGTGGTTATGTGACTGGCTTGAAACCAGTAGATGGGGGTTCGATTCCTTCCTTTTTTGGCCCCGATAGCTTAAAAAGCATTGGTCTTGTAAACCAAAGATTGAGTTAACGCCCCTCGGGGCTAGAAACTTAGGATAAAAGAGCCTTCAAAGCCCTCAGTAGGAGTTAAAATCTTCTAGTTTCTGGGTAAAGTGGCCGAGTAGGCGGCGGGTTGTAGCCCCGATAACAGAGGTTTAAGTCCTCTTTTTACCACGAAATGTAGTATAATAAAACTACTTGCTTACACCAAGCCGATATCTGTGAAACTCGGATCATTTCGAAATACTGCTGTCGCCGACTGTGTCGGCCCCACACAACTAAACCAACCATTACATAACATGCCACGGTATGCCCATCAACCTGTACCGCCCTATACAACCTAATGCGGCTTCGAGCAGCCACTAGTAGCTTCGGACACTACATAGAGAAACTACCCGCGGCCAGACAGGCTCACCATAGACTTATGTCAGTCCATAACCCTAATGAGGGAACGTGTGCCCACTCCGAAAGCGACAACCCTAAGAATTAGCCACAAATTTTATGTTCGATCAACACAGCTCGACTAGGATAGTTTGGCATCGGAAGTCCCACCGAGGTTTTATATCCAGCGATTGTTTTAGATAAGGGCCTCAAGAGTGGTGCCTGCATTTGGAGAAACCTGGCTAGCGCGCTATGGTTGGAGACACTTATCTACCTGAGGGAAACCCTCCCAGTTACAGTATGCGAACTCGTCATAGGCGTAAACGCCGTCTATGCACCGGCGATACGACCGACCCAACGTTTCTGTGACCTACAACGGGCGCGTTAGACACCCCACAGACCACATCCCAACTTTGTGGAAAACATAGGCCGGGCTACAGCATTGCTTTATGCCACAAGCCGAACCTGCTCTAGCACCGGGTCACCGCAGTGTACCCAGCAAGGCGGTCCCGGGGGACTAAGCGCCTTTTCACTTCGCACGCTCGAAATCCTCACTCCTAGACGATTACGATACAGTTACGTGTGTATATGCAGGTCGGGCAGTTGGACGTACCTAACATGATACCATAGACCTATCAGCGTCCGAATTGTACGGAACGCTGCAGGGTGCGTGTAGGTGGGCTGCTTCGGTTAATAAAACTAAATCGTCAAGTCAAAGTGAGGGTTTGCGTTCCTCTGCCACCGTAATCCCACGTAATCAGTCAGTTAACCAAATACCGTGAACATGGGATTCCCAACAAGACTCTGTGTGCCGTGCCCTTACTTCGGATTCCTGCGAGCCCCGCTGACCCTCCATATTGGGACACCAAGTATGTCCGGCGTGGTATGTTAATCCCTTTGTCTTTTCTCCCTTTCCCCAAGGTAAGTCCTACGTCACTCAATTCCTGCCGAAGCTTTCCTTTTTTGTATTGTTCACTCCCCATCTATGTCTCTGTCCTTTGTGAATCCCTGATTCAGCCCCTTCTTTTTACTGTTTGCTCTGTGTCCATCCGATTTATTCCCCTATCTCCCTTCTTCTTCTTTTCTTATCTCTTACATTTTTTGTATAAACTCATACGCGTTTTTTCGTTTTTTCTTATCGTATCAAATACCGCGCGTACACTTTTCCGTTCGCTCCTTGTAGTTCGTGTATACTCTTCTTCAACACGCTACCCAATTCACCCCCTTTTCGCTACGTCGAGCTAATCTCTCTATGTCCTATGTCATTAGTCTACGTTTCCGAATCCTCTTTATCCCTATATTTTTGTCCCTTGGGGGTAACATGATTCTCCTCATGGTTCTTATCCATCTTATTTATTTCCCTTTCTTCTCCAATCATCCCGCACCTTCCTCTTTTTCTCGTCCTCGTTCAGTTCAATTAAATTTTCCTTTTCCTTGTTTATGTCATTCTCTCCACCCCTTTGGTCTCTTCTCCTTCCTTCTTCTTTCCATCCCATTGCTTCCACTTTCTTCTTGTCTAAATTTAATCCCTTTTCTGTCCTCTTCGAGATCAACCCGAGCATTCTTTTATCCCTCTTCAATTTTTTTTACCTTCCTTTTCGGGCAAAGTTCGTATTTACTCGCTTTTCCTTATAACTGCTCTCTGGTCGTTCTTTATCTAGTATGTCACATACCTCGCTTTCGCTTATGGAGTTGTCCTTAACTACTCCCTTTTCTGGTTCCCTTGCGACATACTTCTCCTGATGTTTCCCTTACCGGTCGCTTTTTCAGTTCCCTTGTCACCAAGCGCGCTTTTAGGATTTCTCCCGGTTCTTTATCTCCCCATTGATTTTACTTAGCCACTTTCGTGTTTCCCACTATTGCCAGAATCCATACTCCCTCGAATTTCTATTCTTTTTTACATTTCCTCGTTTCCTCTGCTGTCTAGCATTCCTTGTAGTTTCTTTGTGTGCCATCCCCCTTTCTTCTCTCCGACCTGTCTTTCCCGCAGCAATCCTATTAGACATTTCCTTTTCTTTTTCCTAACTACCTTCCTCCTTTTTAAGCAGAGTGTGCCATATCTATATACTTTCCTCTTTCGGTTAACTGATACACATATTTAATTTTTTCTTTTTCCGATTTTTTGGAGTGTTCTTTTGGATCGGGCGCCCTACTTAAGTGATGTTTCTTGTTCTAACTCTATTTCCCTTCTTTCCCGACCATGTACGTCCCTAGCCCTCCTTACGCTTTCGTTTTTGTACTTAAAACCTCCGTGTGCTCCCTCCCGCTCAAATAATTCTCCCGATGTTTTCTGTAACATCTTATGCACTTACTTTTGCGCTTAGTAAAAATGATGGTAACTCTCCCGTCTGGTCTTGCCATCGTTCAACTTACTACCACACGCTCTCTTCCCTCCTAGTGTTATCCTCCCGCTCCTAAAAACTAGTCAGGTTCGTTTTACCTCAACATTCTCTACACCCTTTCTCGTTTCTATCTACCTTAGTTCCTCTATGTGCCCATTACTGTAATGCAGTCATATCGTAACAATAAGTTACATCTTTTCACCTACACTTTATAGTTGATACATCAAGTATTTCAAATATATATCTAACCGTTAATTACAGGAAAACTATCTCCGTAGCGAAACGAACTAAAACCCCGAGGGAATTTACGAGTGAACTTAACAGTTTGGTGAAACAAGCAAACGCGCTCTTCCGGCCGCACCAGCATTATCACGCAGCCCCCTCTTACGCAATAGAATAACGGTGGAACACCCAATGTTTAGCCGTAAAAAATGCATTCTATGATCCAATGTTAATATCTTAAAAGCGTTTAAACGCAACAACGTCTCGGCCCCTGTACATTAGCGAAACACCATATAACCTACCACTTTCCCATAAACATGCATTATAAATCCGCGCACCTCACAGGTGTTAAACAATCGCAACTTGCGAGCTTAAGGCTTCTTACACTCCGGGATTCCCATATTCACCACTGACAAATAGCGTCCCTTATTACTCCAAAGCGTTGAACACTTATTGTAAACATAGAACTGACAGCAAGGATACTTACGGTCCCTAGACTTCGTTGTCAATATTCGTCGGTCGAACCTGCCCTCCAGCGGGCAGGTAATGGACTACGGTGCCCATACAAGTATGCGACTAATTATGGGGTGCCTTCCAGCATTAGTTTGACAGCGGGGTAAATCTAGTGGAACAATCGCATTGCTTCGAAGTGCAAACAAGGCCGACGACCCGGGTTCCTGACAAGCCCTAATAGGCCATCTATATGCTTAACGGCGAATAATTTCTCTTTTCCGCCCACTATACCAGACGCACTGCCATCAATTAAACGCACGCTTTCCAGATTCGGAGCTTCCACCCTGCCTCGGAACTATAGTACTGACTTTCTGAACCAAACAATGTGGGTGTGCAAGAGCGCGTGACAACACTCTAACGAACTTCCCAACACTGCCAAGAAAGTTGTCGCCTATCACGTGTCTTAGATTGTTTACCTGTTTAGTACAGCTGATAACGTTATTACGGCAACGTTATTCATCCGAACCGTGGATTACTAGTGGGGAATTTCAGTTTACAAGGGGGGCGACTACAGGAGTCTGATTGATTTGTAATCAATAGCCCGCAAGGGAATGCTGCCCTCGTGAGGCACGTGCTCTAAAGGGGATCCACCCCCAGAACAGCAATCTCGGATATTGGATGTACAGAAAAGGTTATACCGTAAGGAGTATCTCGTTCATACGTTAGACTCTTGTAACACAGGCGACAAGGCCAACCTAAATATGGACGCAGACTCGGTTTAGGAAGGAATTAGATTGCATAAGGATTAGGTACCGATTGTATACCCTCCAAGAAACAACTGTGAAAGGCCATCTATCCAACACAACGTGAATGTAGTAGGTCAGAGAGTTCAAACCCCCTTACATACCATTCCAGAATCGAAGCAGCGGACCCGACAGCGGACGTAAATCTATAAT-GAACTTTTAACAGAGACTCGTGGTGGAGGAGCACTACGGCACCGTCCGGGCATAGAGAGCGTGAATTAGACAAAGGTGATCGCCAAGGCGAGTCCAAAAATTCCCCTTCCCTGTTGGGGGGGAGTAGTCCCGGACGCGGCTGGCGATTCCTGGATTATGGAATAAAACAAACCTAACTCACCTGTTGCAAGGCCCTTCCGCGGGAAACCAGCACAAATTGCGGGGGCGCTCCCTTTTGCCGGTACACCGTGAATCGGGTTTAAAGCTGTAGAGTGACTAGTCGTAGTGCCATAAGTAGGACGTTATGAAAAGACAGGAGTATCGAACGGAAATGGGACTGTGTATCTAGGGTAGAGTGATTCGAGTCGATTGGGCTCTGCTAGGGTGAAGGTGCTTCCTAGTACCGATAAGCTGGATGGGACATTCCCTCGCGGACCCTTGTCGGTACTAGGTTAGTCATTGGGAAAATAATGGTAGACGCGTGGCACAAGGTGTGTCCCCCATGGTGTTCNNNNNNNNNNNNNNNNNNNNNNNNNNNNNNNNNNNNNNNNNNNNNNNNNNNNNNNNNNNNNNNNNNNNNNNNNNNNNNNNNNNNNNNNNNNNNNNNNNNNNNNNNNNNNNNNNNNNNNNNNNNNNNNNNNNNNNNNNNNNNNNNNNNNNNNNNNNNNNNNNNNNNNNNNNNNNNNNNNNNNNNNNNNNNNNNNNNNNNNNNNNNNNNNNNNNNNNNNNNNNNN-TTCGGTTCCAAAATGCTATTTGCGCGTTGCCTGTTTGCATGACGCTTGAAATAATTTCCACTTTTTTTTTCTTTGGTGAGTTCTTTGCCATCTCGTAATGTGTTCCCTTTTTCCCGTACGTGCGGCTACCTCGATCACGCCTATCTTCTATCGTCCTTGCTATTCCCTATACCCTCAAACCTTTGCTTTCCTTTTTCTCTTCCGTCTTTCAGATACCTTACCGGGACTTAAATTGTTGACATATTTTCGTGTTCATTCAACGAAACTGATGTTGCTTCTGTTGTTTGCAATTCCATATACGCATCCCCTTTCTCCGTATTGGTCCTAGGTTAGACCTTGCTGTTTTTCTGGTCGTTTCACCTATTTAACAATTCATAATTCTGCTTCTTCGTTAGTCTTCGACTAACGCACATGTTTCGTATCTTCAATTGTCGTCGGACAACACACTGACTCCTGCTTCTTGTTTTTTTTGACTCCAGATCTTAACACATAGCAGTCCTAACTAACTTCATCACCATGTAACCCCTTAATTATAAACTTCTTTTGCTTTATTCCTTGCATCACACTACAATATTGCTTCCTTTTTTCTCCTGTTATTAATGACATCTACTGAAGAGGAAACATAATATACATTCCAATCCGATGTTATAAGTTTCCGCCTGCTTCCAATTACGCTCCTGTACACTCGGTAACCTTTCACGTAAGAGCATGGCAAGTTCTTTACTCTAATTAGCTCAACACTATTACGCGCTCGCCCCTTTCCGTCTGTATACCCTTCTGTTTTTTCTAAGGGATTGAGCAAGAACCCTAAGTGAGTTTTTCCATTTTTGTTGCTAACGTCCCCATGACGCCCGTCCTACTATCTTACCTTTCCGTCTCGCAAGTTAGAGAGCCACTGTCTTTGTATCCTACTAAAACCTCTCAGTAGCCTTTCCGTAGTATTTGCTTTCCGTTGATATATCAAAATGTACCCGAGATTATTGTTTATCTAGGGCTATCTCAACGTTGGCTAACAAATCACGAACCTCCATTTTTTTGTCTATTCTATCTAAAATGCCTAATTTATCTCAATTTTGGTCTCTACCTAGATTTGACGGAAGTCACCGTCGGGTCGAGGCTCTCGCGCAGGTCAAGAGCTAATACAAAACTAAAAAGGCGAGAGTAGACGAACAGAGCCTCCATTCAGGAAGCGCAGAAGGCCTTTATGTTGTCAAATGTTAACAAGCACGCCCCTGGGACAGGCAGGGACACAAGGGGCCTTGGCTCGGATGGACGCCACGTTCACCTGATTGCTTGATGGACATACAGGGTTCAACTAATTAGCCGCGTCAGGCACTCCAGGAGGTTCATGTGATTCTATAGATACGTATAATAATCTTCGAGCGGATCGCCACCGCAGTCTGAATTAATGGTTTAGTTTGTTAGACGCACGGGGTTCCAGATCCACTGGCCCAAGGCCGTGGTGATGCCACACGGCAGAACGCACAACCGCTTAGCCGAGTTGGCTAAGGGATGTATTGGAGTCGCCGAAGTCTTTGTCCCCAATCTAGCCCTGTGGGGTTTCTGGGGTCTCTGTATTTGTTCCTTGACACTTATTAACTTATCCCTATCCGGATGCTTGTGTTCATTCGTTTCTAACCACCTCTCCTCATGGATAAGGTTGATACAGCCTTTTGTATATGGGTAAGCTTAAACGATGTTTTTTCTCCCTTGATTCGGATCTGGCCTTCATTCCCCATGAATTAGTGGGTCTAACCTCGTTCTATTTCTCTCGTGTTATTTTAACGCCACCGTACACAATCTACAACTAACTGTCTTTCTTCCTCCTCCATTGACAATCCCACTTCCCATACAGATTTCACTTGCTCAATGGTTCTCTCTCTTTTTCTTACCAAGGTTTGCTCATTTGCTTCACTTTCGTGGACTAACTTTTGATCCGTATTTTTTTTCCCGTTAAATTTCCTTATCCTTTCTCTTCTTAGATTGATAAGAGCATTGCTGTTACTCAGTATTTAACTGCCCCCACTTTTCCCTCTCTCTTTGTCTCTCTCTCATATGTTTTTCTCGTCTACTTGCGGCCACAACTTGCTGCTCACTCAATCTCTTTTGCTTTCGATCTAATGACAATTGTTTCCGCTCCTGTTCCTCACAGCCTATCAGACATTCGTATAACGGCTCTTTTCAACATTTTACTCCTTTTGCTCCCCTTTACCCTCTTTTGTGCCACGTGAAATTATTGAGTTCTCTCTCTGATCTCTCCTCCCCTTTATTTCCCTCTTTCGTGTGTCATACACAATCCAAGGTACTGCCGTCACTGTTTTCTTTTTTATATCTTTCCCGCCATTTCTCCTTGCCTTTTTTCTGTTAAGTAGGTAGCA
LEIARC     AATTAAAGCTAAACTTACACATGCAAGTATCCGCGCCCCCGTGAAAACGCCCAGGGGCTGGTATCAGGCACGCCCAAGACACCTGGCTGCCACACCCACAAGGGTCAGCAGTGATAAACATTGAGTAAGCTCGACTCAGTTACAGCTACAGAGCCGGTAAATCTCGTGCCAGCCACCGCGGTTACACGAAGACTCAAATTAATGCGGCGTAAAGCGTGGTTAAGCCAAGCCGTCACACGCTACAAACTGGGATTAGATACCTGCCTAACCTTAAACGCCAGGGTACTACGAGCGCTTAAAACCCAAAGGACTTGGCGGTGCCCCACCACCTAGAGGAGCCTGTTCTATAATCGATAACCCCCGCTCCACTTATTGCCCCGCCTATATACCACCGTCGCCAGCCCACCCTCACCAAAACGTCAGGTCAAGGTGTAGCACATGAAAGAAATGGGCTACATTTTCTAAACGAACGATGAAGGTGGATTTAGCAGTAAAAGGAACAAAAGAGTCCTTTTAAATCCGGCCCTGGGGCGCGTACACACCGCCCGTCACCAGAAGAGGCAAGTCGTAACATGGTAAGCATACTGGAAAGTATAAAAAAACATTGAGGCGATAGAAAAACTAGTACCGCAAGGGAACGATGAAAAAGCACTAAACAGCAAAGACTACCCTCGTACCTCTCGCATCATGGTCTAGCCAGTCCCACAAGCAAAACGTTGAAGTTTGACCCCCCGAAAATGAGCTACTCCGGGGCAGCGGGCCAACCCGTCTCTGTAGCAAAAGAGTGGGACGACCCCCGAGTAGAGGTGACAAACCTAACGAACCTAGTGATAGCTGGTTGCCCAGGAATTTTAGTTCGACCTTAAAGAGCCATTCAAAAGAGGTACAGCTCTTTTGAATAGGAAACAACCTAAAACAGTGGGCCTAATAGCAGCCACCTTAAACAGCGTCACAGCTAATACGAATAATCAAAACCCAACTACTGGGCCTATCTATCATAGATCCGCTCATGCTAGAATGAGTAACAAATGTAAGTGCAACCCAAAAACCCTACAACACCGTTAACCTAACACAAGAACATATAGGAAAGATTAAAAGACAAGGAAGGAACTCGGCAAATCTCGCCTGTTTACCAAAAACACCGCCTCTTGATAAGAGGTATCGCCTGCCCAGTGAGTTCAACGGCCGCGGTATTCTGACCGTGCAAAGGTAGCGTAATCATTTGTCTTTTAAATAAAGACCAGTATGAACGGCACCACGAGGGCTCAACTGTCTCCCCTGTCTAATCAGTGAAATTGATTTCCCAGTGCAGAAGCTGGGATAATAACATAAGACGAGAAGACCCCATGGAGCTTAAGACACATGTCTTCGGTTGGGGCGACCACGGAGAAATCCTCCGAGACAACTCCAAGGATTGATCAACGAACCAAGTTACCCTGGGGATAACAGCGCAATCCACTCCGAGAGTCCATATCGACGACGGGTTTACGACCTCGATGTTGGATCAGGACTCCCTAATGGTGAAGCCGCTATTAACGGTTCGTTTGTTCAACGATTAAAGTCCTACGTGATCTGAGTTCAGACCGGAGCAATCCAGGTCAGTTTCTATCTATGATAATTTTCCTAGTACGAAAGGACCGGAAAAATGGGGCCCATGCATAAACAAGCCCCCCGGGCGGGGTACTCTTGGTGTGAGGGGGTTGAGATGGTTTTCGCTTATCGGATGGTGTGGGTGGGCCCGGTGATTGAATATGTCGGGAGGTGTTGGGTGGCGGTGGGGTATTGGGTGGTAGGTGTTTATTGGTGTACGTGATCGCTTCGTCCTCCACCCAACCTGTTTCCGCGGGCTTTTGGCTTCTTTTTTATGGTTTTTCACCCTCCACACACGGAGCTTTATTGATTTTTTGACTGGGTCGTGCAGTGTCGTACGGGGTTTTCGGCTTTCTTTTTATCGGTGGTGCT------------------------TCGCCACGACGAAGGCAAGTAGGGCCTCGGATGCGAGGCCGGGCAAACAGGAAGTGTTATAGACAACGCTGCCCCTCCGGTAATTGGGAATAAGCCCTGCGCCGGCAGTGAAAGTGAGAGAAAGGGATGCAGAGCGAGCGCAGCCACTTTGAATACAGTAAGGTAGAGAATTATCTCAACTTGCGCAAGAAAAGGTCTAAAGATTGTA-----------------AAAGCGAGGGAACCCTCCGAGGCAGACCTCATAGCCACAYCTCCCGCGAGCGTAAGCCTCATGGAGCCGGAGGTCGGCTGGAACTGACGAATCGAGAAAAACAGGAAAAAGAATAGAGTACACAGCGTTGCGACCTGAGGTGCATCGGGCGCAAAGGAGGTAATAAAGATGTGGCGGGAAAAACCAGTTGAGGTAATGTATTTAATTGATCGGGGGTGATCATTTTCATGGTGTGGGAACTTTATGTAATAGGACAGAAAGAGGGACTTAGGTGAGGAGCATCAGATCGGTCGAGGGGAGCGGGGGAAGAGAATAGCACACCGAGAGCTAGCGATCGTACCCAACGTTCACGACTAAGGGAATAACGGGCGAAGGAACGGAAGGGGAGCTAAATTGCGATCTCGATGAGGTAAACCGGGTAAAGTGGTAAGGGAGAGGTGTGTAGGAGGTACGGACAGACGGAAGGGATGGGGATCGCAAAGCGATGAAGGACGTACAACCGTCGTCTAGAGAAGGAATCGCGCAAAAAAGGAAAAAACGTAGAGTATACAGCGTTGCGACTTCAGGTGCGTAGGGCGCTAAGGAGGTAATAAAGATGCGACGGGGCAAACCAGTTGAGGTAATGTATTTAACGGTTCGGGCGTGGTCATTTTCGTGGCGTGGGACCCTTATACAATCAGACAGAAAGAGGGCCAGAGAGGAGAATCTCGGACTATGGAGGGGTCAGAAAACAGAACACCGAGTGCTGGAGATTGTTCCCAAAGTTCACGAAAAAGGGAACAACGGGCTAAATAACGGTAGGTGGTGTAATTGCTTTCTCGATGGGTTAGAAAGGGGTATGTGGTAAGGGTGAGGGGTGTAGGACTTATGGACAGTTGGAAGGGATGG------------------------ACGTGCAGCTAGTGGCTGGCGGGGTCCTCACTAATTAATTAAAAATGCGAAAAACATTCCGTTTGGATCTACCTTTTTAAAAAATACCATCTGTGGACACCGGGATGTGAGTGAGTCCCAAACCTATCGACTCTTAATCTCAGATAAATAACAGACTGATAAGGGGTAAGAGACAGGCCACATGCTCTAGAAATGGGTTGTACCGTGC--------------------------AGGCCTAATCCGCATGTTAGTCGTAGCTAAACTACTCAGTGAACCTTCCTAATAAATTAGTACAATAAATAGCACTTTAACGAGTGATGAAAGGGCCTCAACTGTCTCTTCTCTCAAAGGTGTTAACACACATGGACTGTTTCAACAAACTCCTTGCTTCAGACTACGATTTATGGTCGATATTTGGCGAAAATTGATAGTACCGCTATGCTGACCGTACCAATTTACTCGGACAATAGAACGGCATAAACCAATGAGTAGTCCACTTACTCCTACTAGATGACCATAGTTATATGATAAACGCCAAAGAGGACCTAAATGAATATACTTGTAGATCGATTGAACTACTGATTAGAAGAGCTGATTATATATACTGGCCGCCAAGCATTGAAGTACAGTCATTCCATAAGAAGATCAATAACTCATCATTAGAGCTGCGCGAGAACGAATTGGTGATACGACATAATAATCCAAAATCTAACAGACCACCTGTGAACTCATCTTCTGCCCCATTTCTTATGGAATACGATGCGCTTGGCCTATTTTTCTGTATTCAGATGATAATGTTTTCCCGGTTCACGTATTTCTTCCGTTATGAGTTCTTTTCTGTTTCGTCAGGTTTAAATAAGAGCGAAGGTTTACAGAGCCCACATATAGACTACACAATTAGCTTTATAAAAAAAAACGGATCGTTAATAAAACAAATAATTATCAAATTGAAAAGGCTAGTACCGTTCGCGATTAGACCAACGACTGTAATAAATTAAACTGATATAACCAAGTAAGGCTCTCTTGGGGATCACTTTATGCAAGCCACGCAAATCAGCTTTACGACAAATGTGTTAAATTAAAAATTTATGATGTACCCGATATACAATCCTCCTACCCCCCTCTATTCCAAGATTTAAAAGACCCCCTGTGAACTCATCTTCTGCCCCATTTCTTATGGAGTTCGATGCCCTTGGCCTATTTTTCTGTATTCAGATGATAATGTTTTCCCGGTTCATGTATTTCTTCCGTTATGAGTTCTTTTCTGTTTCGTCAAGTTTAAATAAAAGCAAAGCTTTACAGAACAGTATAGATTACATTAGATTATAGAATAACGGATTGTTAATAAAACAAATAATTATCAAACTCAAAAGGCTAGTACCGTTCGCGATTAAACCAACAGGGGTAATGCAACAATTCATATACGCAAGTAAGGCTTTCTTGAGGATCACTTTAAACAAGCCACGCAAATCAGCTTTACGACAAATCTGTTAAATTAA-------ACCCTGGGCCTGTACCTTTGGGGAGTTTGGTCTAGGCGATAGACTAAGTATGTAATGCTTGAGCGAAACGTAAACGGAGGTGGGTCCGGTTAGCGTGTGAGAAGGGTTGTGCATCTGACGATAAGTATCCAAGGCGTCGTAACATTTGAATACTCTAGCCACAGCAAAGACACGTTGTTCCTTATCAAGATATCGAGATGTCCGAGGCATATAAGG--------------------------GTACCCAAGTAAAGGGAAGGCTGCACTGGGTCGGAATAATATGGGCGTGTAGAGGGACGGTATCGCGGTCAGCTAGGGAGTTGGAGGGAGACGAGCGGCGAGGCTTTAAAAAAAGTAAAAGAATGGAACATGCTTACATCACGGGTGCGACAGACACCAGGAGGAAAAGCGCGAGGACAATATATCGAGTGGACGCGGGGCGGTGTATATACTGTACTGGTCATGTCTAAAACAGACCCTGATAGACTCGTGGGCCGCGAGGTGACTAGACCTAGGTCTGAGAGGGTTAATCCGAGGGTAACAGAAGGCAATCGACGACCAAAAACACAAAAAGATGAACAAAGAGGGGTGTGCTGGACGGCAGCAGTTCAAACGTCTTTCGAGTCGCGTCTATCTCCTGGCCTAATATATGGAAAATTCAACGCGCGAAGCGGTAGGTGAGGAGTGAACTACTCAAAGACTATTGAGGGTTACATAAAGGGCACTGTCCTTTGGCTATTGTGGTATCCACCGTCGATCACTGACCCAACAACCATACCACGTGACTAGCGGTAGAATTTAAGTTGTGTAGTC-----------------GAGCCCCGGTAACAGAGCGCTCTGATGGAAACCATTTGATCTAGTTGATCAATACATGTAGCCTTCTAACGACATTGTTAACATGCTACAATGGAAAAGGRATGTACGGATATCATATTCAAGACAACGGGGGCGACGAAATTTAGCTCTGACGGAAAACAAGTTAGGGGGTTGATCGAAAGTTCGCGTCGAGTGGGGAGTCATCAAAAGATAACCTCTGACCAGACTGGTAACRCACA-------------CGATAAGTTTCCCCATCGGAATCGATGGGTACTCACGGAACAAGATAACTAATAGCTAAAAAACTTAGAGCGGGACGGATGCTAAAGCAAGAAGAGATGGATTACTACAAAGATAAGAGTCCCGTCAGCCTGTTAGTTCCGCCGGCTTCGTTGAAGAATATGGCTAGAACACCAGTACAGGCCCGACGAATAGCCGGTTTTAGAGACAACAGTCAGGGTGTGACAACATAAGTAGGGAAGACGTGACG------ATGGGAGCGGAACGCAGAATCAACCTATTCCGAAAACAAAAACTAGAAAAGCACTAATGGGACTGGAGGCTATACAATAAACCAGACATGGATCTACAACATACACAAAATCGTCAAAAGAAGTAATGGGGCCAAAGAGGTTCCAGGAC-------------CTCTCAACGATCCTGACCTCGTCCGCAGGTTAATTAGGACCAAATCAATATTCTTCCCAAATTTGGCAAATTGATCACGAGACTATTAGGGACCTTTTGGGCATCTGAGCCAAGAGTTAGACATTTTATATGGCGCACTGATAAGTCTATCTCGAACTATTGGACTAAATGCCATAGTATATCTGGCCTCGCTTAGGTCTCGCTTCACGCAATTTTGGAACAGAAGTTGAGTCTGAACTATAATACCA------AAGGCTTTAGCTTAATTAAAGTACTTGATTTGCATTCAGGTGATGTTGGATAAAGTCCTGCAGGTCTTAGAGTAATTAGTCCAATTAAGACTGCTAATTTCGACTTAGCAAATTATGGTGTAACCCCATGATTACCCTTAGAATGAAGCTCGCTGGATTGAGTGTTTAGCTGTTAACTAAAATATCGCGGGATCGAGGCCCGTCTTTCTAGAAAGCATTAGTAAATCATTACACCACCTTGTCAAGGCGGATTAATAGGTGAAAACCCTGTATACTTTAAGCTCTGTAGTGTA-TACGCCAGATTGCAAATCTGGAGAAGCGGT-TGACCGCCGGGGCTTTAGATAATGGTGTACAGGGGGCACGAAGAGTTTTGATCTCTTAAGTATGGGTTCAATTCCTATTTATTTAAGTTTTTGTAGTTGAAATACAGCAGCGGTTTTTCAGACCGCAGGTCTTGGTTAAAATCCAGGTGAAAATTATTTTCTTAGTATAGTACAAATGATTTCCACTCATTAAGCCCCAGTTAAACCCCGGGAGAAAATAGTTGGCATAGTTA-AATATAACATTAGATTGTGATTCTAAAGATAGAAGTTAAACCCTTCTTACCGACCGGAAATGTGCCCGCAAGGATCACTTTGATAGAGTGAACAATAGGGATTAAA-TCCCCTCATCTCCTGCTTTTAAGGGAAAATAGTTGATCCATTGGCCTTAGGAGCCAAATACTCTTGGTGCAACCCCTAGTAAAAGCCGCTAGTGTGGCAGAGCCTGGTAATTGCAAAAGACCTAAGCCCTTTTAATCAGAGGTTCAACCCCTCTCGCTAGCCCATTAAGAAGCTAATAGCAACAGCCTTTTAAGCTGTAGACTGGTGACCTAACCACCCTTAGTGGAGTAAAGTCAGCTAAAAAGCTTTTGGGCCCATACCCCGAAATGTTGGTTAAACCCCCTCCTTTACTAGCCAGCGTAGCTTATAAAGCACAGCACTGAAGATACTGAGATGGGTAAT-AATAACCCCGCAAGCACAAGGGGTAGTTTAA-TTGAATGTTGGCTTTGGGGGTCAACGGTGGGGGTTTAATCCCCCCCTCTTGAGAGAGAGATTGCAAGAACTGCTAACTCACCTGTGGCTCAACTCCACAGCTCACTCAAAGAAAGTGGTAGAGTGGGCATGCGATTGACTTGAAATCAATTTATGGGGGTTCGATTCCCTCCTTTCTCGGCCTTAGTAGCTAACAAAGCACCGGCCTTGTAAGCCGAAGAGCGGGGCACACACCCCTAAGACAAGGAACTTAGGATAAAAAAGCCTTCAAAGCTTTAAGTAGAAGTTAAAATCTTCTAGTTCCTGGGTAAGATGGCCGAGAAGGCGGCGGGTTGTAGCCCCGACGACAGAGGCAGCAC-CCTCTTCCTACCACAAAATGTAGCTTAATAAAACCATTCGCTTACACCGAAACCATGTCTGTGCGACCCAGACCATTTTGAAATATTGCTAACTCCGACTAGAGAACCTGCTCACTTCCAGGCAGAACGTGACCTAACATTAAACCGCATGCGCAACACCCCAAAGCGTTCTATACAACTTCAAGTGACATCGAGAAGACACCAGACGCCCCGGACACTACACAAAGAAACTACCCGCGGCCAGACAGGCCCACTAGAGGTGCTCACCAGTATATGACCCCATCGAGGGAACGTGTGCCCACTCCGAGAGCAACAACCCGAAGAATTAGCCACAAATATTATGTCAGGTCAGCAAAGCTTGACTAGGATAGTTTAGCATCGGATGTCACAACGAGGTCTTATATCCAGCGATTGTTCTAGATAAGGGCTTCGAGAGTGGTGCCTGCATTTGGAGAAACCTGACTGGAAAGCTATGGTTGGAGACACTTGTCTCCCTAAGGGAACCCATCCGAGTAACAGTATACGAGATCCTTTTAGCCGTTAAAGACGCCGTTTCACTGGCGATACGACTAACCCAACGTTTCTGTGACCTACAACGGGCGCATTACACGCACACCATACCGCATCCCGCCATTGCGTAATACATAGGCCGGACTAAAGCAGTAATTTTTCCCCCCAGTCGAACAAACACTGCCACTGGGTTACAGCAGTGTACCCAGCAAGGCGGCCCCCGGGGACTAAGCACCTATTCACTAAGCAAGCACGCACTACACACTTAGGCATGGCTACGATACAGTTACGTGTGTATATGCAGGACGGGCAATTGGACGCACCTAACCAGGTACTATATACGCATTCGCGTCAGGATTATATGGAACGCTGTAGGGTGTGTGTAGGTGGGCTGCTTCGGTAAACAAAACTGAATGACTTAAACACAGACCTACTCTGCGTTCCTCTGCCACTGTAATCCAATGAAATCATACATATGCCCAAAATAAGAATTAATAATGTTCCGCGCGAGACTCTGTGTGCCGAGCCCTTCCTTCGGACTTTTGTGAGCCTCAATGACCAACAAAATTGAAATACTACGCGTGTGCGGCGTGGTATATTAATTGCCTTGTCTTCTCTCTCGCTTCGCCCGTTGGGTCCTACGCTATTCAATTCATGCCGAAGCTCTTCTTTTTTCCATTGTTCACTCCCCATCTATGTCTCTGTCCTTTGTGGACCCCTGATTCAGCCCCTTCTTTTTACTGTTTGCTCTGTGTCCATCCGATTTATTCCCCTTTTCCTCTTCTTACCTTTTTCTTATCTCTTACATTTTTTGTATAAATTCATACGCGTTCTTTCGTTTCTTTCCATTAAACTAATCCGCGCGCGTGCTCTCCTTTGTCCGCTTCTCGAAGTTCGTGTATACTCTTCTTCAGAACGCTACCCAATTCACCCCCTTTTCGTGACGTCGAGATCATCTCTCTATGTCCTATGTCATTAGTATCCGTTTCCGAATCCTCTTAATCCACACCCTTTTGTTCTTCGGGGCTAACATGATTCACCTCATGGTTTTTCTTCATCTTATCTATTTCCCTTCCTATCCCCATCCTCCCGCACCTTCCTCTTCTTCTGGTCCTCGTTCAGTTTAATTAAATCCTCCTTCTCCTTGTTTATGTCATTCTCTCCGCCAACTAGGTCCCTTCTCCTTATTTCCTTTTTCCGTTCCAGTGTCCCCAGTTTCCCGTTTTTTCATCCTAATCCCTTTTCGGTTCTTTTCGAAATCTACCCGAGCATCTTTGTATCTTTCTGCCATTTTATTTACCTTCCTTTTCGGGAACAGTCCGTATTTACTCGCTCTTTCTTCCAACCGCTCTCTGGCCGTTCTTTATCTAGCATGTCACATACCTCGCTTTCCTTTATGGAGTTGTCTTTCCTCAATTACTTTTCTGGTTTCGCTGTGACATACTTCACCTGATGTTTCCCTTACCGGTCGCTTTTTCAGTTCCTTTGTCACAAAGCAGGCTTTCGGTACTTCTTGCGGTTCATCATCTCCTCATTGATCTTTCTTAGCATCTTTCGTGCTTCCGACTATTTCCAGGACCAACCCTACCACGAATTTCTATTCTTTTTTACATTTCTCATGTACCTCTGTCGTCTAGCATTCCTTGTAGTTTCTTTGTCTGTCATCCTCCGTTCTTTTCTCCGACGCGTCTTTCCCGCAGCAATAATATTAGATCTTTACCTTTCTCTTCCCTACCTATCTTTCTTCTCTATAAGTAGAGTACACTATATGTATAAACCTTTCTCTTTCGCTTATCCGATCCACATAGTTAATTTTTTCTTCTTCCAATTATTTGGAGTGTTCTTTTGGGACGCACACCCTACTTAAGTGATGTTTGTCGTCTATGCGATAATTCTCTTGTTTCCCGACCATGTACGTCCCTAGCCCTCCTTACGCTTTCGTTTTTGTACTTAAAACCTCTGTGTGCTCCTTCCCGCTCAAATAATTCTCCCGATGTTTTCTGTAACATCTTATGCACTTACTTTTGCGCTTACTAAAAATGTTGGTAATTCTCCCGTCTGGTCTCGTCTTCGTTCAACTTACTACCACACGCTCTCTTCCCTCCTAGTGTTTTCCTAACGCTTCTAAAAACTAGTCGGGTTCGTTTCGATCCTATCTTCTCTCTATCCTTTCTCGTTCCTGTCTTCATCAGTCCACCTATGAATCCACTATCGAAATGCAGTTAAATCTTACCCCTAAGTTACATCTTTTCACCTACGCTCAACATTTCATAAGTCCAAAACCCAAAATCTCTCTCTAACCACTACTTATGAGAAAAAAACCTCCGTGGCGAAACGAACCATACCCCCGGGGAAATTTACGAGTTAGCTTAAAAGTTAGGTAGAGCTAGCTAATGTGCCCTTCCGGTCGCGCAAGCATAATCATGCAGCTTCATCTAAACACATCGTTTGCAGGTGGCACACCCAAAGTTTAGCTGTAAAGAACACGCAACACAATCTTAAGATAAAACAATAAAAACGATTTATCGTATATACATATCGGCCCCAGTACATCACCGCAACAACAAGAAAGCTGCTACTTTACCATAAACAATCAATACCTATCCTAGCTCAACACAACACTTACCCTATTGCGATATAATTACATCAGATACATCTAAAAAAAGCTTTCCCGCATTCCCCAACGACACTTAGCCACCCATAAACCACCATCAAGTAGTGCGTTTGATGAATACACAAAACTGACGGCCAGGGTTTTTACAGTACCTAGTTAACATTGATTTAATTGGTCGGTTGAACCTGGCTTCCAGCGGGCAGGTAGCGGACCACGGTGAACATAATACAAAGCGTCTAGTGTTGGAAAATGTCCCAGCATAAGTTTGACAGTGAGGACACACTATAGGACCAAGCGTGTTCTTTCGAAATGCACACACATACGACAACCTAGATTCTTACGAAGCCCTCACAGGTAAAGTCTATTATAAACAGCGACAAGGTTCTATCAACCGCACCTAAGATCACACGCTCAGCCTCCCAGTAAACGCAAAAACTATTGGTACGCAGCGCCCGCTCTGTCTCGGAATTCTGGTTCTGACCTTTGTATACAAGTACTGTGGAAGCGCAGGGTCACGTGACCACACCCTACCCATATTCCAGTGACTACAAAAGCATTTGACACCGTCCACGTCTCTAAAAATGAAAACATGCTTAATACAGTTGATTATGTGATTAGTGCCAACTTATCCATCAGACACGTGAAATCCTAGTGGGGAATTTTAGTTCGCTGGAAGGCCGGATACGGGAGCATAAGTATGAAGTTGCCCCTACCCAGCACGGGGATGCTGCCCTCCGGAGGCACGTGCTCTAAAGGGGATCCACCCCAACGACAACAATCTCGGAAATTAGGTGCACAGAAAAGGTTATACCGTAAGGAGTACCGTGTACGTACGTTAGACTCTTGTAACGCAGGCGACAAGGACAACCAAATTTAAGACGTAGGCTAGGTTTAGGAAGGCAATTAAATGCAAACCGATTAGGTATCAATTGTAATCCCACCCAGAAACAACCGTGAAGTGCCAAACAACAAACATAACGCAACGGCAGACAGCCAGAGATTTACGACCTGCTAATAGACAATACACGCTTTGACGCCGTGACCACAAAAAAACCCGCAAATCATTCAAGGAACTCTTAACAGAGACTTATGGTGGAGGAGCACCACGGCACCGATTGGGCATAGAGAGCGTGAATTAGACGAAGGTGATCGCCAAGGCGAGTCCAAAAATTCCCCTTCCCTGTTGGGGGGGAGTAGTCCCGAACGCGGGTGGTAATTCCCGGGTTATGGAATAAAAAAAACCGAACTCACTTGTTGCAAGACCCTTTCGTGGGAAACCAGCACAAATTGCGGGGGCGCTCCCTTTTGCCGGTACACCGTGAATCAGGTTTGAAGCTGTAGAGTGAATAGCTGTAGTGCCATAGGCAGGACGTTATGAAAAGACAGGAGTATTGAACGGAAATAGGACTGTGTATCTAGGGTAGAGCGATTCGAGCCGATTGGGCTCTGCTAGGGTGAAGGTGCTTCTTGGTACCGATAAACTGGATAGGACATTCCCTCGTGGACCCTTGTCGGTATTAAATTGGTTATCGGGAAAATAATGGTGAACCGACAGCATAAGGTCCGTCCCCCATGGCGTGC-------GTATCTCATTTTTCTCTGCTACCTGGATGGTTGACTATTACTATAGGTTTTCTTGTAGATCTTACCAGAGCGATTCAATTACGTGTCCTTTCTCATTTCGTGAAAGATTGAGTACTCAGTAGCTGTGTTATATGTTTCGTTTTCGAGTTTCATCACAGAAAGACTACCTTTTTCTTCGGTCAATGTCCACTTTTGTTATAGTTAACTAAGTCTCACTCTCGGTTCCAAAATGCTATTTGCGCGTTGCCTGTTTGCATGACGCTTGAAATAATTTCCACTTTTTTTTTCTTTGGTGAGTTCTTTGCCATCTCGTAATGTGTTCCCTTTTTCCCGTACGCGCGGCTACCTCGATCACGCCTATCTTCTATCGTCCTTGCTATTCCTTATACCCTCAAACCTTTGCTTTCCTTTTTCTCTTCCGTCTTTCAGATACCTTACCGGGACTTAAATTGTTGACATATTTTCGTGTTCATTCAACGAAACTGATGTTGCTTCTGTTGTTTGCAATTCTATATACGCATCCCCTTTCTCCGTATTGGTCCTAGGCTAGGCCTTGCTGTTTTTCTGGTCGTTTCACCTATTTAACAATTCATAATTCTGCTTCTTGGTTAGTCTTCGACTAACGCATATTTTTTGTATCTTCAATTGTCGTCGGACAACACACTGACTCCTGCTTCTTCTTTTTTTTGACTCCAGATTTCATCTCATAGTAGGCCCAACTAACCTTATCACCATGTAACCCCTTAATTATAAACTTCTTTTGCTTTATTCTTTCCATCACACTACAATATTGCTTCCTTTTTTCTCCTGTTATTAATGACATCTACTGAAGAGCAATCAAAATCTACATCCCAATCCGATGTTATAAGTTTCTACCTGTTTCCAATTACGCTCCTGTACACTCGGTAACCTTCCGCGTTAGAGCATGGCAAGTTCTTTACTCTAATAAGCTCAACACAATTACGCGCTCGCTCCTTTCCGTCTGTATACCCTTCTGTTCCTTCTTAGGGATTGAGCTAGAACCCTAAGTGAGTTTTTCCATTTTTGTTGCTAACGTCCCTATGAGGCCCGTTCTACTATCTTACCTTTCCGTCTCGCAAGTTAGAGAACCACTCTCTTTGTATCCTACTAAAACCTCTCAGTAGCCTTTCCGTAGTATTTGCTTTCTGTTGACATATCTAAATGTACCCGAGATTATGGTTTATCTAGGGCTATCTCAACGTTGGCTAACAAATCACGAACCTCCATTTTTTTGTCTATTCTATCTAAAATGCCTAATTTATCTCAATTTTGGTCTCTACCTAGATTTGGCGGAAGCCTCCGTCGGGTCAAGGCCCTCGCGCAGGTCAAACGCTAAAAAAAAACAAAAGAGGCGAGAGTAGACGAACGGAGCCTCCACTCAGGAAGCCCAGAGAGCCTTTATGTAATGGCGTGTTAACAAGCGCGCCCCCGGGACAGACAGTCACACGTGGGGCCTTGGCTCGAAAGGACGCCACAATAGTCCGATTGCTTGATGGACATACAGGGTGCTGATGGTTAGCCGCGTCAGACACTCCAGGGGGCCCATGCGATTCCCTTACTACGCAAACTAACCTTCGAACGGATCGCCACCGCAGCCTGAACTAATGGTTTAGTTTGTTATATGCACGCGGTTCCGGGGCTACTGGCCTAAGGCCGTGGAGATGCCAAACGACAGGGCTTGCAACCGCTTAGCCGAGTTGGCTAAGGGGTGTATTGGAGTCGCCGAAGTCTCGGTTCCCACTCTAACCCTGTGGGGTTTCTGGGGTCTCTATATTTGTTCCATGACACTTATTAACTTATCCCCATCTGGATGCTTGTGTTCATTCGTTTCTAACCACCTCTCCTCATGGATAGGGTTGATACAGCCTTTTGTATATGGGTAAGCATTAACGATGTTTTTTTTCCCTTGATTCGGATCTGGCCTTCATTCCTCATGACTTAGTGGGTCTAACCTCGTTCTATTTCTTTCGCCTTATTTTAACGCAACCGTACACAATCTACATCAAATTGTATTTTCTGTTCTTCCATTGACAATCCCACTTCCCATACAGATTTCACTTGCTCAATGGTTCTTTCTTTTCTTCCTACCAAGCTCTGCTCACTTGCTTCACTTTCGTGGACTAGCTTTTGATCCTCATCTTTTTTCTCGGTAAATTTACTTTTTCTTTCTCTTCTCAGATTGATATGAGCATTGCCGTTACTCAGTATTCAACTGCCCCCGCTTTTCCCTCTCTCTCTGCCTCTCTCTCATATGTTTTTCTCGTCTACTTGCGGCCACAACTTGCTGCTCACTCAATCTGTTTTGTTTTCGGTCTAATAACAAATGTTTCGGCTCCTGATCCTCACAGCCTATCAGACATTCGTATAACGGCTCTTTTCAACATTTTACTCCTTTCGCTCCTATTTACCTTCCTTTGTGCCACGTGAAATTATCGAATTCTCTCTCTGATCCCTCTCGTCCTCTCTTCATCTCCTTTTTCTGTCATACACAATCCAAGGTACTGCCGTCTCTGTTTTCTTTTTTATATCTTTCCCGCCATTACCCCTTGCCTTTTTTCTGTCAAGCAGGTAGCA
LIMFUJ     AACTCTCCCTAAACCTACAAATGCAAGCATTAGCCAACCCGTGAGGACGCCCAGGAGCCGGTATCAGGCACGCCCACAACACCTAGTCACCACACCCACAAGGGTCAGCAGTGATTAATATTGTTAAAACTTGAACCAGTTATAGAGAAAGAGCTGGCCAACTCGGTGCCAGCCGCCGCGGCTAAACCGGAGCTCAAGTTGATACGGCGTTAAGCGTGATTAAACTTAGCCGTGACAAGCTACAAACTGGGATTATATACCTGCCCCACCGTAAACGCCCGGGTATTACGAGCGCTTAAAACCCAAAGGACTTGACGGTGTCCCACCAACTATAGGAGCCTGTTCTATAATCGATAACCCCCGATCCCCCCCTCGCCCAGCCTGTATACCTCCGTCGCAAACTTACCATAACAAACACGTCAGGTCAAGGTGCAGCTCATGATAGCAATGGGCTACAATTTCTATACGAAATGCGAAGGCGGATTTAGTAGTAAAAGCGATCATAGAGCCCTTTTTAATAAGGCCCTGGGACGTGTACACACCGCCCGTCACCAGAAGAGGCAAGTCGTAACATGGTAAGTGTACCGGAAGGTGCAATAAAACATTTAGGCGATTAAAAAACAAGTACCGCAAGGGAAAAATGAAAAAGCAAAACACAGCAGAGATATCACTCGTACCTTTTGCATCATGGTTTAGCTAGTCCCTCAAGCAAAGTGCATCAGTTTGACCCCCCGAAAGCGAGCTACTTCAAAACAGCGAGCCAACCCGTCTCTGTCGCAAAAGAGTGGGATGATTTTTAAGTAGTGGTGAAAAGCCTATCGAGCTTAGAGATAGCTGGTTATTCAGGAATTTTAGTTCTACCTTAAAGAGCTATTCAAATAAGGCACAGCTTATTTGAAAAGGATACAACCTATAAGAGTGGGCCTAAAAGCAGCCACCTAAGAAAGCGTTAAAGCTAATACCCAAAACTTTAACCCTTTTACTGAATGACTCTATTATAGAAGCCCCCATGCTAAAACTAGTAACAAGTACAAACATAAGCCAAAAACTCTATTACTACGTTAACCTTACACAAGTGTACTCTGGAAAGATTAAAAGAAAGGGAAGGAACTCGGCAAATCCCGCCTGTTTACCAAAAACATCGCCTCTTGATAAGAGGTCCAGCCTGCCCAGTGAATTAAACGGCCGCGGTACCCTGACCGTGCAAAGGTAGCATAATCACTTGTTCTCTAAATAAGGACTCGTATCAACGGCATCACGAGGGTTATACTGTCTCCCCATTCTAATCAGTGAAACTGACTTCCCCGTGAAGAGGCGGGAATGCTAATACAAGACGAGAAGACCCCATGGAGCTTTAAACCCAGGTTTTGGGTTGGGGTGACCACGGAGAAAACCTCCATGACTACTCCAAGAACCGATCAACGAACCAAGTTACCCTGGGGATAACAGCGCAATCCATTTCAAGAGCCCCTATCGACAATGGGTTTACGACCTCGATGTTGGATCAGGGTATCCCAGTGGTGCAGCCGCTACTAAAGGTTTGTTTGTTCAACAATTAAAACCCTACGTGATCTGAGTTCAGACCGGAGTAATCCAGGTCGGTTTCTATCTGTAATGTTACTTCTAGTACGAAAGGACCGAAGTAACGTGGCCAATGCACCATCAAGCCACATTTGATGGGTACTCTTGATGCGTGGGGGTTGTAGGGTATTGTGTTCGTTGGAAGGTGTTGGTGGGCTCGGTGACGGAGTCGATGAAGTGGTGGTGATGGAATGACGGAGATCGGGCCTAAGGTGTTGACTGGTGGGCGCGGTCTGTTTGTTCTCCACCCAAGCTGTTGGCGCGGTTTTAGGTGTTCTTTTTTATGGTTTTTGAGCCTTCACACACGGGGTTTGATGTATTTTTTGGGTTGAGGTGGTATTGTCGTAACGGTTTTTCGGGTTTCTTCTTATTGGAGCTACTATTTATAAGGCAAGGAGAGCAGCGTCGCCACGACGAAGGCAAGTAGGGCTTCAGATGCGAGGCCGGGCAAACAGGAAGTGATTTCGACAACGCTGCCTCTCCGGTAATCGGGAATAAGCCCTGCGCAGGCAGTGAAAGTGAGGGAAAGGGAAGCAGAGCGAGCGCAGCCACTTTGAATACAGTAAGGTAGAGAATTATCTCAACTTGCGCAAGAAAAGGTCTAAAGATTGTAATAGGAGCCACCGAAGGCAAGCGAGGGAACCCTACGAGGCCGACCTCATAGCCACACCTCCCGCGAGCGTAAGCCTCATGGAGCCGGAGGTCGGCTGGAACTGACGAATCGAGAAAAATAGGAAAAAGAATAGAGTATACAGCGTTGCGACCTGAGGTGCATCGGGCGCAAAGGAGGTAATAAAGCTGTGGCGGGAAAAACCAGTTGAGGTAATGTATCTAATTGATCGGGGGTGATCATTTTCATGGTGTGGGCATCTTATGTAATCGGACAGAAAGAGGGACTTAGGAGAGGAGCATCAGATCGGTTGCGGGGAGCGGGGGAAGAGAACAGCACACCGAGAGCTAGTGATCGTACCCAAAGTTCACGACTAAGGGAATAACGGGCGAAGGAACGGAAGTGGAGCGAAATTGCTATCTTGATGAGGCAAGCAGGGTAAAGTGGTAAGGGAGAGGTGTGTAGGAGGTACGGACAGAAGGAAGGGATGGGGATCGCCAAGCGATGAAGGACGTACGGTCGTCGTCTAGAGAAGGAATCGCGAAAAATAGGAAAAAAAGTAGAGTATACAGCGTTGCGATTTTAGATGCGTGGGGCGCTAAGGAGGTAATAAAGATGTGACGGGGAAAACCCGTTGAGGTAATGTATCTAACGGTTCGGGCGTGGTCATTTTCGTGGCGTGGGCCCTTTATACAATCAGACAGAAAGAGGGCCAGAGAGGAGAATCTCGGACTAAGGAGGGGTCAGAAAACAGTACACCGAGTGCCGGAGATTGTTCCCAAAGTTCACGAAAAAGGGAACAACGGGCTACAAATCGATTGGTGGTGTAATTGCTTTCTCGATGGGCTAGGAAGGGGTAAACGGTAAGGGTGAGGGGTGTAGGATGTACGGACAGTTGGAAGGGATGGTCATGGTACCCTAACGTGGAGGTCACGTGCAGCTAATGGCTGGCGGGGTCCTCACTAATTAATTAAAACTGAGAAAAACATACCGTTTGCATCTACCTTTTTAAAAAATACCATCTGTGGACACCGGGATGTGAGTGAGTCCCAAACCTATCGACTCTTAATCTCAGATAAATAACAGACTGATAAGGGGTAAGAGACAGGCCACATGCTCTAGAAATGGGTTGTACCGTGC-----------------CTTCGAACTAGACCTAATCCGCATGTTAGTCGTAGCTAAACTACTCAGTGAACCTTCCTAATAAATTAGTACAATAAATAGCTCTTTAACGAGTGATGAAAGGGCCTCAACTGTCTCTTATGTCAAAGCTGTTAACACACATGGACTGTTTCAACAAACTCCTTGCTTCAGACTACGATTTATGGTTGATATTTGGCGAAAATTGATAGTACCGCTATGCTGACCGTACCAATTTACTCGGACAATAGAACGGCACAAACTAATGAGTAGTCCACTTACTCCTACTAGATGACCATAGTTATATGATAAGCACCGAAGAAGACTTAAATGAATATACTTGTAGATCGGTTCAACTACTGATTAGAAGAACTAATTATATATACTGGCCGCCAAGCATTGAAGAACAGTCATTCCATAAGAAGA--------------------------------------------------------CCAAAATCTAACAGACCACCTGTGAACTCATCTTCTGCCCCATTTCTTATGGAATACGATGCGCTTGGCCTATTTTTCTGTATTCAGATGATAATGTTTTCCCGGTTCACGTATTTCTTCCGTTATGAGTTCTTTTCTGTTTCGTCAGGTTTAAATAAGAGCGAAGGTTTACAGAGCCCACATATAGATTACACAATTAGCTTTATAAAAAAAAACGGATCGTTAATAAAACAAATAATTATCAAATTGAAAAGGCTAGTACCGTTCGCGATTAGACCAACGACTGTAATACACTAAACTGATTTAACCAAGTAAGGCTCTCTTGAGGATCACTTTATGCAAGCCACGCAAATCAGCTTTACGACAAATGTGTTAAATTAAAAATTTATGATGTACACCATATACAATCCTCGTGCCCCCCTCTATTCCAAGATTTAACAGACCCCCTGTGAACTCATCTTCTGCCCCATTTCTTATGGAGTTCGATGCCCTTGGCCTATTTTTCTGTATTCAGATGATAATGTTTTCCCGGTTCATGTATTTCTTCCGTTATGAGTTCTTTTCTGTTTCGTCAGGTTTAAATAAAAGCAAAGCTTTACACAACAGTATAGATTACATTAGATTATAGAATAACGGATTGTTAATAAAACAAATAATTATCAAACTCAAAAGGCTAGTACCGTTCGCGATTAAACCAACAGGCGTAATGTAACAATTCATATACGCAAGTAAGGCTTTCTTGAGGATCACTTTAAACAAGCCACGCAAATCAGCTTTACGATAAATCTGTTAAATTAA------TACCCTGGGTCTGTACCTTTGGGGAGTTTAGTTTAGGCGATAGACTAAGTATGTAACGCTTGAGCGAAACGTAACTGGAAGTGGGTCCGACTAGCGCGTGAGAGGGGTTGTGCATCCGACCATAAGTCTCCAAGGCCTCGCAACATTTGAATACTCTAGCCACAGTAAAGACAGGTTGTTCCTTATCAAGATGTCGAAACGTCAGAAACATAGAAGG-----------------GTCCGTCCTGTACCCAAGTAAAGGGAAGGCTGCACTGGGTCGGGATAATATGTGTGTACAGAGGGACGGTATCGTGGTCAGCTAGGGAGTTGGAGGGAGACGGGCGGCGAGGCTTTAAAAAAGCAGAGTGAATGGGACATGCTTACCTCACGGGTGCGACAGATACTAGGAGGAATAGCATGAGGACMATATATCGAGTGGACGAGGGGCGGTGTGTATACTGGACCGGGCATGTCTAAAACAGATCCTGATAGACTCGTGGGCCGAGAGGTGAGTAGACCTAGGCCTGAGAGGGTTAATCCGAGGGTAATAGAAGGAAATCAACGACCAAAAACACAAAAAGATGCACATAGAAGGGTGTGCTGGACGGCAGCAGTTCAAACGTCTTTCGAGTCGTTTCTATCTCCTGGCTTAATATATGGA--------------------------------------------------------TTACATAAAGGGCACTGTCCTTCGGCTATTGTGGTATACACAGCCGATAACTGAACCAACCACTATACCATGTGACTAACTGTAAACTATCCGTTGTGCAGTTACCGGACCGAATCCACCGAGCCCCGGTAACAGAGCGCTCTGATGGAAACCATTTGATCTAGTTGATCAATACATGTAGCCTTCTAACGACATTGTTAACATGCTACAATGCAAAAGAGAGGTACGGAGATCATACTCAAGGCAGCGGGCGGGACGAAATTTAGCTCTGACGGAAAACAAGTCAGGGGGTTGATCGCAAGCTCGTGTCG--TGGGGGGCCGGCAAAGAATAACCTCTGGCCAGACTGGTAACGAACA--------GAATCCAGTAAGTTTCCCCACCGGAATTGACGGGGACTCACGGAACAAGCTCACTGATTGTTGAAAGTCTTTGAGTGGGACGGATGCTAAGGTAAGAAGGGCTGGATTACTACAAAGATAAGAGTCCTGTCAGCCTGTTAGTAAAGACGGCTTCGTGTAAGAGTAAGGCACGAAAATCAATAAAGGCCCGACGAATAGTCACCCGTAGAGACATTGGTCAGGGTGTGACAAAATAAGTAAAGAAGGCGAGACGTAGGGAATGGGAGCGGAACGAAGAATCAACTTATTCGGAAAACCAAAACTAGAGGAGCACTAATGGGACTGAAGGCTATTCCACAAACCAGTCATGGATCTATAACA--CAAAAGATTAGCTAAAGAAATAATGGAGCCAAAGAGGTTCCAGGAC--------ATATGCCCTCAACGATCCTGACCTCGTCAGCGGATGAATTAGGACCAAATCAATATTCTTCCCAAAGTTGGCAAATTGATCACGAGACTATTAGGGACCTTTTGGGCATCTAAGCCAAGAGTCAGACTTATTATATGGCCCATTAATAAGTCTATCTCGAACTATTGGATTAGACGCCATAATATATCTGGCCTCGCTTAGGTCTCGCTTCACGCAATTTTGGAACAGAAATCGAATCTAAACTATAATACCAGCGATAAGGGCTTTATCTTAATTAAAGTATTTGGGTTGCATCCATAAGAAGTAGGTTAAACGCCTGCAAGTCCTAGAGACCCTAGTCCAAATAAGACAACCGATTTCGGCTCAGTTAATTATGGTTTAAACCCATAGTGTCTCTTAGAAAGAAACTCGTTGGTTGGAGTATTTAGCTGTTAACTAAAAAGTTGTAGGATCAAGGCCTGCCTTTCTAGGAGAAATTAGTTAAATATAACCTTACCTTGTCAAGATAAAATTACTGGTTGAACCCCAGCATTCCTCCTCTTTATCAAGTGTCCACATGCGGTTGCAAGCGTGGAAAGCGGAA-TAACTGCCGGGGCTTTAAGGAATGGCATAATGGAAGTGCAAAGAGTTTTGATCTCTTAGGTATAGGTTCAATTCCTATTTCTTTAGGTTTCTGTAGTTGAACAACAACAGTAGTTTTTCAGATTACAAGTTTAGGTTGAAGTCCTGGCAGAAATAGCTTTCTTAGTATAGTACAAATGACTTCCAATCATTAAACCTCGGTTTAACCCCGAGAGAAAGTAGTGAATATAGTTTAGACAAAACCCTAGATTGTGATTCTAGAAATGGGGGATAAAATCTCCCTATTCACCGAAAACGTGCCCGTAGGGCCCTCCTTGATAGGGAGATTTATAGAAGTTCAAACCTTCTCGTTTTCTGCTTTTAATGGAAAAGAGC-TTTCCTCTGGTTTTAGGGGCCAGCTAATCTTGGTGCAAGTCCAAGTAAAAGCTGCCAGTGAAGCAAAAC--GGACATGCA-AGAGACCTAAGCCCTCTAATTAAGGGGTTCAAATCCCCTCACTAGCTCATTAAGAAGCTATAAGCGACAGCCTTTTAAGCTGTAGATAGGAGACC-ACCCACCCTTAATGGAGTAAAGTCGGCTAATAAGCTTTTGGGCCCATACCCCAAAATGTAGGTTGGACCCCTTCCTTTACTTGCTTTTATAGCTTAAAAAGTGTAGCGCTGAAAACGCTAAGATGGACCCTGAAAAGTCCTAAGAGCACAGGACATAATTT-AAGAGAATATTGGCTTTGGGGGCCAGAAGTAGAGGTTTAACCCTTTTGTCCTGAGAGCCTGAATATGGGTACTGCTAATTCCTCTGTGGTTCGACTCCACAGCAAGCTCAAAGAAAGTGACAGAGGGGTAATGTATCTGACTTGAAATCAGATGACGGGGGTTCAATTCCCTCCTTTCTCGGTTTTGATAGCTTAAAAAGCATCGGCCTTGTAAGCCGAAGACTGTAGTAAACCCTCTCAAAACTAGGAACTTAGGATAAAAAAACCTTCAAAGTTTTAAGTATGAGTTAAAATCTCTTAGTTTCTGGGTAAAGTGGCCGAGTAGGTGGCAGGTTGTAGCCCTGAATACAGAGGTTAAAGTCCTCTCTTTATCACAAAGTATAGTTTAA-AAAACCTCCCGCTTACACCGAGAATATATCTGTGAAAGCCAGATTACTTTGAAGAACTGCTGTCATTGGCTATAGACGCTCTTCGCTACTCCACCATTCTCTTAATAACATCCCAACGCATGTACTTCACTATGAACTGCCCTATACAACCTAACGCGGCTTCGAGCAGCCACAAGTTGCTCCGGACACCACATAGAGAAACTACCTGCGGCCAGATAGGCTCACCATAGATGATTATAAGGATATTATCTCACCGTGGGAACGTGTGCTTACTCCGAAAGC-CCATCCACAAAACGTAGCCGCGATTGTTATGTCCGCTTAGCAGAGCTCGACTTGGATCGTTTGGCAACGGATGTCCCACCGAGGTTTTATCTCCAGCGCTTGTTCTAGATAAGGACCTTGAGAGTGGTGCCTGCATTTGGAGAAACCTGGCTAGAATGGTATGGTTGGAGACACTTTTCTGTCTAAGGGAAACCCTCCCAGTTACAGTACATGAGCTCGTTTTAGCCGTTAAAGGTGACTATGCACCGGCGATACGACCGACCCAACGTTTCTGTGACCTACAACGGGTGCCTTACACTCGCCCCATACCAAATCCCAACTTTTTAGAAGACATAGGCCGGGCTGAAGCGGTACTTAATCCAACCAGCCGAACCACCCCTAGCGCCGGGTTACAGCAACGTACCCAGCAGGGCTGCCCCAGGGGACTTAGCACCTATTCACTTGGCAAGCACGAACTACCCCCTGTTGTACAACTACGCTACAGTAACGTGTGTATATGCAGGCCGGGCAATTGGAAGCAATTCAATGGGTTCAATACACCCATCACCCTCCGTATTGTACGGAACTCTGTAGGGTGCGTGTAGGTGGGCTGCTTCGGTGAATAAAATAGACTAATTTAGTCAAAGTACTACTCTACGTTCCTCTGCCACCGTAATCCAACGTGATCATCCATCTCTCCACATGTAAACTGAACGGAGTTCCCAACGAGACTCTGTGTGCCGTGCCCTTACTTCGGACTCCTGTGAGCCCCACTGACTTACACAACTGTCACCTCAAGTATGTTCGGTGTGGTTCATTAATCCCCCTGTCTTTTCTTTCGTTTCCCCAAGTTAGTCCCACTTTACTCAATTTCTGCCGAAGCTTTCCTTTTTTGTATTGTTCACTCCCCATCTATGTCTCTGTCCTTTGTGAATCCCTCATTCAGCCCTTTCTTTTTACTGTTTGCTCTGTGTCCATCCGATTTATTCCCCCTTTCCCTTTCCTCTTCTTTTCTTATCTCTTACATTTTTTGTATAAACTCATTAGGCTCTTTGCGTTTTGTCCAATTCATTTAATCAACGTGTGTACCCTTTTTTGTCTGCCCTTTGAAGTTCGTGTATACTCTTCTTCATCACGCTACCCAATTCACCCCCTTTTCCCTACGTCGAGCTCCTCTCTTTATGTCCTATGTCATTAGTCTCCGTTTCCGAATCCTCTTTACCATTATATTTTTGTCCTTTGGGGGTAACATGATTCTCCTGATGGTTTTTATGCATCTTCTTTATCTCCCTTTCTTCTCCCATTATCCCGCACCTTTCCCTTTTTCTCGTCCTCGTCCATTTCTATTAAACTCTCCTCTTCCTTCTTTACGTCATCTTCTCCACTACTTAGGTCTTTTCTCCTTTTTTCGTTCTTCTTTCCCACTGCTTCCAGTTCCTTCTCTCTCACTTTTAATCCCTCTTCGGTTCTCTTCGAGATCTACTAGAGTATCAACTTATCCTTCTCCCATTTTTTTTACCTTCCTTTTCGGGCAAGGTACGTTTCTACTTGCTCTTTGTTATTCCAGCTTCCTTGTTAATCTTTATCTAGTATGTCACATACCTCGCTTTCGCTTATGGAGTTGCCCTTAATCTAACTTTTTTCTTGTTCCCTTGTGACATACTTCTCCTGATATTCTCCTTCCCGGACGATTTTTCAGTCCCCTTGTCACCAAGCAGGCTTTTGGCTTTTCTCCCGGTCTTTTATCTCCCCATTCATTTTTCTTAGCCTCTTTTTTATTTCCCACTATTGCCAGGCTCCATACTTCCATGAACTTTTATTCGTTTTTACATT---TTTTTCTTTCTTTTGTCTAGTATTCCTTGTAGTTTCTTTGTGTGCCATCC-CCTTCCTTTTCTCCGACGTGTCTTTCCCGCAGGAATACTATTGG-CCTTCTCCCTCCTTATCCCTATCTAGCTTTCTTCTTCTTATGCGGAGTATGTCCTATATATAAAATTTTCTCTTTCGCTTATCCGATAGACATACTCAATTCTTTCTTTTCCCGATTCTTTGGAGTGTTCATTTGGAACGGACCTCCTACTTAAGTGATGTTTCTGGTAAACTCCGTAATTCTTTTCTTTCCCGACCATTTACGTTCCTAGCCCTCCTTACGCTTTCGTTTTTGTACTTCAAACCTCTGTGTGCTCCCTCCTCCTCAAATAATTCTCCCGATGTTTTCTGTGTCATCTTATGCACTTACTTTTGCGTTTAATAAAAATGGTGGTAAATCTCCCGTCTGGTCTTGCCTTTGTACAACTTACCCACACACCCCTTCTCCCCTCCTAGTGTCAACCTCACGCTTCCGAAAACTTGTCTGGTTTGCTTTTTTTCGTCTCACTCCTTATCCTTTCTTCTTTCAACCTAGTTTAGCTTTCCTACCGATTCATTAACGCGGTGCGCTCCCTTATAGCTATCAACTTATATGCTTTCACCATGCTCAGATATTTAATATCCCAAACACCTCAAATACATATCTAACAGCAATCTATGCGAAAGTAACCTCTGTAGCGAAACGAACCAAATCCCCGAGGGAATTCACGTGTGTACTTAAAAGTCAGGTTAATATAGCACACGTGCCCTTACGGCCGACTTAGCATTATCAAGCAGCCCCATCCTACACCACAGCATACAGGTGGAACACCCAAAGTTTAGCCGTAACACATACCTACTATCCTATAAGGATCTCATGTGAAACGATTTTCAACATATTAACACTTCGGCCCTTGTTCACCAATGCAACAACACGACAACGTTAGCTTTACCTTAAACACCCAAAATTACTCAGCTTTCTACACAAATGTACGTTAACCTACAACTAGGAGCGTTAGTTTATTTTTATCTTAGAATGCTGACATTTTCCACCGACAACTCGCAACCCATAGAAGTCCCAACCGTAGTGCATTTGTTGGTCGCAAAAAGCTGGCGCCTGGGATAGTTAACGGGCCATTTAGATTACGTCTTACTTCATACGTCGACCCTTCCCTCCAGCGGGCAGGTAGCGGACCACGGTGATCATGCCCAAAAGAACTAACAGAGGACGAGCCTCCCAGCATCAGATTGACAACGGGGGTATCCTATTGGAAAAAGCGCATTGTTTCGAAGTGCAAACAAACTCGGACATCCGTGTTCGAATTAAGCCCACATAGGCCAAAACTATTCAGTAGGGCACATAAGTACTGCTTACCGCCCACTAACTCTCACGCACCACCGACGCCCACACGCA---AATTTAAATAAGCTGCTTCCACCCTGCCTCGGAACAATAACACTCTCTAA-TCCCTCCAACATTGTGGGTGCTCAAGAGCTAGAGATAACACCCT-ATGAGCGAAGATGCATATCCACGGAGGTTATCACCGATGTCGGGTGTCAAGCTATGAACATGATCAATCCAGCCGTTTATGTTTTTAGAGCAAAATTACCTATCCGAAACATTGATAACTTGTGGGGAATTCCAGTTAGCAGGGGGGCCGGCTACGGGAGTCCGTTTGTAATCTAACATATAACCTGTAGGGGAATTCTATCCTCGTGAGGCACGTGCTCTAAAGGGGGTCCACACCAAGCACAGCAGTTTTGGATTGTGGTTGCACAGGAAAAGTTATACCGTAAGTAGAACCACGTTCATACGTTAGACTCTGGAAACACCGACGACCAGGCTAGCCAAAATAAGGACGCAGACTTAGTTTAGGAAGGAAATTGAAAGATCACGGAGTAGATATCCATTATAACCCCCAATAGGCACAACCGCGAAAAGCACTTCCTCATCAACAACATAACAGCAAACCTTCCGTGTGTTACCGCCGTGAAACATGTCAAACAAGGATGATAGACGCCAGAATTGCGACGACAGAACCTAGGTTAA-ATACTCTTAACAGAGAATCGTGGTGGAGGAGCACCACGGCACCGACCGGGCATAGGGAGCGTGAATTAGACATAGGTGATCACCACGGCGAGTCCAAAAATTCCCCTTTCCTGTTAGGGGGGAGTAGTCCCGGAAGCGGCTGGCGATTTCCGGGTTACGGAATAAAAAAAACCTAACTCACCTATTGTAAGGCCTTCTC-CGGGAAACCAGCACAAATTGCGGGGGCACTCCCTTTTGCCGGTACACCGTGAATCGGGTTTGAAGCTGTAGAGTGACTAGCCGTAGTGCCATAAGCAGGACGTTATGAAAAGACAGGAGTATCGAACGGAGATGGCCCTGCGTATCTAAGGCAGAGCGATTAGAGCCGATTGGGCTCTGTTAGGGTGAAGGTGCTTCCTAGTACCGCTAAACTGGATGGGACATTCCCTCGTGGACCCTTGTCGGTA-TGACTCCTGAATCAGGGAAATAGTAGTTGACCTG-ACAACAAAGTCTGTCCAA-ACTAACCTC------AGTATCTCATTTTTGTCTGCTACCTGGATAATTGACTATTACTATAGGTTTTCTTGTAGATCTTACCAGAGCGATTCAATTACGTGTCCTTTCTCATTTCGTCATAGAATGAGTACAAAGAAGCTGTGTTATTTGTTTCGTTTTTGAGTTTCATCACAGAAAGACTACCTTTTTCTTCGGTCAATGTCTACTGTTGTTGTAGATAATTAAGTCTCAG-TTCGGTTCCAAAATGCTATTTGCGCGTTGCCTGTTTGCATGACGCTTGAAATAATTTCCACTTTTTTTTTCTTTGGTGAGTTCTTTGCCATCTCGTAATGTGTTCCCTTTTTCCCTTACGTGCGGCTACCTCGATCACGCCTATCTTCTATCGTCCTTGCTATTCCTTATACCCCCAAACCTTTGCTTTCCTTTTAGAG-TCCGTCTTTCAGATACCTTACCGGGACTTAAATTGTTGACATATTTTCGTGTTCATTCAACGAAACTGATGTTGCTTCTGTTGTTTGCAATTCCATATACGCATCCCCTTTCTCCGTATTGGTCCTAGGTTAGACCTTGCTGTTTTTCTGGTCGTTTCACCTATTTAACAATTCATAATTCTGCTTCTTCGTTAGTCTTCGACTAGTGCATATGTTTTGTATCTTCAATTGTCGTCGGACAACACAC-CATTCATGTCATTGGTTTTCTTCGACACAAGCTC-CATCCCATAGTTGACTAT-CAGAGAACATCACCATGTAACTCCTTAATTATAAACTTCCTTTGTTTTATTCCTTCCATCACACTACAATATTGCTTCCTTTTTTCTCCTGTTATTAATACCATCTACTGAAGAGCAAACATCATCTACATTCCAATCCGATGTTATAAGTTCCCGCTCGTTTCCAATTACGCTCCTGTATACTCGGTAACCTTTGGCGTTAGAGCATGGCAAGTTCTTTACTCTAATTTGTTCAACACTATTACACGCTTGCCCCTTTCCGTCCGTATACCTTTTTCTCCCTTCTTAGGGATTGAGCAAGAACCCTAAGTGAGTTTTTCCATTTTTGTTGCTAACGTTCCCATGACGCCCGTCCTACTATCTTACCTTTCCGTCTCGCAAGTTACAGAGCTACTCTCTCTGTATCTTACTAAAACCTCTCAGTAGCCTTTCCGTAGTATTTGCTTTTTGTTGATTTATCCAAATGTACCCGAGATTATTGTTTATCTAGGGCTATCTCAACGTTGGCTAACAAATCACGAACTTCCATTTTTTTGTCTATTCTATCTAAAATGCCTAATTTATCTCAATTTTGGTCTCTACCTAGATTTGAGGGAAGTCACCGCCGGATCAAGGCCCTCGCGTAGGCTAAACGTTAAAACAAACCTAAAAAGGCGAGAATAAACGGACAGAGCCTCCACTCAGGGAACGAAGAAGGCCTTTTTGTTGTGATGTGTTAGCTAGCACGCTCCTGGGACAGACAGAAACAAAAGGGGCCTTGACTCGAAAGGACGCTACGTTAAGTCGATTGCTTGATGGACATACAGCGGCCAAATTCTCAGCCGCGTCAGGCACTCCAGGGGGTCTATGTGGTTCTAATCACACGTGTACCAATCTTCGGGCGAATCGCCACCGCAGCCTGAATTAATGGCTTTGTTTGTTAGACGCACGAGGTTCCAGAGCCACTGGCCTAAGGCCGTGGTGATGCCAAACGACAGGACGTGTAAGCGCTTACTCGAGTTGGCTTAGGGATGAATTGGAGTCGCCGAAGTGTTCATCTCCGTTCTATCCCTGTGGGGTTTCTGGGGTCTCTGTATTTGTTCC-TGACACTTATTAACTTATCCCCATCCGGATGCTTGTGTTCATCCGTTTCTAACCACCTCTCCTCATTGATAAGGTTGATACAGCCTTTTGTATATGGGTAAGCATTAACGATGTTTTTTTTCCCTTGATTCGGATCTGGCCTTCATTCCCCATGCATTAGTGGGTCTAACCTTGTTCTATTTCTTTCGCGTTATTTTAACGCCACCGTAAATAATCTACATCAAATTGTCTTTGCTCGTCCTCCATTGACAATTCCACTTCCCATACAGATTTCACTTGCTCAATGGTTCTTTCTTCTTTCCTTACCAAGGCTTGCTCATTTGCTTCACCTTCGTGGACTAACTTCTGATCCTTATCCTTTTTCTCGTTAAATTTTCTTATCCTTTCTCTTCTTAGATTGATAAGAGCATTGCTGTTACTCAGTATTTAACTGCCCCCATTTTCCCCTCTTTCTTTGCCTCTCTCACATATGTTTTTCTCGTTTACTTGCGGCCACAACTTGCTGCTCACTCAATCTCTTTTGCTTTCGGTCTTATATCAAATGTTTCTGCTCTTGTTCCTCACAGCCTATCAGACATTCGTATAACGGCTCTTTTCAACATTTTACTCTTTTTGCCCCTCTTTACCTTCTTTTGTGCCACGTGAAATTATTGAATTCTCTCTTTTATCTCTCTTTCCCTTTTTCTCTTTTTTTCCTGTGTCTTACACAATCCAAGGTACAGCCGTCACTGTTTTCTTTTTTATNTCTTTCCCGCCATCACTTCTTGCCTTTTTTCTGTTAAGTAGGTAGCA
[truncated: 325,757 more chars]
