# Supplementary material for: Exceptional Enlargement of the Mitochondrial Genome Results from Distinct Causes in Different Rain Frogs (Anura: Brevicipitidae: Breviceps)
Source: Int J Genomics. 2020 Jan 22;2020:6540343. doi: 10.1155/2020/6540343 (PMC6998742; doi:10.1155/2020/6540343)
Supplement: Supplementary Materials — Supplementary Table S1: list of primers used in this study. Supplementary Table S2: details on OTUs and gene data used. Supplementary Data S1: alignment data, partitioning strategy, and substitution models used in phylogenetic reconstructions and divergence time estimation. Supplementary Fig. S1: control regions of Breviceps poweri and B. mossambicus. Supplementary Fig. S2: PCR fragments of Breviceps poweri and B. mossambicus control regions. [file 6540343.f1.zip › Suppl_Fig_S1.txt]

Supplementary Figure 1. Control reagion of Breviceps poweri and B. mossambicus.

The numbers of repeat units and the total length of the repititive sequence foe each repeat region are shown in brankets.
Putative conserved sequence elements, Terminal associated sequences (TAS) and conserved sequence block 1-3 (CSB1-3) known in animal mtDNAs were also indicated. 
* indicated the conserved nucleotides in TAS and CSBI.


A. Control reagion of Breviceps poweri (voucher 15-004) 
The total length of this control region is 12537 bp. The six major repetitive elements are shown. 

1
AATCTACCCTCACTCATCTACCCTCACTCATCTACCCACACTCATCTACCCACACTCATCTACCCACACATCTAAACCCTTATCTCTCATTATTATTCGCCTTGTCGTTCTACTTTCAACCCTTCTCACTCTTCCCTTAACCCTTACGGTAACCACTACCTCATTTCTTTTCTTTCATTTATACCCCCATAAATGTCCTAAATTTTTATTTATCTCACCTATT

[Repeat 1: 85 bp x 2 units + 3' partial unit,  236 bp]
                        - putative TAS -
						 ***         ***
AACCATAAGTGCATTTCCTCATACTATGTTTAATCCCCATTCATCTATATACCCCTAGCATATCACCACCCTTACACTTATTAAT
AACCATAAGTGCATTTCCTCATACTATGTTTAATCCCCATTCATCTATATACCCCTAGCATATCACCACCCTTACACTTATTAAT
AACCATAAATGCATTTCCTCATACTATGTTTAATCCCCATTCATCTATATACCCCTAGCATATCA

[Repeat 2: 1150 bp x 1 unit, 1150 bp]
TTAACTAATATTATGATACTTTTACTTCTTAAATTACCCCACATAACATGATTCTCCCTTATTATATCATGTCTTATCCCATACTGACAATACTAGTTTGTACCTCTCTGATTTTCCATACTGTAATACTCTCCAAAGTTAATCCACTCCTTGATCGTATCCAACTCCATAATCACTATCAACTCTTGATTAAAAAAAATAAAACCATAATCAACAACTTCACAATCAACAGAAAATGAATACCGTATTTTATGATTGAACAATCCCAAACTCCTAACTATCAATCGTTACATTAACTAAACCATGAATATGATCACTAATTAATAATGAAAAATAACCTTCCTTTAGTAAAATACTTCAAGAATGTAAATCAAAATCGTACTAGCTTCTTAATTTTACATAAAAAAACCACATTGAAAACTTATCAAATAACTTTGTGTTACTCCACTAAAGACTTTGTTTTAGGGACCTTACACAAGTTTCATGGCGTTGGTAAGGTTTCGCGATAATCCCAATCAGCCAGTCTACCTATCTTCATTGCGAAACCTCACCAATTTATTTTAACCAATCACGTGTGTCCCACTCCCTGTTATATTAACACACTGATAAGGTATAACTACTCATTAGATTCAGAAAACATCTGGTAATGATGCAAACTGACCACATTAAATTATTAATAACCCTCAATTGACTTCCCAGGGGAACAAGGATGCGAGTTCCATATAATACATTCAAGTCCGTGATCGCGGCATCACTCCCAATCGAGAATCGCTCGTACTTTTTTTTTTTTACCTGTTGCCTCGCGCTCGAAAAATTAAGCCACGGAAATCCGCTCTATCTTCGTATTTACAACTAGGCTTCAATTTCTCTCGTCTGCTCGGCAAAGGATTTTGGGCGTCGGTGCATACATCTCTGTATTACACGTTAGTCCGCTCTTCGGGGGCCTACATTCATCTCGAGTAAAAAAGAAAAGCTGATGCTCTATAAAAACCAAAAGAAATATCTAACATTCTTAATGGAGTCGGTTCGAAAATC
 -putative CSB1-
 ***        ***
AATGAAATACAGCATATAGGGCCTGGCATGTACATTATGCTTCAACTGATAAATATCAACAGGGGATATCATTATCCTTGCATTAATACATTAAAATAATGCTTTTTAAACATTA


CAAAACCCTTTTTTCAATCATTCATGCAACCTTCCTCATATGCATTATCCCCTTTATTTTTTATCAATTATTATCATTCACCTTGTCGTTCTACTTTCAACCCTTCTCACTCTTCCCTTAACCCTTACGGTAACCACTACCTCATTTCTTTTCTTTCATTTATACCCCCATAAATGTCCTAAATTTTTATTTATCTCACCTATC

[Repeat 1: 85 bp x 1 unit + 3' partial unit, 150 bp]
                        - putative TAS -
						 ***         ***
AACCATAAGTGCATTTCCTCATACTATGTTTAATCCCCATTCATCTATATACCCCTAGCATATCACCACCCTTACACTTATTAAT
AACCATAAGTGCATTTCCTCATACTATGTTTAATCCCCATTCATCTATATACCCCTAGCATATCA

[Repeat 2: 1151 bp x 1 unit, 1151 bp]
TTAACTAATATTATGATACTTTTACTTCTTAAATTACCCCACATAACATGATTCTCCCTTATTATATCATGTCTTATCCCATACTGACAATACTAGTTTGTACCTCTCTGATTTTCCATACTGTAATACTCTCCAAAGTTAATCCACTCCTTGATCGTATCCAACTCCATAATCACTATCAACTCTTGATTAAAAAAAATAAAACCATAATCAACAACTTCACAATCAACAGAAAATGAATACCGTATTTTATGATTGAACAATCCCAAACTCCTAACTATCAATCGTTACATTAACTAAACCATGAATATGATCACTAATTAATAATGAAAAATAACCTTCCTTTAGTAAAATACTTCAAGAATGTAAATTAAAATCGTACTAGCTTCTTAATTTTACATAAAAAAACCACATTGAAAACTTATCAAATAACTTTGTGTTACTCCACTAAAGACTTTGTTTTAGGGACCTTACACAAGTTTCATGGCGTTGGTAAGGTTTCGCGATAATCCCAATCAGCCAGTCTACCTATCTTCATTGCGAAACCTCACCAATTTATTTTAACCAATCACGTGTGTCCCACTCCCTGTTATATTAACACACTGATAAGGTATAACTACTCATTAGATTCAGAAAACATCTGGTAATGATGCAAACTGACCACATTAAATTATTAATAACCCTCAATTGACTTCCCAGGGGAACAAGGATGCGAGTTCCATATAATACATTCAAGTCCGTGATCGCGGCATCACTCCCAATCGAGAATCGCTCGTACTTTTTTTTTTTTTACCTGTTGCCTCGCGCTCGAAAAATTAAGCCACGGAAATCCGCTCTATCTTCGTATTTACAACTAGGCTTCAATTTCTCTCGTCTGCTCGGCAAAGGATTTTGGGCGTCGGTGCATACATCTCTGTATTACACGTTAGTCCGCTCTTCGGGGGCCTACATTCATCTCGAGTAAAAAAGAAAAGCTGATGCTCTATAAAAACCAAAAGAAATATCTAACATTCTTAATGGAGTCGGTTCGAAAATC
 -putative CSB1-
 ***        ***
AATGAAATACAGCATATAGGGCCTGGCATGTACATTATGCTTCAACTGATAAATATCAACAGGGGATATCATTATCCTTGCATTAATACATTAAAATAATGCTTTTTAAACATTA
                                             

                                                                                                       -- putative CSB2--                      --- putative CSB3--
TTGTAGAATCCTCTAATCATACCTCTTTTCCCATGTTTCCTCCCCCTCCCACCCCGCGTGTGTTTTGAAATGGACGGGCCCCGCCCCTGAAGATTCTGGAGCCTACCCCCCCTTACCCCCCAAACATGGACTTTCCCTCAGTATATTAGGAACCCCCCCCGGAGCTAATAACTTTTTTGAGGGCCCATGTCTGATTTTACGGGTTTTCCTGCGGCCCCAGCCTCACTTCCCCCCCCCGGTTTCTGGAGCCTACCCCCCCTTACCCCCCCAAACATGGACTTTTCCTCAGTAAATTAGCCACCCCCCCGGAGCTAATAACTTTTTCGAGGGTCCACGTCTGTGATTTTACGGGTTTTCCTGCAGCCCCAGCCTCACTTTTTCACCCCCTCTCCCCCG

[Repeat 3: 233 - 405 bp x 23 units + 3' partial unit, total  7339 bp]
CCCTAACACATCGTGCTTTAAAACACGCCTTAACCTCTACAGGTTCTCTTTCAGATTATGTGTTATTTTACCCGCACATCTAAACTATGCAGATTAACTTCTCAGGTCCCCCCGTGACTCATACCCACCCCCTATAATCCTATCCCACTATCTTATCCCGCAGTATTAACCCGCAGTATTTCTCTGCGTACTTACTATTTCCTTCACCCCCACCTTAATGTCGAGTGACTCCTA
CCCTAACACATCGTGCTTTAAAACACGCCTTAACCTCTACAGGTTCTCTTTCAGATTATGTGTTATTTTACCCGCACATCTAAACTATGCAGATTAACTTCTCAGGTCCCCCCGTGACTCATACCCACCCCCATAATCCTATCCCACTATCTTATCCCGCAGTATTAACCCGCAGTATTTCTCTGCGTACTTACTATTTCCTTCACCCCCACCTTAATGTCGAGTGACTCCTA
CCCTAACACATCGTGCTTTAAAACACGCCTTAACCTCTACAGGTTCTCTTTCAGATTATGTGTTATTTTACCCGCACATCTAAACTATGCAGATTAACTTCTCAGGTCCCTCCTGTAACTCATACCTACCCCTGTAATCTTAACCCGCAGTATTAACCCGCAGTATTATCCCGCAGTATTATCCCGCAGTATTATCCCGCAGTATTAACCCGCAGTATTTCTCTGCGTACTTACTATTTCCTTCACCCCCACCTTAATGTCGAGTGACTCCTA
CCCTAACACATCGTGCTTTAAAACACGCCTTAACCTCTACAGGTTCTCTTTCAGATTATGTGTTATTTTACCCGCACATCTAAACTATGCAGATTAACTTCTCAGGTCCCTCCTGTAACTCATACCTACCCCTGTAATCTTAACCCGCAGTATTAACCCGCAGTATTATCCCGCAGTATTATCCCGCAGTATTATCCCGCAGTATTAACCCGCAGTATTTCTCTACGTACTTACTATTTCCTTCACCCCCACCTTAATGTCGAGTGACTCCTA
CCCTAACACATCGTGCTTTAAAACACGCCTTAACCTCTACAGGTTCTCTTTCAGATTATGTGTTATTTTACCCGCACATCTCTACTATGCAGATTAACTTCTCAGGTCCCTCCTGTAACTCATACCAACCCCCTATAATCCTATCCCACTATCTTATCCCGCAGTATTAACCCGCAGTATTTCTCTACGTACTTACTATTTCCTTCACCCCCACCTTAATGTCGAGTGACTCCTA
CCCTAACACATCGTGCTTTAAAACACGCCTTAACCTCTACAGGTTCTCTCTTAGATTATGTGTTATTTTACCCGCACATCTCTACTATGCAGATTAACTTCTCAGGTCCCTCCTGTAACTCATACCTACCCCTGTAATCTTAACCCGCAGTATTAACCCGCAGTATTATCCCGCAGTATTATCCCGCAGTATTATCCCGCAGTATTATCCCGCAGTATTATCCCGCAGTATTATCCCGCAGTATTATCCCGCAGTATTATCCCGCAGTATTATCCCGCAGTATTATCCCACAGTATTATCCCGCAATCTTTCACTACGTACTTACTATTTCCTTCACCCCACCACTGAACTCACCCACCTTAATGTCGAGTGACTCCTA
CCCTAACACATCGTGCTTTAAAACACGCCTTAACCTCTACAGGTTCTCTCTTAGATTATGTGTTATTTTACCCGCACATCTCTACTATGCAGATTAACTTCTCAGGTCCCTCCTGTAACTCATACCTACCCCTGTAATCTTAACCTGCAGTATTAACCCGCAGTATTATCCCGCAGTATTATCCCGCAGTATTTCACTACGTACTTACTATTTCCTTCACCCCACCACTGAACTCACCCACCTTAATGTCGAGTGACTCCTA
CCCTAACACATCGTGCTTTAAAACACGCCTTAACCTCTACAGGTTCTCTCTTAGATTATGTGTTATTTTACCCGCACATCTCTACTATGCAGATTAACTTCTCAGGTCCCTCCTGTAACTCATACCTACCCCTGTAATCTTAACCCGCAGTATTAACCCGCAGTATTAACCCGCAGTATTATCCCGTAGTATTATTCCGTAGTATTATCCCGCAGTATTATCCCGCAGTATTATCCCGCAGTATTATCCCGCAGTATTATCCCGCAGTATTATCCCGCAATCTTTCACTACGTACTTACTATTTCCTTCACCCCACCACTGAACTCACCCACCTTAATGTCGAGTGACTCCTA
CCCTAACACATCGTGCTTTAAAACACGCCTTAACCTCTACAGGTTCTCTCTTAGATTATGTGTTATTTTACCCGCACATCTCTACTATGCAGATTAACTTCTCAGGTCCCTCCTGTAACTCATACCTACCCCTGTAATCTTAACCCGCAGTATTAACCCGCAGTATTAACCCGCAGTATTAACCCGCAGTATTAACCCGCAGTATTATCCCGCAGTATTATCCCGCAGTATTATCCCGCAGTATTTCACTACGTACTTACTATTTCCTTCACCCCACCACTGAACTCACCCACCTTAATGTCGAGTGACTCCTA
CCCTAACACATCGTGCTTTAAAACACGCCTTAACCTCTACAGGTTCTCTCTTAGATTATGTGTTATTTTACCCGCACATCTCTACTATGCAGATTAACTTCTCAGGTCCCTCCTGTAACTCATACCTACCCCTGTAATCTTAACCCGCAGTATTAACCCGCAGTATTAACCCGCAGTATTAACCCGCAGTATTAACCCGCAGTATTAACCCGCAGTATTATCCCGTAGTATTATTCCGTAGTATTATTCCGTAGTATTATTCCGTAGTATTATCCCGCAGTATTATCCCGCAGTATTATCCCGCAGTATTATCCCGCAGTATTATCCCGCAATCTTTCACTACGTACTTTCTATTTCCTTCACCCCACCACTGAACTCACCCACCTTAATGTCGAGTGACTCCTA
CCCTAACACATCGTGCTTTAAAACACGCCTTAACCTCTACAGGTTCTCTCTTAGATTATGTGTTATTTTACCCGCACATCTCTACTATGCAGATTAACTTCTCAGGTCCCTCCTGTAACTCATACCTACCCCTGTAATCTTAACCCGCAGTATTAACCCGCAGTATTAACCCGCAGTATTAACCCGCAGTATTAACCCGCAGTATTAACCCGCAGTATTATCCCGCAGTATTATCCCGCAATCTTTCACTACGTACTTACTATTTCCTTCACCCCACCACTGAACTCACCCACCTTAATGTCGAGTGACTCCTA
CCCTAACACATCGTGCTTTAAAACACGCCTTAACCTCTACAGGTTCTCTTTCAGATTATGTGTTATTTTACCCGCACATCTATACTATGCAGATTAACTTCTCAGGTCCCTCCTGTAACTCATACCCACCCCTGCAATCTTATCCCACAATCTTATCCCACAATATTAACCCTCAATATTAACCCTCAATATTAACCCGCAACATTATCCCGCAACATTATCCCGCAATCTTTCACTACGTACTTACTATTTCCTTCACCCCACCACTGAACTCACCCACCTTAATGTCGAGTGACTCCTA
CCCTAACACATCGTGCTTTAAAACACGCCTTAACCTCTACAGGTTCTCTTTCAGATTATGTGTTATTTTACCCGCACATCTATACTATGCAGATTAACTTCTCAGGTTCCTCCTGTAACTCATACCCACCCCTGCAATCTTATCCCACAATCTTATCCCACAATATTAACCCTCAATATTAACCCTCAATATTAACCCGCAACATTATCCCGCAACATTATCCCGCAATCTTTCACTACGTACTTACTATTTCCTTCACCCCACCACTGAACTCACCCACCTTAATGTCGAGTGACTCCTA
CCCTAACACATCGTGCTTTAAAACACGCCTTAACCTCTACAGGTTCTCTTTCAGATTATGTGTTATTTTACCCGCACATCTATACTATGCAGATTAACTTCTCAGGTTCCTCCTGTAACTCATACCCACCCCTGCAATCTTATCCCTCAATCTTATCCCTCAATCTTATCCCTCAATCTTATCCCTCAATCTTATCCCACAATCTTATCCCACAATCTTATCCCACAATATTAACCCACAATATTAACCCACAATATTAACCCTCAACATTATCCCGCAATCTTTCACTACGTACTTACTATTTCCTTCACCCCCACCACTGAACTCACCCACCTTAATGTCGAGTGACTCCTA
CCCTAACACATCGTGCTTTAAAACACGCCTTAACCTCTACAGGTTCTCTTTCAGATTATGTGTTATTTTACCCGCACATCTATACTATGCAGATTAACTTCTCAGGTCCCTCCTGTAACTCATACCCACCCCTGCAATCTTATCCCTCAATCTTATCCCTCAATCTTATCCCTCAATCTTATCCCACAATATTAACCCTCAATATTAACCCGCAACATTATCCCGCAATCTTTCACTACGTACTTACTATTTCCTTCACCCCCACCACTGAACTCACCCACCTTAATGTCGAGTGACTCCTA
CCCTAACACATCGTGCTTTAAAACACGCCTTAACCTCTACAGGTTCTCTCTTAGATTATGTGTTATTTTACCCGCACATCTCTACTATGCAGATTAACTTCTCAGGTCCCTCCTGTAACTCATACCTACCCCTGTAATCTTAACCCGCAGTATTAACCCGCAGTATTAACCCGCAGTATTAACCCGCAGTATTAACCCGCAGTATTATCCCGTAGTATTATTCCGTAGTATTATTCCGTAGTATTATCCCTCAGTATTATCCCTCAGTATTATCCCTCAGTATTATCCCGCAGTATTATCCCGCAGTATTATCCCGCAATCTTTCACTACGTACTTACTATTTCCTTCACCCCCCTCCACTGAACTCACCCACCTTAATGTCGAGTGACTCCTA
CCCTAACACATCGTGCTTTAAAACACGCCTTAACCTCTACAGGTTCTCTCTTAGATTATGTGTTATTTTACCCGCACATCTCTACTATGCAGATTAACTTCTCAGGTCCCTCCTGTAACTCATACCTACCCCTGTAATCTTAACCCGCAGTATTAACCCGCAGTATTAACCCGCAGTATTATCCCGTAGTATTATTCCGTAGTATTATCCCTCAGTATTATCCCTCAGTATTATCCCGCAGTATTATCCCGCAGTATTATCCCGCAATCTTTCACTACGTACTTACTATTTCCTTCACCCCCCTCCACTGAACTCACCCACCTTAATGTCGAGTGACTCCTA
CCCTAACACATCGTGCTTTAAAACACGCCTTAACCTCTACAGGTTCTCTTTCAGATTATGTGTTATTTTACCCGCACATCTATACTATGCAGATTAACTTCTCAGGTCCCTCCTGTAACTCATACCCACCCCTGCAATCTTATCCCTCAATCTTATCCCTCAATCTTATCCCTCAATCTTATCCCACAATCTTATCCCACAATATTAACCCACAATATTAACCCTCAACATTATCCCGCAATCTTTCACTACGTACTTACTATTTCCTTCACCCCCCACCACTGAACTCACCCACCTTAATGTCGAGTGACTCCTA
CCCTAACACATCGTGCTTTAAAACACGCCTTAACCTCTTCAGGTTCTCTTTCAGATTATGTGTTATTTTACCCGCACATCTATACTATGCAGATTATCTTCTCAGGTCCCTCCTGTAACTCATACCCACCCCTGCAATCTTATCCCTCAATCTTATCCCACAATATTAACCCGCAACATTAACCCGCAACATTATCCCGCAATCTTTCACTACGTACTTACTATTTCCTTCACCCCCACCACTGAACTCACCCACCTTAATGTCGAGTGACTCCTAC
CCTAACACATCGTGCTTTAAAACACGCCTTAACCTCTTCAGGTTCTCTTTCAGATTATGTGTTATTTTACCCGCACATCTATACTATGCAGATTATCTTCTCAGGTCCCTCCTGTAACTCATACCCACCCCTGCAATCTTATCCCACAATCTTATCCCACAATCTTATCCCACAATATTAACCCACAATATTAACCCACAATATTAACCCACAATATTAACCCACAATATTAACCCACAATATTAACCCACAATATTAACCCACAATATTAACCCTCAACATTATCCCGCAATCTTTCACTACGTACTTACTATTTCCTTCACCCCCACCACTGAACTCACCCACCTTAATGTCGAGTGACTCCTA
CCCTAACACATCGTGCTTTAAAACACGCCTTAACCTCTACAGGTTCTCTTTCAGATTATGTGTTATTTTACCCGCACATCTATACTATGCAGATTAACTTCTCAGGTCCCTCCTGTAACTCATACCCACCCCTGCAATCTTATCCCACAATCTTATCCCACAATATTAACCCTCAATATTAACCCTCAATATTAACCCGCAACATTATCCCGCAATCTTTCACTACGTACTTACTATTTCCTTCACCCCACCACTGAACTCACCCACCTTAATGTCGAGTGACTCCTA
CCCTAACACATCGTGCTTTAAAACACGCCTTAACCTCTACAGGTTCTCTTTCAGATTATGTGTTATTTTACCCGCACATCTATACTATGCAGATTAACTTCTCAGGTTCCTCCTGTAACTCATACCCACCCCTGCAATCTTATCCCTCAATCTTATCCCTCAATCTTATCCCTCAATCTTATCCCTCAATCTTATCCCTCAATCTTATCCCACAATCTTATCCCACAATCTTATCCCACAATCTTATCCCACAATCTTATCCCACAATCTTATCCCACAATATTAACCCTCAACATTATCCCGCAATCTTTCACTACGTACTTACTATTTCCTTCACCCCCACCACTGAACTCACCCACCTTAATGTCGAGTGACTCCTA
CCCTAACACATCGTGCTTTAAAACACGCCTTAACCTCTACAGGTTCTCTTTCAGATTATGTGTTATTTTACCCGCACATCTATACTATGCAGATTAACTTCTCAGGTCCCTCCTGTAACTCATACCCACCCCTGCAATCTTATCCCTCAATCTTATCCCTCAATCTTATCCCTCAATCTTATCCCACAATATTAACCCTCAATATTAACCCTCAATATTAACCCGCAACATTATCCCGCAATCTTTCACTACGTACTTACTATTTCCTTCACCCCCACCACTGAACTCACCCACCTTAATGTCGAGTGACTCCTA
CCCTAACACATCGTGCTTTAAAACACGCCTTAACCTCTACAGGTTCTCTTTCAGATTATGTGTTATTTTACCCGCACATCTATACTATGCAGATTAACTTCTCAGGTTCCTCCTGTAACTCATAATT

[Repeat 4: 18 - 19 bp x 14 units + 3' partial unit, total 272 bp]
ATTCTTCATACTTACTCTT
ATTCTTCATACTTACTCTT
ATTCTTCATACTTACTCTT
ATTCTTTATACTTACTCTT
ATTCTTTATACTTACTCTT
ATTCTTTATACTTACTCTT
ATTTCACACTCTTATTCT
ATTTTTACATACTTATTCT
ATTTTTACATACTTATTCT
ATTTTTACATACTTATTCT
ATTTTTACATACTTACTCT
ATTTTTACATACTTATTCT
ATTTTTACGTACTTATTCT
ATTTTTACGTACTTATTTT
ATTCTTA

TTCTGTGGACTTCTTTACCTCTACTGAACTTTCTCATCTTAAGTCACAAGACATCTGCCCCAATATATCGTGCTTTTAAACACGCTTATTCTATGAAACTTATTAGGACCACGAAGATTCTCCACAGATCTTTCTGCTTGCTCCAAAATTTATAACACAAATTATGGTTGATAGATTATTTTTATCGCTTGTTCATTCATGAGATAGTTAGTTAAAACCTGACTCAACCAGATGCCTTACCTAGTCCGCTTGGTCCTCTTGTTCCACTTGTTCTAC

[Repeat 5: 9 bp x 19 units + 3' partial repeat unit, total 178 bp]
TTGGCCCGC
TTGGCCCGC
TTGGCCCGC
TTGGTCCGC
TTGGTCCGC
TTGGTCCGC
TTGGTCCGC
TTGGTCCGC
CTGGTCCGC
CTGGTCCGC
CTGGTCCGC
TTGGTCCGC
TTGGTCCGC
TTGGTCCGC
TTGGTCCGC
TTGGTCCGC
TTGGTCCGC
TTGGTCCGC
TTGGTCCGC
TTGTCC

ATAAACACCTCTCCCAAATCCTCAATGAAAAACTTCATTTCTCCGACCCTCTATCAATTTCTAGTCTTCGTTGGTGCCTTTTTCTCTACCACTCTACTTATTTTCTTTCTAACTATTGCATCTCCACTAATTAAATATCTAACTTGCAAACTATTCTACAAACTGGCTTATAAACTAATACGCAAACTAATCCGTGAACTAATCCGTAAACTTGTTCATAAACTGATTCCTAAGCTACGCCGTATTCTAAACCCTATTCTCATCCTTGCTTTTATCCCCCCTCTT

[Repeat 6: 12 bp x 12 units + 3' partial repeat unit, total 149 bp]
AACCCCGATGTT
AACCCCGATGTT
AACCCCGATGTT
AACCCCAATGAT
AACCCCAATGAT
AACCCCAATGTT
AACCCCAATGAT
AACCCCAATGTT
AACCCCAATGTT
AACCCCGATGTT
AACCCCGATGTT
AACCCCGATGTT
AACCC

TAATCCTATTCCTAACCCCGGGCCTGAGCCTGATCTAAATATTCCTCTCCCCGATGACAATCCTCTCCTAAATTTTATTCTACATGTTTTTAACGGCCTTCTCGACGATATTATCCTCGAATTCCTCCTTGATTGAGATGACTCTTCCAGCTCAAGCTCAGAAGACCTAGAAGTCGAACTAGAAAATATTATAAACGTCTTCGGCCCTCAAGTACCAACAGACTCCGGGAACGAATCCGGAAGTGCTTCAGAAGACAATCCTCACCCTCATGCCCCTGCAAATAACTCTCAATCTGACTCAGATTACGAATCTGATGCTAGCCCTTACCGCCACTTCATTCCCCGCTAACACGTTTTCTTTTGCTTTTTTCCCCACTAACACGTTTTCTTTTACTTTTTTCCCACTAACACGTTTTCTTTTACTTTTTTCCCACTAACACGTTTTCTTTTACTTTTTCCCCACTAACACGTTTTCTTTTACTTTTCCCACCCGCATAAATTTTTTTTATTAAAAATTTTCTTAGCGCATCA
12537


B. Control reagion of Breviceps poweri (voucher 15-010) 
The total length of this control region is 11910 bp. The six major repetitive elements are shown. 

1
AATCTACCCACACTCATCTACCCACACTCATCTACCCACACTCATCTACCCACACTCATCTACCCACACATCTAAACCCTTATCTCTCATTATCATTCACCTTGTCGTTCTACTTTCAACCCTTCTCACTCTTCCCTTAACCCTTACGGTAACCACTACCTCATTTCTTTTTCTTTCATTTATACCCCCATAAATGTCCTAAATTTTTATTTATCTCACCCTATC

[Repeat 1: 85 bp x 3 units + 1 3' partial unit, total 320 bp]
                        - putative TAS -
						 ***         ***
AACCATAAGTGCATTTCCTCATACTATGTTTAATCCCCATTCATCTATATACCCCTAGCATATCACCACCCTTATACTTATTAAT
AACCATAAGTGCATTTCCTCATACTATGTTTAATCCCCATTCATCTATATACCCCTAGCATATCACCACCCTTATACTTATTAAT
AACCATAAGTGCATTTCCTCATACTATGTTTAATCCCCATTCATCTATATACCCCTAGCATATCACCACCCTTATACTTATTAAT
AACCATAAGTGCATTTCCTCATACTATGTTTAATCCCCATTCATCTATATACCCCTAGCATATCA

[Repeat 2: 1150 bp x 1 unit, 1149 bp]
TTAACTAATATTATGATACTTTTACTTCTTAAATTACCCCACATAACATGATTCTCCCTTATTATATCATGTCTTATCCCATACTGACAATACTAGTTTGTACCTCTCTGATTTTCCATACTGCAATACTCTCCAAAGTTAATCCACTCCTTGATCGTATCCAACTCCATAATCACTATCAACTCTTGATTAAAAAAAATAAAATCATAATCAACAACTTCACAATCAACAGAAAATGAATACCATATTTTATGATTGAACAATCCCAAACTCCTAACTATCAATCGTTACATTAACTAAACCATGAATATGATCACTAATTAATAATGAAAAATAACCTTCCTTTAGTAAAATACTTCAAGAATGTAAATCAAAATCGTACTAGCTTCTTAATTTTACATAAAAAAACCACATTGAAAATTTATCAAATAACTTTGTGTTACTCCACTAAAGACTTTGTTTTAGGGACCTTACACAAGTTTCATGGCGTTGGTAAGGTTTCGCGATAATCCCAATCAGCCAGTCTACCTATCTTCATTGCGAAACCTCACCAATTTATTTTAACCAATCACGTGTGTCCCACTCCCTGTTATATTAACACACTGATAAGGTATAACTACTCATTAGATTCAGAAAACATCTGGTAATGATGCAAACTGACCACATTAAATTATTAATAACCCTCAATTGACTTCCCAGGGGAACAAGGATGCGAGTTCCATATAATACATTCAAGTCCGTGATCGCGGCATCACTCCCAATCGAGAATCGCTCGTACTTTTTTTTTTTACCTGTTGCCTCGCGCTCGAAAAATTAAGCCACGGAAATCCGCTCTATCTTCGTATTTACAACTAGGCTTCAATTTCTCTCGTCTGCTCGGCAAAGGATTTTGGGCGTCGGTGCATACATCTCTGTATTACACGTTAGTCCGCTCTTCGGGGGCCTACATTCATCTCGAGTAAAAAAGAAAAGCTGATGCTCTATAAAAACCAAAAGAAATATCTAACATTCTTAATGGAGTCGGTTCGAAAATC
 -putative CSB1-
 ***        ***
AATGAAATACAGCATATAGGGCCTGACATGTACATTATGCTTCAACTGATAAATATCAACAGGGGGTATCATTATCCTTGCATTAATACATTAAAATAATGCTTTTTAAACATTA


CAAAACCCTTTTTTCAATCATTCATGCAACCTTCCTCATATGCATTATCCCCTTTATTTTTTATCAATTATTATCATTCACCTTGTCGTTCTACTTTCAACCCTTCTCACTCTTCCCTTAACCCTTACGGTAACCATTACCTCATTTCTTTTCTTTCATTTATACCCCCATAAATGTCCTAAATTTTTATTTATCTCACCTATCAACCATAAATGCATTTCCTCATACTATGTTTAATCCCCATTCATCTATATACCCCTAGCATATCACCACCCTTATACTTATTAAT

[Repeat 1: 85 bp x 2 units + 1 3' partial unit,  236 bp]
                        - putative TAS -
						 ***         ***
AACCATAAGTGCATTTCCTCATACTATGTTTAATCCCCATTCATCTATATACCCCTAGCATATCACCACCCTTATACTTATTAAT
AACCATAAGTGCATTTCCTCATACTATGTTTAATCCCCATTCATCTATATACCCCTAGCATATCACCACCCTTATACTTATTAAT
AACCATAAGTGCATTTCCTCATACTATGTTTAATCCCCATTCATCTATATACCCCTAGCATATCA

[Repeat 2: 1150 bp x 1 unit, 1150 bp]
TTAACTAATATTATGATACTTTTACTTCTTAAATTACCCCACATAACATGATTCTCCCTTATTATATCATGTCTTATCCCATACTGACAATACTAGTTTGTACCTCTCTGATTTTCCATACTGCAATACTCTCCAAAGTTAATCCACTCCTTGATCGTATCCAACTCCATAATCACTATCAACTCTTGATTAAAAAAAATAAAATCATAATCAACAACTTCACAATCAACAGAAAATGAATACCATATTTTATGATTGAACAATCCCAAACTCCTAACTATCAATCGTTACATTAACTAAACCATGAATATGATCACTAATTAATAATGAAAAATAACCTTCCCTTAGTAAAATACTTCAAGAATGTAAATCAAAATCGTACTAGCTTCTTAATTTTACATAAAAAAACCACATTGAAAATTTATCAAATAACTTTGTGTTACTCCACTAAAGACTTTGTTTTAGGGACCTTACACAAGTTTCATGGCGTTGGTAAGGTTTCGCGATAATCCCAATCAGCCAGTCTACCTATCTTCATTGCGAAACCTCACCAATTTATTTTAACCAATCACGTGTGTCCCACTCCCTGTTATATTAACACACTGATAAGGTATAACTACTCATTAGATTCAGAAAACATCTGGTAATGATGCAAACTGACCACATTAAATTATTAATAACCCTCAATTGACTTCCCAGGGGAACAAGGATGCGAGTTCCATATAATACATTCAAGTCCGTGATCGCGGCATCACTCCCAATCGAGAATCGCTCGTACTTTTTTTTTTTTACCTGTTGCCTCGCGCTCGAAAAATTAAGCCACGGAAATCCGCTCTATCTTCGTATTTACAACTAGGCTTCAATTTCTCTCGTCTGCTCGGCAAAGGATTTTGGGCGTCGGTGCATACATCTCTGTATTACACGTTAGTCCGCTCTTCGGGGGCCTACATTCATCTCGAGTAAAAAAGAAAAGCTGATGCTCTATAAAAACCAAAAGAAATATCTAACATTCTTAATGGAGTCGGTCCGAAAATC
 -putative CSB1-
 ***        ***
AATGAAATACAGCATATAGGGCCTGACATGTACATTATGCTTCAACTGATAAATATCAACAGGGGGTATCATTATCCTTGCATTAATACATTAAAATAATGCTTTTTAAACATTA


                                                                                                        -- putative CSB2--                       --- putative CSB3--
ATTGTAGAATCCTCTAATCATACCTCTTTTCCCATGTTTCCTCCCCCTCCCACCCCGCGTGTGTTTTGAAATGGACGGGCCCCGCCCCTGAAGATTCTGGAGCCTACCCCCCCCTTACCCCCCAAACATGGACTTTCCCTCAGTATATTAGGAACCCCCCCCGGAGCTAATAACTTTTTTGAGGGCCCATGTCTGATTTTACGGGTTTTCCTGCGGCCCCAGCCTCACTTCCCCCCCCCCGGTTTCTGGAGCCTACCCCCCCTTACCCCCCCAAACATGGACTTTTCCTCAGTAAATTAGCCACCCCCCCGGAGCTAATAACTTTTTCGAGGGTCCACGTCTGATTTTACGGGTTTTCCTGCAGCCCCAGCCTCACTTTTTCACCCCCTCTCCCCCG

[Repeat 3: 215 - 425 bp x 22 units + 3' partial unit, total 6186 bp]
CCCTAACACATCGTGCTTTAAAACACGCCTTAACCTCTACAGGTTCTCTTTCAGATTATGTGTTATTTTACCCGCACATCTAAACTATGCAGATTAACTTCTCAGGTCCCTCCTGTAACTCATACCAACCCCCTATAATCCTATCCCACTATCTTATCCCGCAGTATTAACCCGCAGTATTTCTCTGCGTACTTACTATTTCCTTCACCCCACCTTAATGTCGAGTGACTCCTA
CCCTAACACATCGTGCTTTAAAACACGCCTTAACCTCTACAGGTTCTCTTTCAGATTATGTGTTATTTTACCCGCACATCTAAACTATGCAGATTAACTTCTCAGGTCCCCCCGTGACTCATACCCACCCCCTATAATCCTATCCCACTATCTTATCCCGCAGTATTAACCCGCAGTATTTCTCTACGTACTTACTATTTCCTTCACCCCCACCTTAATGTCGAGTGACTCCTA
CCCTAACACATCGTGCTTTAAAACACGCCTTAACCTCTTCAGGTTCTCTTTCAGATTATGTGTTATTTTACCCGCACATCTAAACTATGCAGATTAACTTCTCAGGTCCCTCCTGTAACTCATACCAACCCCCTATAATCCTATCCCACTATCTTATCCCGCAGTATTAACCCGCAGTATTTCTCTACGTACTTACTATTTCCTTCACCCCCACCTTAATGTCGAGTGACTCCTA
CCCTAACACATCGTGCTTTAAAACACGCCTTAACCTCTACAGGTTCTCTTTCAGATTATGTGTTATTTTACCCGCACATCTAAACTATGCAGATTAACTTCTCAGGTCCCTCCTGTAACTCATACCAACCCCCTATGATCCTATCCCACTATCTTATCCCGCAGTATTATCCCGCAATCTTTCACTACGTACTTACTATTTCCTTCACCCCCACCTTAATGTCGAGTGACTCCTA
CCCTAACACATCGTGCTTTAAAACACGCCTTAACCTCTACAGGTTCTCTCTTAGATTATGTGTTATTTTACCCGCACATCTAAACTATGCAGATTAACTTCTCAGGTCCCTCCTGTAACTCATACCAACCCCCTATGATCCTATCCCACTATCTTATCCCGCAGTATTATCCCGCAATCTTTCACTACGTACTTACTATTTCCTTCACCCCCACCTTAATGTCGAGTGACTCCTA
CCCTAACACATCGTGCTTTAAAACACGCCTTAACCTCTACAGGTTCTCTCTTAGATTATGTGTTATTTTACCCGCACATCTCTACTATGCAGATTAACTTCTCAGGTCCCTCCTGTAACTCATACCAACCCCCTATGATCCTATCCCACTATCTTATCCCGCAGTATTATCCCGCAATCTTTCACTACGTACTTACTATTTCCTTCACCCCCACCTTAATGTCGAGTGACTCCTA
CCCTAACACATCGTGCTTTAAAACACGCCTTAACCTCTACAGGTTCTCTCTTAGATTATGTGTTATTTTACCCGCACATCTCTACTATGCAGATTAACTTCTCAGGTCCCTCCTGTAACTCATACCAACCCCCTATGATCCTATCCCACTATCTTATCCCGCAGTATTATCCCGCAATCTTTCACTACGTACTTACTATTTCCTTCACCCCCACCTTAATGTCGAGTGACTCCTA
CCCTAACACATCGTGCTTTAAAACACGCCTTAACCTCTACAGGTTCTCTCTTAGATTATGTGTTATTTTACCCGCACATCTCTACTATGCAGATTAACTTCTCAGGTCCCTCCTGTAACTCATACCAACCCCCTATGATCCTATCCCACTATCTTATCCCGCAGTATTATCCCGCAATCTTTCACTACGTACTTACTATTTCCTTCACCCCCACCTTAATGTCGAGTGACTCCTA
CCCTAACACATCGTGCTTTAAAACACGCCTTAACCTCTACAGGTTCTCTCTTAGATTATGTGTTATTTTACCCGCACATCTCTACTATGCAGATTAACTTCTCAGGTCCCTCCTGTAACTCATACCTACCCCTGTAATCTTAACCCGCAGTATTAACCCGCAGTATTATCCCGCAGTATTATCCCGCAGTCTTTCACTACGTACTTACTATTTCCTTCACCCCACCACTGAACTCACCCACCTTAATGTCGAGTGACTCCTA
CCCTAACACATCGTGCTTTAAAACACGCTGTGTTATTTTACCCGCACATCTATACTATGCAGATTAACTTCTCAGGTCCCTCCTGTAACTCATACCTACCCCTGTAATCTTAACCCGCAGTATTAACCCGCAGTATTAACCCGCAGTATTATCCCGCAGTATTATCCCGCAGTATTATCCCGCAGTCTTTCACTACGTACTTACTATTTCCTTCACCCCACCACTGAACTCACCCACCTTAATGTCGAGTGACTCCTA
CCCTAACACATCGTGCTTTAAAACACGCTGTGTTATTTTACCCGCACATCTCTACTATGCAGATTAACTTCTCAGGTCCCTCCTGTAACTCATACCTACCCCTGTAATCTTAACCCGCAGTATTAACCCGCAGTATTAACCCGCAGTATTAACCCGCAGTATTAACCCGCAGTATTATCCTGCAGTATTATCCTGCAGTATTATCCCGCAATCTTTCACTACGTACTTACTATTTCCTTCACCCCACCACTGAACTCACCCACCTTAATGTCGAGTGACTCCTA
CCCTAACACATCGTGCTTTAAAACACGCCTTAACCTCTACAGGTTCTCTCTTAGATTATGTGTTATTTTACCCGCACATCTCTACTATGCAGATTAACTTCTCAGGTCCCTCCTGTAACTCATACCAACCCCCTATAATCCTATCCCACTATCTTATCCCGCAGTATTAACCCGCAGTATTTCTCTACGTACTTACTATTTCCTTCACCCCCACCTTAATGTCGAGTGACTCCTA
CCCTAACACATCGTGCTTTAAAACACGCCTTAACCTCTACAGGTTCTCTTTCAGATTATGTGTTATTTTACCCGCACATCTAAACTATGCAGATTAACTTCTCAGGTCCCTCCTGTAACTCATACCAACCCCCTATAATCCTATCCCACTATCTTATCCCGCAGTATTAACCCGCAGTATTTCTCTACGTACTTACTATTTCCTTCACCCCCACCTTAATGTCGAGTGACTCCTA
CCCTAACACATCGTGCTTTAAAACACGCCTTAACCTCTACAGGTTCTCTCTTAGATTATGTGTTATTTTACCCGCACATCTACTATGCATAACTCTCAGGTCCCTCCTGTAACTCATACCAACCCCCTATAATCCTATCCCACTATCTTATCCCGCAGTATTATCCCGCAATCTTTCACTACGTACTTACTATTTCCTTCACCCCCACCTTAATGTCGAGTGACTCCTA
CCCTAACACATCGTGCTTTAAAACACGCCTTAACCTCTACAGGTTCTCTCTTAGATTATGTGTTATTTTACCCGCACATCTCTACTATGCAGATTAACTTCTCAGGTCCCTCCTGTAACTCATACCAACCCCCTATAATCCTATCCCACTATCTTATCCCGCAGTATTATCCGCATTCACGTACTATTCTCACCCCTAATGTCGAGTGACTCCTA
CCCTAACACATCGTGCTTTAAAACACGCCTTAACCTCTACAGGTTCTCTCTTAGATTATGTGTTATTTACCGCACTCTACTATGCAGATTAACTTCTCAGGTCCCTCCTGTAACTCATACCTACCCCTGTAATCTTAACCCGCAGTATTAACCCGCAGTATTAACCCGCAGTATTAACCCGCAGTATTAACCCGCAGTATTATCCTGCAGTATTATCCTGCAGTATTATCCCGCAATCTTTCACTACGTACTTACTATTTCCTTCACCCCACCACTGAACTCACCCACCTTAATGTCGAGTGACTCCTA
CCCTAACACATCGTGCTTTAAAACACGCCTTAACCTCTACAGGTTCTCTCTTAGATTATGTGTTATTTTACCCGCACATCTCTACTATGCAGATTAACTTCTCAGGTCCCTCCTGTAACTCATACCTACCCCTGTAATCTTAACCCGCAGTATTAACCCGCAGTATTAACCCGCAGTATTAACCCGCAGTATTAACCCGCAGTATTAACCCGCAGTATTATCCCGCAGTATTATCCCGCAGTATTTCACTACGTACTTACTATTTCCTTCACCCCACCACTGAACTCACCCACCTTAATGTCGAGTGACTCCTA
CCCTAACACATCGTGCTTTAAAACACGCCTTAACCTCTACAGGTTCTCTCTTAGATTATGTGTTATTTTACCCGCACATCTCTACTATGCAGATTAACTTCTCAGGTCCCTCCTGTAACTCATACCTACCCCTGTAATCTTAACCCGCAGTATTATCCCGCAGTATTATCCCGCAGTATTATCCCGCAGTATTATCCCGCAGTATTATCCCGCAGTATTATCCCGCAGTATTATCCCGCAGTATTATCCCGCAGTATTATCCCGCAGTATTATCCCGCAGTATTATCCCGCAGTATTTCACTACGTACTTACTATTTCCTTCACCCCACCACTGAACTCACCCACCTTAATGTCGAGTGACTCCTA
CCCTAACACATCGTGCTTTAAAACACGCCTTAACCTCTACAGGTTCTCTCTTAGATTATGTGTTATTTTACCCGCACATCTCTACTATGCAGATTAACTTCTCAGGTCCCTCCTGTAACTCATACCTACCCCTGTAATCTTAACCCGCAGTATTAACCCGCAGTATTAACCCGCAGTATTAACCCGCAGTATTAACCCGCAGTATTATCCCGCAGTATTATCCCGCAGTATTATCCCGTAGTATTATCCCGCAGTAATATCCCGCAGTAATATCCCTCAGTATTATCCCTCAGTATTATCCCTCAGTATTATCCCTCAGTATTATCCCGCAGTATTATCCCGCAATCTTTCACTACGTACTTACTATTTCCTTCACCCCCCCCCCCACCACTGAACTCACCCACCTTAATGTCGAGTGACTCCTA
CCCTAACACATCGTGCTTTAAAACACGCCTTAACCTCTACAGGTTCTCTTTCAGATTATGTGTTATTTTACCCGCACATCTATACTATGCAGATTAACTTCTCAGGTCCCTCCTGTAACTCATACCCACCCCTGCAATCTTATCCCTCAATCTTATCCCTCAATCTTATCCCACAATCTTATCCCACAATATTAACCCGCAACATTATCCCGCAATCTTTCACTACGTACTTACTATTTCCTTCACCCCCACCACTGAACTCACCCACCTTAATGTCGAGTGACTCCTA
CCCTAACACATCGTGCTTTAAAACACGCCTTAACCTCTACAGGTTCTCTTTCAGATTATGTGTTATTTTACCCGCACATCTATACTATGCAGATTAACTTCTCAGGTCCCTCCTGTAACTCATACCCACCCCTGCAATCTTATCCCTCAATCTTATCCCTCAATCTTATCCCTCAATCTATCCCTCAATCTTATCCCTCAATCTTATCCCTCAATCTTATCCCTCAATCTTATCCCTCAATCTTATCCCTCAATCTTATCCCACAATCTTATCCCACAATCTTATCCCACAATCTTATCCCACAATATTAACCCGCAACATTATCCCGCAATCTTTCACTACGTACTTACTATTTCCTTCACCCCCACCACTGAACTCACCCACCTTAATGTCGAGTGACTCCTA
CCCTAACACATCGTGCTTTAAAACACGCCTTAACCTCTACAGGTTCTCTTTCAGATTATGTGTTATTTTACCCGCACATCTATACTATGCAGATTAACTTCTCAGGTCCCTCCTGTAACTCATACCCACCCCTGCAATCTTATCCCTCAATCTTATTCCACAATCTTATCCCACAATCTTATCCCACAATCTTATCCCACAATATTAACCCACAATATTAACCCACAATATTAACCCACAATATTAACCCACAATATTAACCCTCAACATTATCCCGCAATCTTTCACTACGTACTTACTATTTCCTTCACCCCCACCACTGAACTCACCCACCTTAATGTCGAGTGACTCCTA
CCCTAACACATCGTGCTTTAAAACACGCCTTAACCTCTACAGGTTCTCTTTCAGATTATGTGTTATTTTACCCGCACATCTATACTATGCAGATTAACTTCTCAGGTTCCTCCTGTAACTCATAATT

[Repeat 4: 18 - 19 bp x 35 units + 3' partial unit, total 665 bp]
ATTCTTCATACTTACTCTT
ATTCTTCTTACTTACTCTT
ATTCTTCTTACTTACTCTT
ATTCTTCTTACTTACTCTT
ATTCTTCTTACTTACTCTT
ATTCTTCATACTTACTCTT
ATTCTTCATACTTACTCTT
ATTCTTCATACTTACTCTT
ATTCTTCATACTTACTCTT
ATTCTTCATACTTACTCTT
ATTCTTCATACTTACTCTT
ATTCTTCATACTTACTCTT
ATTCTTTATACTTACTCTT
ATTCTTTATACTTACTCTT
ATTCTTTATACTTACTCTT
ATTCTTTATACTTACTCTT
ATTTCACACTCTTATTCT
ATTTTACATACTTATTCT
ATTTTTACATACTTATTCT
ATTTTTACATACTTATTCT
ATTTTTACATACTTATTCT
ATTTTTACATACTATTCT
ATTTTTACATACTTATTCT
ATTTTTACATACTTATTCT
ATTTTACATACTTATTCT
ATTTTTACATACTATTCT
ATTTTTACATACTTATTCT
ATTTTACATACTTATTCT
ATTTTTACATACTTATTCT
ATTTTTACATACTTACTCT
ATTTTACATACTTACTCT
ATTTTTACATACTTATTCT
ATTTTTACGTACTTATTCT
ATTTTTACGTACTTATTCT
ATTTTTACGTACTTATTTT
ATTCTTA

TTCTGTGGACTTCTTTACCTCTACTGAACTTTCTCATCTTAAGTCACAAGACATCTGCCCCAATATATCGTGCTTTTAAACACGCTTATTCTATGAAACTTATTAGGACCACGAAGATTCTCCACAGATCTTTCTGCTTGCTCCAAAATTTATAACACAAATTATGGTTGATAGATTATTTTTGTCGCTTGTTCATTCATGAGATAGTTAGTTAAAACCTGACTCAACCAGATGCCTTACCTAGTCCGCTTGGTCCTCTTGTTCCACTTGTTCTAC

[Repeat 5: 9 bp x 16 units + 3' partial repeat unit, total 151 bp]
TTGGCCCGC
TTGGTCCGC
TTGGTCCGC
TTGGTCCGC
TTGGTCCGC
TTGATCCGC
TTGGTCCGC
TTGGTCCGC
TTGGTCCGC
TTGGTCCGC
TTGGTCCGC
TTGGTCCGC
TTGGTCCGC
TTGGTCCGC
TTGGTCCGC
TTGGTCCGC
TTGTCC

ATAAACACCTCTCCCAAATCCTCAATGAAAAACTTCATTTCTCCGACCCTCTATCAATTTCTAGTCTTCGTTGGTGCCTTTTTCTCTACCACTCTACTTATTTTCTTTCTAACTATTGCATCTCCACTAATTAAATATCTAACTTGCAAACTATTCTACAAACTGGCTTATAAACTAATACGCAAACTAATCCGTGAACTAATCCGTAAACTTGTTCATAAACTGATTCCTAAGCTACGCCGTATTCTAAACCCTATTCTCATCCTTGCTTTTATCCCCCCTCTT

[Repeat 6: 12 bp x 9 units + 3' partial repeat unit, total 113 bp]
AACCCCGATGTT
AACCCCGATGTT
AACCCCAATGAT
AACCCCAATGAT
AACCCCAATGTT
AACCCCGATGTT
AACCCCGATGTT
AACCCCGATGTT
AACCCCGATGTT
AACCC

TAATCCTATTCCTAACCCCGGGCCTGAGCCTGATCTAAATATTCCTCTCCCCGATGACAATCCTCTCCTAAATTTTATTCTACATGTTTTTAACGGCCTTCTCGACGATATTATCCTCGAATTCCTCCTTGATTGAGATGACTCTTCCAGCTCAAGCTCAGAAGACCTAGAAGTCGAACTAGAAAATATTATAAACGTCTTCGGCCCTCAAGTACCAACAGACTCCGGGAACGAATCCGGAAGTGCTTCAGAAGACAATCCTCACCCTCATGCTCCTGCAAATAACTCTCAATCTGACTCAGATTACGAATCTGATGCTAGCCCTTACCGCCACTTCATTCCCCGCTAACACGTTTTCTTTTGCTTTTTCCCCACTAACACGTTTTCTTTTGCTTTTTCCCCACTAACACGTTTTCTTTTACTTTTCCCACCCGCATAAATTTTTTTATTAAAAATTTTCTTAGCGCATCA
11910


C. Control reagion of Breviceps mossambicus (voucher 14-001) 
The total length of this control region is 6618 bp. The three major repetitive elements are shown. 

                                                              - putative TAS -                        
1						                                       ***         ***
AAATACAACATTCTTTAATCCTTGTCTTTATTTACTCAACAACACAACACCTTCACACTCTGTATGTTTAATAACCATTAGTTTCATTAACTCTAGGATATCATTACCACATACATTTATTAATCATATATATGTACTAGTACATAATATGTACTATTTATATTCTGTATGTTTAATAACCATTAGTTTCATTAACTCTAGGATATCATTACCACATACATTTATTAATCATATATGTACTAGTACATAATATGTACATGTACTATTTATGTTTTTAAGTACATTAGT

[Repeat 1: 18 bp x 33 units 594 bp]
  - putative TAS -
   ***        ***
ATTATGCACTAGTACATT
ATTATGCACTAGTACATT
ATTATGCACTAGTACATT
ATTATGCACTAGTACATT
ATTATGCACTAGTACATT
ATTATGCACTAGTACATT
ATTATGCACTAGTACATT
ATTATGCACTAGTACATT
ATTATGCACTAGTACATT
ATTATGCACTAGTACATT
ATTATGCACTAGTACATT
ATTATGCACTAGTACATT
ATTATGCACTAGTACATT
ATTATGCACTAGTACATT
ATTATGCACTAGTACATT
ATTATGCACTAGTACATT
ATTATGCACTAGTACATT
ATTATGCACTAGTACATT
ATTATGCACTAGTACATT
ATTATGCACTAGTACATT
ATTATGCACTAGTACATT
ATTATGCACTAGTACATT
ATTATGCACTAGTACATT
ATTATGCACTAGTACATT
ATTATGCACTAGTACATT
ATTATGCACTAGTACATT
ATTATGCACTAGTACATT
ATTATGCACTAGTACATT
ATTATGCACTAGTACATT
ATTATGCACTAGTACATT
ATTATGCACTAGTACATT
ATTATGCACTAGTACATT
ATTATGCACTAGTACATT

ATCGGTTTATAAACATGAATCATATATGTTTAATAACCATTAATTTATTAACCCCAAGCATATCTTTACCTTTACACTGTGTAATAATCATGAGTTTATGCGCTAACACATAAACGCTTAATAACCAAATATCATTTTTCGTTTAACATTAAATATCATACTGCGTTTAACAAACGTATATTATGATACGTTAAATATCATTCATCATATTATGTAAGTAACATTAATTTATTAACCAAAGAAAATCTTAGTACATTTATGTCTAAATAAACATTTATGCAACATTTTATACTTGATTACACATTAAATTATCATCCATTGAAATATTATCACCAAATACAACCCAACTCAAACACCCCACATAAAAATATTAACCCCTAGACATTCATGTGTACGCCCATACTATCACAAACTAGATGTACCTCTCTGTCATACCACATGAATATCACCTTCCAATATTAGTCCACTCCATGGTCTTACTAAACATCACAAACCAAAATAATCCTATGGCTAAAAAATCATAAAATAATAATTCAACAAATTCGTTATCGAACATAAAATATACTCCACTTCAATGTCTTATTGATCCCATAATTAGTCAATATAACATTCAAATTACATAAACCATAAATTTGACTTTCAAATTAACACCATAACAAACATCCATGGTCTGTGATTTTAGGAAGAAATTTTAAGTGTTATCGGTCTAGCACCTTAATCCACATACTGAAAACCACATGAATATGATTATTAATTAATTATTCATAATAACCTGTAGACTTTGTTCTAGGGACTTATGTATCATAATCCAGCGGAGCCGTTGGTAAAGTTTCGCGATAAATCCTTACAGCATTGCTACCTATTTTCATTGCGAAACTTCACCAATATATCGAGATCAATCACGTGTGCTCCACACTTCCAGAATTGCATATCATATAGGGTATAATTACTCTTCAGTTTCTGAGGCTTCTGGTAAAGTGCAAACTAGCCTCATTCATCTCTAATTACCCATCAATTGATTTCCCAGGGGGGCACCCTGCGTGTTCCATATAATACATTTTTAGTCCGTGATCGCGGCATTAGGCCCATCGGAAAACTGCTTCTTTTTTTTTTTATACCTTTGACTCCGCGCTCAAGAAACTTGAGCCATGGTAAACTACTCATTATTCGTAAGGACAGCTGGGTCAAGCTTTCTCTCGTCTGCTGCGTCAAAGGATTTTGGGCACCAGCGCACTCATCTCGGTACTCCCCTATTTCGTCCGCTCTTCGGGGGTCTGCTACGGTTTCTAGTCAATCAACCCCTAATGCCCCCTAACATAAAAGTAAGAACTAATCACACATAGTGGCGTGTCAATTTTAACTAATGCTTGTTAATCATACAAACCTTATTGAGACACAATCCTTCAACAGACTTTTCAATAGACAAGAAT

-putative CSB1-
***        ***
ATGGAAAGAAACATTTCTATATGAAATTAAACCTCCTCCAACCCCCAACCCCCAACGGGCATTCATAAACATATCAGTTTAATAAACATGACATTCATTGTTTTTTAAAGCATTAACTTATTGCTCGACGAGCATTACACTAATGCATTACGAGCATAATACTATTGTATATTCCTCCCCCTCTCACCAAATTTTTAAAAAAAATTTACATTATCATTTATTTTTAAAATTTCGGCCGA

-- putative CSB2---                       -- putative CSB3--
AACCCCCCCCTTACCCCCCCCAAACATAGAGTTTCCTCACCTTTTTAACAACCCCCCCGGAGTTAAAAAGACTATTGATTCTTCTCTGCTAATTTAGCTTCTGTTTTATACCCTGCTGCAATATATTTATTACATTAAATAATTTATCACAATATATGCAACATATGTGTTTGTATATCAATATTTAAAATTACTCACGTCACCAAACGTAATCAAATGTAATCAACTTTAATTATAAATATTTGCTATGATACTCAAAATATACCTCATACCCCCACAAATATTTGAAATATTCTTATCATGAACACCTCAAATACATTACATATACGTGTCTTCTTCTACAT


[Repeat 2: 49 - 83 bp x 12 units + 3' partial unit)  854 bp]
TACTCGAAAAATAACGCCTAAACATCACACACGTATATATATTACCACCTACAAATAATAGTTTATCCCACGC
TACTTCCACATGTATTGACATACAAGACGTATACATGTATACATGTATATACATGTGTATACATG
TACCCTGCGCTACTTCCACATGTATTGACATACAATATATATAGTATATACATGTGTATACATGTGCCCTGCGC
TACTTCCACATGTATTGACATACAAGACGTATACATGTATACATGTATATACATGTGTATACATG
TACCCTGCGCTACTTCCACATGTATTGACATACAAGACGTATACATGTATACATGTATATACATGTGCCCTGCGC
TACTTCCACATGTATTGACATACAATATATATAGTATATACATGTGTATACATG
TACCCTGCGCTACTTCCACATGTATTGACATACAATACGTATACATGTATACATGTATATACATGTGTATACATG
TACCCTGCGCTACTTCCACATGTATTGACATACAATATATATAGTATATACATGTGTATACATGTGCCCTGCGC
TACTTCCACATGTATTGACATACAAGACGTATACATGTATACATGTATA
TACATGTGTCCTGCGCTACTTCCACATGTATTGACATACAATATATATAGTATATACATGTGTATACATG
TACCCTGCGCTACTTCCACATGTATTGACATACAATACGTATACATGTATACATGTATATACATGTGTATACATG
TACCCTGCGCTACTTCCACATGTATTGACATACAAGACGTATACATGTATACATGTATACATGTGTATACATATTCCCTGCGC
TACTTCCACATAATCGATATAC

TTCTACACATATTACCCACACCACCTCCACAAACTAAATCAAATATCTACTTGTGGGCAAAG

[Repeat 3: 49 -83 bp x 12 units 2780 bp]
TCCAATAGACAATAAACTATGAAGTTAAAATCTTCATGCTCATAACTACCCTACTTGTGGGCAAAG
TCCAATAGACAATAAACTATGAAGTTAAAACCTTCATGCCCATAAAATAGATCTAAAAGCAATTCTACTTTCAACGGTTCAACACGAACCTTTATATGCAGGCATGTTCAAAATACACATTCCACAAACTAGATCCAAATACTCCCATGTGAGCACAA
TCCAATAGACAATAAACTATGAAGTTAAAATCTTCATGCTCATAACTACCCTACTTGTGGGCAAAG
TCCAATAGACAATAAACTATGAAGTTAAAACCTTCATGCTCACTATTCCCCATGTGAGCACAG
TCCAATAGACAATAAACTATGAAGTTAAAACCTTCATGCTCACTATTCCCCATGTGAGCACAA
TCCAATAGACAATAAACTATGAAGTTAAAATCTTCATGCTCATACTACCCTACTTGTGGGCAAAG
TCCAATAGACAATAAACTATGAAGTTAAAACCTTCATGCCCATAAAATAGATCTAAAAGCAATTCTACTTTCAACGGTTCAACACGAACCTTTATATGCAGGCATGTTCAAAATACACATTCCACAAACTAGATCCAAATACTCCCATGTGAGCACAG
TCCAATAGACAATAAACTATGAAGTTAAAATCTTCATGCTCATAACTACCCTACTTGTGGGCAAAG
TCCAATAGACAATAAACTATGAAGTTAAAACCTTCATGCTCACTATTCCCCATGTGAGCACAG
TCCAATAGACAATAAACTATGAAGTTAAAACCCTTCATGCTCATAACTACCCCTACTTGTGGGCAAAG
TCCAATAGACAATAAACTATGAAGTTAAAACCTTCATGCTCACTATTCCCCATGTGAGCACAG
TCCAATAGACAATAAACTATGAAGTTAAAATCTTCATGCTCATAACTACCCTACTTATGGGCAAAG
TCCAATAGACAATAAACTATGAAGTTAAAACCTTCATGCCCATAAAATAGATCTAAAAGCAATTCTACTTTCAACGGTTCAACACGAACCTTTATATGCAGGCATGTTCAAAATACACATTCCACAAACTAGATCCAAATACTCCCATGTGAGCACAG
TCCAATAGACAATAAACTATGAAGTTAAAATCTTCATACTCATAACTACCCTACTTGTGGGCAAAG
TCCAATAGACAATAAACTATGAAGTTAAAACCTTCATGCTCACTATTCCCCATGTGAGCACAG
TCCAATAGACAATAAACTATGAAGTTAAAACCCTTCATGCTCATAACTACCCCTACTTGTGGGCAAAG
TCCAATAGACAATAAACTATGAAGTTAAAACCTTCATGCTCACTATTCCCCATGTGAGCACAG
TCCAATAGACAATAAACTATGAAGTTAAAATCTTCATGCTCATAACTACCCTACTTATGGGCAAAG
TCCAATAGACAATAAACTATGAAGTTAAAACCTTCATGCCCATAAAATAGATCTAAAAGCAATTCTACTTTCAACGGTTCAACACGAACCTTTATATGCAGGCATGTTCAAAATACACATTCCACAAACTAGATCCAAATACTCCCATGTGAGCACAG
TCCAATAGACAATAAACTATGAAGTTAAAATCTTCATGCTCATAACTACCCTACTTGTGGGCAAAG
TCCAATAGACAATAAACTATGAAGTTAAAACCTTCATGCTCACTATTCCCCATGTGAGCACAG
TCCAATAGACAATAAACTATGAAATTAAAATCTTCATGCTCATAACTACCCTACTTGTGGGCAAAG
TCCAATAGACAATAAACTATGAAGTTAAAACCTTCATGCTCACTATTCCCCATGTGAGCACAG
TCCAATAGACAATAAACTATGAAGTTAAAACCTTCATGCTCATAACTACCCCACTTATGGGCAAAG
TCCAATAGACAATAAACTATGAAGTTAAAACCTTCATGCCCATAAAATAGATCTAAAAGCAATTCTACTTTCAACGGTTCAACACGAACCTTTATATGCAGGCATGTTCAAAATACACATTCCACAAACTAGATCCAAATACTCCCATGTGAGCACAG
TCCAATAGACAATAAACTATGAAGTTAAAATCTTCATGCTCATAACTACCCTACTTGTGGGCAAAG
TCCAATAGACAATAAACTATGAAGTTAAAACCTTCATGCTCACTATTCCCCATGTGAGCACAG
TCCAATAGACAATAAACTATGAAGTTAAAACCTTCATGCTCATAACTACCCCACTTATGGGCAAAG
TCCAATAGACAATAAACTATGAAGTTAAAACCTTCATGCCCATAAAATAGATCTAAAAGCAATTCTACTTTCAACGGTTCAACACGAACCTTTATATGCAGGCATGTTCAAAATACACATTCCACAAACTAGATCCAAATACTCCCATGTGAGCACAG
TCCAATAGACAATAAACTATGAAGTTAAAATCTTCATGCTCATAACTACCCTACTTGTGGGCAAAG
TCCAATAGACAATAAACTATGAAGTTAAAACCTTCATGCTCACTATTCCCCATGTGAGCACAG
TCCAATAGACAATAAACTATGAAATTAAAATCTTCATGCTCATAACTACCCCTACTTGTGGGCAAAG
TCCAATAGACAATAAACTATGAAGTTAAAACCTTCATGCCCATAAAATAGATCTAAAAGCAATTCTACTTTCAACGATTCAACACGAACCTTTATATGCAGGCATGTTCAAAATACACATTCCACAAACTAGATCCACAATA

TTCTTCCTCACTAAATGCTATGCCCAC
6618
