# Supplementary material for: Exceptional Enlargement of the Mitochondrial Genome Results from Distinct Causes in Different Rain Frogs (Anura: Brevicipitidae: Breviceps)
Source: Int J Genomics. 2020 Jan 22;2020:6540343. doi: 10.1155/2020/6540343 (PMC6998742; doi:10.1155/2020/6540343)
Supplement: Supplementary Materials — Supplementary Table S1: list of primers used in this study. Supplementary Table S2: details on OTUs and gene data used. Supplementary Data S1: alignment data, partitioning strategy, and substitution models used in phylogenetic reconstructions and divergence time estimation. Supplementary Fig. S1: control regions of Breviceps poweri and B. mossambicus. Supplementary Fig. S2: PCR fragments of Breviceps poweri and B. mossambicus control regions. [file 6540343.f1.zip › Suppl_Table_S1.xlsx]

## Sheet: Sheet1
Supplementary Table S1. List of primers used in this study
Primer name	Ssequence (5' > 3')
CO2NeFow	CAAGAYGCRRYHTCHCCNATYATAGAAGA
CO3 150Rev	CCTTCWCGRAYNAYRTCTCGYCAYCAYTG
ND4 650 Rev*	GADCCDGCRATDGGDGCYTCDACRTG
ND3 120 Fow*	AAACTNTCMCCNTAYGARTGYGGHTTTGAYCC
ND5 720 Rev*	GCDGADACWGGKGTDGGRCCYTCYAT
Thr Fow	AAAGCAYYGGTCTTGTAARCC
R51**	GGTCTGAACTCAGATCACGTA
F51*	CCCGCCTGTTTACCAAAAACAT
ND1 660Rev*	ACRTTRAANCCNGANACHAGTTCWGAYTC
ND1 420 Fow*	CGRGCHGTHGCHCAAACNATYTCHTAYGA
AsnFow*	AAGCTCKCTGGAWWGAGYGTTTAGCTGTTAA
Trp Fow*	YHARACYAARRGCCTTCAAAGC
Bmos_16S_700Rev	TGAGTTCCGGTGATTTGTTC
Bmos_ATP6_120Rev	GTTTTTAAGAATCATGATTG
Bmos_ATP6_630Fow	GCCGTCGCAATTATTCAAGC
Bmos_CO1Nend_Rev	GTGCCGATGTCTTTGTGGTTAGT
Bmos_CO2_200Rev	AGAATGATTGCTGGTATAAC
Bmos_Met_Fow	TAAGCTCTTGGGCCCATACC
Bmos_ND2_40Fow	CTAACATTAAGCTTAGCTGTAGG
Bmos_ND3_300Rev	5'CATAAATAAAGCCAATGGT
Bmos_ND6_220Rev	TTAGTTGCTGAGCCATATCC
Bmos_upOL_Rev	GGGATATAATGTTGGTTGAC
Bpow_CO1_CendRev	GGCGAATGAGGGTTCTTC
Bpow_CO3_770Fow	TTCTATCTACTGATGAGG
Bpow_Cytb_400Rev	GGATATTTGTCCTCATGG
Bpow_ND3_310Rev	TCATTCATAGATGAAGCC
Afrobat_16S_100Rev	CTCCATGGGGTCTTYTCGTC
Bmos_CytbFow1	TCTGAGGAGGATTCTCAGTTGAC
Bmos_CytbFow2	CCAAACATCTTAGGAGACCCAGA
Bmos_CytbRev2	ATAGCCGACGAAGGCTGTTGCCA
Bmos_upSerUCNpsgene_Rev	AAGTAATACTTGATCTAGCT
Bmos_ND5Fow1	GCTAATACCGCTGCTCTTCAAGC
Bmos_ND5Fow2	ATAGTAAGGCTAGGACCAGACCT
Bmos_12S_Rev2	ACTGGTGTGCGGAGACTTGCATG
Bmos_12S350Fow	GTGAAACACTTGTTAATTAG
Bmos_ATP6_140Rev	GTTTTTAAGAATCATGATTG
Bmos_ATP6_630Fow	GCCGTCGCAATTATTCAAGC
Bmos_CO2_200Rev	AGAATGATTGCTGGTATAAC
Bmos_Lys_Fow	GATAGCAACAGCCTTTTAAG
Bmos_ND4_460Fow	CTATATACTCTAGTAGCAGC
Bmos_ND3_300Rev	CATAAATAAAGCCAATGGT
Bmos_16S_700Rev	TGAGTTCCGGTGATTTGTTC
Bmos_Met_Fow	TAAGCTCTTGGGCCCATACC
Bmos_upOL_Rev	GGGATATAATGTTGGTTGAC
Bmos_CO1_540Fow	CAAACTCCTCTATTTGTATG
Bmos_ND2_40Fow	CTAACATTAAGCTTAGCTGTAGG
Bmos_CO1_Nend_Rev	GTGCCGATGTCTTTGTGGTTAGT
Bmos_CR_Fow1	GTTTCATTAACTCTAGGATATC
Bmos_CR_Fow2	CATTAGTTTCATTAACTCTAGG
Bmos_ND6_220Fow	TTAGTTGCTGAGCCATATCC
Bmos_ND5_1420Fow	CTCCAATGACACACACAATG
Bmos_ND2_930Fow	TCATCTAAAGTAACATGACG
Bmos_upLeuCUN_Rev	AGCGTGGGCATAGCATTTAG
Afrobat_16S_100Rev	CTCCATGGGGTCTTYTCGTC
Afrobat_16S_200Fow	GTACCTTTTGCATCATGGTC
Afrobat_16S_550Rev	AGRTGGCTGCTYTYAGGCC
Bmos_CO3_440Fow	CGRGCHGTHGCHCAAACNATYTCHTAYGA
Bpow_Lys_Fow	TAGCAACAGCCTTTTAAGC
Bpow_CO2_170Rev	TTTCGATTTCTTGGGCGTC
Bpow_CO3_NeFow	ACCCATCCCTACCACATAGT
Bpow_ATP6_230Rev	GTATTAGGGATGTTAGGAT
Bpow_ND2_NeFow	ATTAACCCCACAGCACTA
Bpow_ND2_550Fow	GTCACCTAGGCTGAACAA
Bpow_afAsnFow_Cst	AAGCTTCTTTCTACCACCC
Bpow_asAsnRev	GTGGTAGAAAGAAGCTTG
Bpow_ND4_320Rev	TCAGAGGTAGTAAAGGCTA
Bpow_12S_NeRev	AGGCTAGGACCAGACCTTTG
Bpow_16S_700Rev	GCGGTGAGTTCCGGTGAT
Afrobat_Cytb_150Fow	GGYCTNTTCCTNGCNATACACTAYAC
Afrobat_Cytb_1030Rev	ATRAAWGGRTNTTCTACWGGYTG
Bpow_ND4_430Fow	ATTAGCTGGCAACTATATTGT
Bpow_Cytb_400Rev	GGATATTTGTCCTCATGG
Bpow_ND4_1150Fow	TATAACAACTATCACTGC
Bpow_ND3_310Rev	TCATTCATAGATGAAGCC
Bpow_CO3_770Fow	TTCTATCTACTGATGAGG
Bpow_CO1_CendRev	GGCGAATGAGGGTTCTTC
Bp_CO1_1060Rev	GTTAGCTAGAATAATACC
Bp_ND6_30Fow	GGGGGTTTCTTCAAATCC
Bp_ND5_180Fow	TCATGAATATTCCTTAC
Bpow_ND5_610Fow	AATTACTTCCTCCTGGC
Bpow_ND6_200Fow	GCTTTAGTGGCCGAGCC
Bpow_CO1_680Rev	GTAGAGGATGGGGTCTCC
Bre_Val_Fow	CTTACACCGAGCCAATG
Bre_Val_Rev	CATTGGCTCGGTGTAAGC
Bp_12S_800F	GACACGTACAAACCGCC
Bp_CO1_400R	CCATATGAGCTGTATTCC
Bp_ND5_1340F	CCCCGCTCTAACGTTTC
Brevi_OL_Fow1	CATAWAACACAATGYYAA
Brevi_OL_Fow2	AWMTYCCMYCCAGWGAAC
Brevi_OL_Fow3	CAGWGAACTAAAMTACTTCT
Afro_OL_LoopStem_Rev1	GRCTTCTCCCGTTTTTAA
Afro_OL_LoopStem_Rev2	GRCTTCTCCCGTTTTWAA
Afro_OL_LoopStem_Rev3	CYCSGGGRCTTCTCCCGTT
ME1_Fmod	ACAGTARTYCAAGYCTAYRCYCCAAC
ME2_Rmod	CWGCAWATCTGAGGTTGTTRAKATTTCT
Bpow_bfOL_C2_Fow	CAACAAGCTTCTTTCTACCACC
Bpow_bfOL_C3_Fow	CAACAAGCTTCTTTCTACCACCC
Bpow_bfOL_C4_Fow	CAACAAGCTTCTTTCTACCACCCC
Bpow_afbfOL_C2_Rev	TACACCCCCGCGGACCTTATTCC
Bpow_afbfOL_C3_Rev	TACACCCCCGCGGACCTTATTCCC
Bpow_afbfOL_C4_Rev	TACACCCCCGCGGACCTTATTCCCC
Bp_Cytb_630Fow_AD21	AGTCGCATGACTGTGTTCCAATCCAACAGGGCTAAACTC
Bp_Cytb_630Fow_AD22	CAGTACTGCACGATCGTCCAATCCAACAGGGCTAAACTC
Bp_Cytb_630Fow_AD23	GTGCTGAGCATCAGACTCCAATCCAACAGGGCTAAACTC
Bm_Cytb_F1_AD24	CACTGATCGATATGCATCTGAGGAGGATTCTCAGTTGAC
Bp_phe_12S_Rev_AD21	AGTAGTGCTACTCGACCCAGACCTTTGTGCTTATAAGAC
Bp_phe_12S_Rev_AD22	ATGCGAGATCTGCTCACCAGACCTTTGTGCTTATAAGAC
Bp_phe_12S_Rev_AD23	TGAGACATACTGAGTGCCAGACCTTTGTGCTTATAAGAC
Bm_12S_Rev_AD24	ATGTGCACTAGTGTACTGTAAATTTAAGATTAGCTG
Bpow_bfCSB_Fow1	GTGTGTTTTGAAATGGACGGGC
Bpow_bfCSB_Fow2	GCCCCGCCCCTGAAGATTCTGGAGC
Bpow_bfCSB_Rev1	AAACCCGTAAAATCAGACATG
Bpow_bfCSB_Rev2	GCCCGTCCATTTCAAAACACAC
bfCSB_Fow0	ATTGTAGAATCCTCTAATCA
intCSB_Rev0	GTAAGGGGGGGGTAGGCTCC
afCSBRev1	GTTCCTAATATACTGAGGGA
Brevi_CR_intCSB_Rev0N	GGTAAGGGGGGGGTAGGCTCCAG
*Kurabayashi A, Sumida M: PCR Primers for the Neobatrachian Mitochondrial Genome. Current Herpetol 2009, 28:1–11.
**Kurabayashi A, Usuki C, Mikami N, Fujii T, Yonekawa H, Sumida M, Hasegawa M (2006) Complete nucleotide sequence of the mitochondrial genome of a Malagasy poison frog Mantella madagascariensis: Evolutionary implications on mitochondrial genomes of higher anuran groups. Molecular Phylogenetics and Evolution 39: 223–236.
